# Supplementary material for: Multi-omics analysis reveals the molecular response to heat stress in a “red tide” dinoflagellate
Source: Genome Biol. 2023 Nov 23;24:265. doi: 10.1186/s13059-023-03107-4 (PMC10666404; doi:10.1186/s13059-023-03107-4)
Supplement: Supplementary file 3 — Additional file 3. Supplementary Tables S1-S29. [file 13059_2023_3107_MOESM3_ESM.xlsx]

## Sheet: S1
Table S1. P. cordatum genes that contain introner elements in one or more introns.
P. cordatum gene	Strand	Top UniProt hit	Putative gene function	Positional locations of IE-containing introns	Positional locations of all introns	Mean length of all introns	Mean length of IE-containing introns	Mean length of IE-deprived introns
Pcordatum_s2367_g32990	-	Q9M2E2	(+)-neomenthol dehydrogenase (EC 1.1.1.-) (EC 1.1.1.208) (Menthone:neomenthol reductase) (Short-chain dehydrogenase/reductase 1) (AtSDR1)	408822-413074	380586-387491;387778-387938;388149-388612;388749-389648;389721-400848;401017-404596;404718-405064;405146-407797;407924-408139;408219-408740;408822-413074	2829.91	4253	2687.6
Pcordatum_s676_g14697	+	F4JTE7	(DL)-glycerol-3-phosphatase 1, mitochondrial (EC 3.1.3.21) (5-amino-6-(5-phospho-D-ribitylamino)uracil phosphatase) (AtGpp1/PyrP3) (EC 3.1.3.104) (5-amino-6-ribitylamino-2,4(1H,3H)-pyrimidinedione 5'-phosphate phosphatase) (ARPP phosphatase) (Glycerol-1-phosphatase 1) (AtGPP1) (Haloacid dehalogenase-like hydrolase domain-containing protein GPP1)	110112-110712	110112-110712;110844-111047	402.5	601	204
Pcordatum_s685_g14862	-	Q5C9L6	(S)-coclaurine N-methyltransferase (TfCNMT) (EC 2.1.1.140)	415853-415983;423130-431090;555701-562667	415225-415571;415853-415983;416971-417137;417321-417533;417903-418533;418642-418824;418945-419153;419361-419568;419641-423060;423130-431090;431230-439211;439262-448692;448774-449957;450044-469336;469384-483556;483625-505837;505925-539863;539925-555635;555701-562667;562731-588225;588349-630974;631041-632951	9745.23	5019.67	10491.4
Pcordatum_s6048_g55239	-	Q63065	[Pyruvate dehydrogenase (acetyl-transferring)] kinase isozyme 1, mitochondrial (EC 2.7.11.2) (PDK p48) (Pyruvate dehydrogenase kinase isoform 1) (PDH kinase 1)	22268-29647	20540-22152;22268-29647	4496.5	7380	1613
Pcordatum_s78_g2898	-	Q9P6P9	[Pyruvate dehydrogenase (acetyl-transferring)] kinase, mitochondrial (Pyruvate dehydrogenase kinase) (EC 2.7.11.2)	1091953-1092078;1092534-1092757;1092905-1098153;1098615-1098814;1099427-1099593	1091953-1092078;1092156-1092339;1092534-1092757;1092905-1098153;1098615-1098814;1098887-1099357;1099427-1099593;1099746-1104502;1104573-1106648;1106754-1108181;1108351-1111852;1111993-1113917;1114026-1114657;1115285-1116747;1116781-1117635;1117759-1122654	1759.69	1193.2	2017.18
Pcordatum_s187_g5739	+	A0A1Q9C2W5	132 kDa protein	970834-971109	966616-966856;967126-967309;967485-967667;967884-969105;969259-970032;970834-971109;971395-971865;972162-972296;973027-973054;973364-974647	479.8	276	502.44
Pcordatum_s112_g3905	-	B8NLM9	14-3-3 family protein artA	912816-912981	912536-912666;912816-912981;914175-915737;915812-919489;919577-922649;922722-922813;923301-926848;927082-941275;941348-944951;944997-959335;959410-964077	4459.64	166	4889
Pcordatum_s3_g152	-	P92177	14-3-3 protein epsilon (Suppressor of Ras1 3-9)	2674312-2677334	2647473-2652526;2652605-2667115;2667200-2674253;2674312-2677334;2677399-2682757;2682834-2685867;2685903-2689276;2689332-2689988;2690028-2702438;2702488-2707655;2707714-2710940;2710984-2719181;2719269-2721930	5671.69	3023	5892.42
Pcordatum_s582_g13293	+	Q39757	14-3-3-like protein	546369-546618	546369-546618;547214-547423	230	250	210
Pcordatum_s1002_g19143	+	B6IRB5	1-deoxy-D-xylulose-5-phosphate synthase (EC 2.2.1.7) (1-deoxyxylulose-5-phosphate synthase) (DXP synthase) (DXPS)	614539-614936	604094-607049;607163-610372;610413-611995;612094-612503;612556-612938;613173-613560;613777-613974;614539-614936;615177-615669;616192-616367	1019.5	398	1088.56
Pcordatum_s16758_g82020	+	Q46857	2,5-diketo-D-gluconic acid reductase A (2,5-DKG reductase A) (2,5-DKGR A) (25DKGR-A) (EC 1.1.1.274) (AKR5C)	13585-13964;14016-15832	10875-13515;13585-13964;14016-15832;15881-25659;25713-28346;28402-36258;36307-41481;4605-7850;7876-10848;813-4577	4026.7	1098.5	4758.75
Pcordatum_s276_g7733	-	Q54HW1	26S proteasome non-ATPase regulatory subunit 10 (26S proteasome regulatory subunit p28)	522043-522772	519186-521864;522043-522772;522819-523036;523929-523953;524026-524104	746.2	730	750.25
Pcordatum_s67_g2541	-	Q54HW1	26S proteasome non-ATPase regulatory subunit 10 (26S proteasome regulatory subunit p28)	586568-596199	551014-555504;556692-560219;560311-566317;566440-573729;573797-586461;586568-596199;596251-601982;602072-603924;604013-613335;613463-622586;622647-630729;630798-643603;643640-647593;647679-650051;650138-654460;654500-656768;656836-661649;661745-665464;665497-666447;666529-666709;666774-667108;667152-667431;667521-668215;668300-668381;668442-668592;668634-668721	4413.46	9632	4204.72
Pcordatum_s2479_g33861	+	Q9Z2X2	26S proteasome non-ATPase regulatory subunit 10 (26S proteasome regulatory subunit p28) (Gankyrin)	168091-171001;191517-195648	157383-158204;158298-160508;160574-167984;168091-171001;171032-177151;177201-182422;182451-188968;188995-191437;191517-195648;195702-201081;201176-202097;202177-203703;203784-210767;210802-252296;252377-253230;253286-257866;258005-265581;265644-284267;284382-288620;288714-290199;290263-311614	7276.71	3521.5	7672
Pcordatum_s1557_g25368	+	O75832	26S proteasome non-ATPase regulatory subunit 10 (26S proteasome regulatory subunit p28) (Gankyrin) (p28(GANK))	43416-51030	106063-116782;116814-121953;122001-123932;123987-133744;133799-134174;134232-135453;135532-145772;145823-149048;149104-180670;180713-184887;184927-186376;186398-190980;191033-201542;201605-207923;207953-211450;21076-21905;211535-220324;21968-27136;220368-221968;222026-229803;229840-235077;235111-245611;245672-251661;251686-260448;260488-261988;262025-271190;271242-274499;27220-28913;274539-339493…	8292.88	7615	8309.02
Pcordatum_s781_g16230	+	O75832	26S proteasome non-ATPase regulatory subunit 10 (26S proteasome regulatory subunit p28) (Gankyrin) (p28(GANK))	122135-123574;222158-226456;263882-264381;278278-280478	110197-118621;118729-122089;122135-123574;123659-152093;152148-154982;155059-158644;158690-163774;163864-169196;169224-199577;199629-209897;209949-214494;214550-222083;222158-226456;226531-239912;239953-256452;256536-259633;259754-263730;263882-264381;264466-276845;276926-278223;278278-280478;280549-284949;285025-286787;286811-287408	7316.67	2110	8358
Pcordatum_s10139_g69502	-	O48726	26S proteasome regulatory subunit RPN13 (AtRPN13) (26S proteasome non-ATPase regulatory subunit 13)	9537-10768	10922-16767;16888-17284;17381-39917;40020-62320;62417-62791;62921-63177;63502-68324;9537-10768	7221	1232	8076.57
Pcordatum_s3502_g41295	+	Q39604	28 kDa inner dynein arm light chain, axonemal (p28)	65136-65304	17113-22902;23005-35275;35348-44653;44695-46770;46858-60477;60527-65081;65136-65304;65366-82788	8151.25	169	9291.57
Pcordatum_s10347_g70074	-	P28644	28 kDa ribonucleoprotein, chloroplastic (28RNP)	7468-7718	12513-18104;4182-6054;6265-7359;7468-7718;7749-7956;8119-12404	2217.5	251	2610.8
Pcordatum_s142_g4701	-	P28644	28 kDa ribonucleoprotein, chloroplastic (28RNP)	837805-843448	1013817-1017088;1017162-1021562;1021595-1060949;1060992-1062402;1062475-1063515;1063579-1066793;1066823-1069956;1070019-1109292;1109856-1124239;1124320-1125836;1125895-1127418;722448-723676;724084-724157;724512-724681;724830-726559;726624-735243;735284-739343;739398-739677;739755-751518;751579-754862;754921-761955;762028-766059;766099-773637;773672-802977;803040-803589;803629-804493;804536-836969…	7563.21	5644	7600.12
Pcordatum_s8811_g65647	-	A4QN59	2-(3-amino-3-carboxypropyl)histidine synthase subunit 2 (EC 2.5.1.108) (Diphthamide biosynthesis protein 2) (Diphtheria toxin resistance protein 2) (S-adenosyl-L-methionine:L-histidine 3-amino-3-carboxypropyltransferase 2)	3524-3726;67659-76920	13702-14070;1383-3465;14202-19923;19975-24312;24391-42648;3524-3726;3961-8500;42703-45665;45717-51788;51828-60513;60562-67571;67659-76920;76984-101223;8556-9519;9612-13562	6577.4	4732.5	6861.23
Pcordatum_s3725_g42741	+	D0E8I5	2-amino-1-hydroxyethylphosphonate dioxygenase (glycine-forming) (EC 1.13.11.78) (Di-iron oxygenase) (Nonheme iron-dependent oxygenase)	148686-148892	148511-148654;148686-148892	175.5	207	144
Pcordatum_s4015_g44507	+	P44501	2-hydroxyacid dehydrogenase homolog (EC 1.1.1.-)	202905-203066	202905-203066	162	162	0
Pcordatum_s876_g17517	-	A3KGZ2	2-oxoglutarate and iron-dependent oxygenase domain-containing protein 2 (EC 1.14.11.-)	468562-468953	467905-468073;468562-468953;468986-470883;470956-487239;487331-490147;490192-493417;493526-502804;502828-502848;502907-505871;505920-506753;506832-518118;518159-552914;552965-556123;556161-562404;562455-569351;569421-572049	6428.56	392	6831
Pcordatum_s16335_g81475	-	Q8BFT6	2-oxoglutarate and iron-dependent oxygenase JMJD4 (EC 1.14.11.-) (JmjC domain-containing protein 4) (Jumonji domain-containing protein 4) (Lysyl-hydroxylase JMJD4)	35535-36386	20888-29131;29176-29390;29538-29716;29762-35504;35535-36386;36445-37141;37271-37838;38069-38446;38609-40987;42152-42622;43535-43740;43806-45284;45326-45650;47057-47104;47159-47196	1454.8	852	1497.86
Pcordatum_s2215_g31622	-	P45303	2-oxoglutarate dehydrogenase E1 component (EC 1.2.4.2) (Alpha-ketoglutarate dehydrogenase)	34835-35170	116466-147499;147562-149044;149172-156051;156178-165423;165489-168573;168617-180738;180851-189726;189840-198462;30158-30483;33757-34282;34835-35170;36187-36284;37194-37422;37891-38103;39005-39215;39472-39740;40107-40295;40367-40536;41017-42179;42279-42912;42973-46556;46647-48358;48425-48867;48940-59104;59208-61516;61558-63558;63646-65465;65529-70836;70882-85977;86065-87462;87559-88896;88974-89894…	4390.31	336	4506.14
Pcordatum_s10601_g70735	-	Q6K332	2-oxoglutarate-dependent dioxygenase 33 (EC 1.14.11.-) (Melatonin 2-hydroxylase)	80631-81922	64560-69729;69816-70104;70381-72039;72110-74831;74964-79120;79238-80587;80631-81922;82219-107760	5272.63	1292	5841.29
Pcordatum_s10638_g70839	-	Q55FN7	2-oxoisovalerate dehydrogenase subunit beta, mitochondrial (EC 1.2.4.4) (3-methyl-2-oxobutanoate dehydrogenase) (Branched-chain alpha-keto acid dehydrogenase E1 component beta chain) (BCKDE1B) (BCKDH E1-beta)	77594-82139	35034-35941;36032-37674;37741-38170;38264-40392;40468-45128;45247-46089;46131-47647;47712-48480;48597-49252;49370-49959;50017-50643;50792-55171;55261-57166;57293-60097;60358-65530;65604-66232;66368-68324;68645-69027;69170-77559;77594-82139	2247.1	4546	2126.11
Pcordatum_s21370_g85654	+	A0A7S0FG99	3'-phosphate/5'-hydroxy nucleic acid ligase (EC 6.5.1.8) (Fragment)	12844-12984	12844-12984;9178-12789	1876.5	141	3612
Pcordatum_s1885_g28620	+	Q6GGT5	30S ribosomal protein S1	310942-311750	309093-309839;310009-310158;310233-310427;310541-310736;310942-311750;311827-311976;312388-312797;312927-313592;313724-313926	391.78	809	339.63
Pcordatum_s763_g15956	-	Q4L6I1	30S ribosomal protein S1	46520-50981	115188-118293;118332-133778;133843-137527;137565-141669;141712-149410;149455-163846;163929-167612;167645-173059;1694-35104;173134-176851;176910-187385;187501-190454;35143-36955;37011-46489;46520-50981;51048-71921;72003-79113;79152-81231;81287-85065;85096-96507;96574-115106	8935	4462	9158.65
Pcordatum_s8976_g66169	-	P38494	30S ribosomal protein S1 homolog	102529-102856	100816-102165;102529-102856;102935-106086;106144-108039;98269-100682	1828	328	2203
Pcordatum_s3280_g39778	+	A4YCX0	30S ribosomal protein S19	153406-156466	100029-105085;105180-153304;153406-156466;156544-157610;157711-158919;82197-87478;87574-88516;88566-99181;99262-99975	8452.67	3061	9126.63
Pcordatum_s6342_g56533	+	P49314	31 kDa ribonucleoprotein, chloroplastic (CP-RBP31)	125953-127473	116388-125834;125953-127473;127511-128797;129448-130296;130769-136672;136986-137228	3208.5	1521	3546
Pcordatum_s658_g14452	-	P49314	31 kDa ribonucleoprotein, chloroplastic (CP-RBP31)	619280-625403;645391-648228	605175-607567;607650-616470;616550-618862;618901-619207;619280-625403;625455-625653;625692-626938;626973-640820;640862-645339;645391-648228;648275-652748;652845-654400;654491-664301	4493	4481	4495.18
Pcordatum_s19893_g84905	-	P42215	3-deoxy-manno-octulosonate cytidylyltransferase (EC 2.7.7.38) (CMP-2-keto-3-deoxyoctulosonic acid synthase) (CKS) (CMP-KDO synthase) (Fragment)	19152-20366	18139-19055;19152-20366;20436-25131	2276	1215	2806.5
Pcordatum_s1491_g24656	-	Q9T0K7	3-hydroxyisobutyryl-CoA hydrolase-like protein 3, mitochondrial (EC 3.1.2.-)	407924-408826	392429-399562;399599-402589;402710-405961;406038-407849;407924-408826;408961-409280	2735.33	903	3101.8
Pcordatum_s17817_g83193	+	P51831	3-oxoacyl-[acyl-carrier-protein] reductase FabG (EC 1.1.1.100) (3-ketoacyl-acyl carrier protein reductase) (Beta-Ketoacyl-acyl carrier protein reductase) (Beta-ketoacyl-ACP reductase)	30299-33109	30299-33109	2811	2811	0
Pcordatum_s8099_g63334	-	Q9X248	3-oxoacyl-[acyl-carrier-protein] reductase FabG (EC 1.1.1.100) (3-ketoacyl-acyl carrier protein reductase) (Beta-Ketoacyl-acyl carrier protein reductase) (Beta-ketoacyl-ACP reductase)	72335-74787;74848-77020	71329-71527;71623-71790;72335-74787;74848-77020	1248.25	2313	183.5
Pcordatum_s1141_g20807	-	P62282	40S ribosomal protein S11	270769-278238	112713-163774;163882-170329;170390-171194;171267-177818;177999-185583;185698-186406;186533-199570;199637-204176;204225-210643;210710-217360;217407-223053;223103-270722;270769-278238;278372-278522;278582-291233;291362-308044;308105-331828;331860-336232;336275-343578;84050-92763;92807-97147;97241-112670	11723.5	7470	11926.1
Pcordatum_s1179_g21281	-	P17093	40S ribosomal protein S11	478843-479204	472677-472841;472931-478804;478843-479204	2133.67	362	3019.5
Pcordatum_s4321_g46332	-	Q9CAX6	40S ribosomal protein S14-2	30408-30922	30408-30922	515	515	0
Pcordatum_s8178_g63603	-	O65059	40S ribosomal protein S15	76925-77554	108595-118542;118636-119122;119233-120220;76925-77554;77627-86720;86794-97482;97518-98789;98863-108558	5350.5	630	6024.86
Pcordatum_s1194_g21468	-	P46793	40S ribosomal protein S15a (Ribosomal protein S24)	116216-120985	111007-111507;111788-113172;113248-114283;114325-116183;116216-120985;121013-123424;123482-133939;133999-152514	5117.13	4770	5166.71
Pcordatum_s2366_g32976	+	Q90YS3	40S ribosomal protein S2	347937-351032	347679-347867;347937-351032;351579-351764;351867-352876	1120.25	3096	461.67
Pcordatum_s13547_g77164	-	Q962Q7	40S ribosomal protein S23	21727-24704	21727-24704;24799-25128;25171-26061;26137-26463	1131.5	2978	516
Pcordatum_s3923_g43937	-	Q9SCM3	40S ribosomal protein S2-4	174564-175025;175294-177775	174564-175025;175294-177775	1472	1472	0
Pcordatum_s15012_g79653	+	P49397	40S ribosomal protein S3a (CYC07 protein)	42716-43556	26114-26203;26403-26485;26720-30769;30850-39596;39658-42565;42716-43556;43703-43908	2417.86	841	2680.67
Pcordatum_s2997_g37812	-	Q4N3P0	40S ribosomal protein S8	77097-84473	55195-64154;64233-65819;65879-71398;71446-77033;77097-84473;84552-87833;87897-94376;94486-97101	5176.25	7377	4861.86
Pcordatum_s4688_g48459	+	Q4N3P0	40S ribosomal protein S8	85042-85220	85042-85220	179	179	0
Pcordatum_s39_g1625	-	M4ISH0	4-coumarate--CoA ligase CCL1 (HlCCL1) (EC 6.2.1.12)	905685-905856	905235-905459;905685-905856;907520-907977;908091-908358;908505-908547;908651-908771;908818-910418;910475-910503;910549-910803;910840-912767;912816-923246;923273-936571;936642-948410;948465-950015;950140-950388;950453-951155;951514-951781;951890-952106;952385-952458;952642-953043;953154-953506;953597-953703;953946-954194;954320-954360;954494-954905;955043-955391;955574-958338;958415-958730;958826-…	1664.13	172	1712.26
Pcordatum_s3307_g39973	+	Q53005	4-hydroxybenzoate--CoA/benzoate--CoA ligase (EC 6.2.1.25) (EC 6.2.1.27) (4-hydroxybenzoyl-CoA synthetase)	288818-289639	260816-269322;269437-277173;277240-288767;288818-289639;289731-291204;291254-294828;294933-297576;300742-304324;304472-305752;305852-308282;308399-310246;310299-311538;311792-313630;313788-316084;316272-318768;318829-319163;319358-322019;322138-324415;324557-332344;332522-332752;332937-333198	3183.76	822	3301.85
Pcordatum_s2180_g31323	-	A6XIG6	4-sulfomuconolactone hydrolase (EC 3.1.1.92) (4-carboxymethylen-4-sulfo-but-2-en-olide hydrolases)	321009-327389	257378-257554;257717-259643;259722-263956;264110-266581;266618-272892;272968-320338;320410-320953;321009-327389;327510-340627;340688-360750;360877-363532;363588-370017;370118-374995	8963.62	6381	9178.83
Pcordatum_s785_g16281	-	Q5QJC3	5' exonuclease Apollo (EC 3.1.-.-) (Beta-lactamase MBLAC2) (EC 3.5.2.6) (DNA cross-link repair 1B protein) (SNM1 homolog B)	64278-64488	64278-64488	211	211	0
Pcordatum_s8205_g63691	-	Q02792	5'-3' exoribonuclease 2 (EC 3.1.13.-) (Ribonucleic acid-trafficking protein 1) (p116)	81784-82752	103019-108293;108390-109085;109172-111344;111400-120635;120711-123265;123311-128376;48575-48700;48903-52147;52247-52422;52496-57747;57867-64597;64646-66818;66895-75515;75583-79622;79767-79976;81149-81343;81512-81703;81784-82752;82827-88577;88613-89191;89264-94465;94530-102980	3496.09	969	3616.43
Pcordatum_s2822_g36551	+	P21589	5'-nucleotidase (5'-NT) (EC 3.1.3.5) (Ecto-5'-nucleotidase) (CD antigen CD73)	335993-336514;339194-339372	335599-335804;335993-336514;339194-339372;339580-339896;339936-355803;356023-356177;358360-373552	4634.29	350.5	6347.8
Pcordatum_s3602_g41947	-	P21589	5'-nucleotidase (5'-NT) (EC 3.1.3.5) (Ecto-5'-nucleotidase) (CD antigen CD73)	267756-268277	196701-210072;210718-243364;245593-245747;245967-264337;264374-264690;264898-265082;267756-268277;268466-268671	8221.88	522	9321.86
Pcordatum_s5310_g51666	-	Q5N3N7	50S ribosomal protein L10	174068-180039	132447-134193;134266-136022;136089-137658;137737-141396;141448-146419;146472-149218;149359-156794;156894-164399;164474-174016;174068-180039;180103-187437;187539-197843;86453-132323	8493.92	5972	8704.08
Pcordatum_s2788_g36257	+	Q8SAY0	50S ribosomal protein L18, chloroplastic (CL18)	145171-148707	115465-145147;145171-148707;148742-152120;152195-156139;156201-164200;59294-63099;63240-70099;70152-82006;82098-97306;97373-115424	10432.6	3537	11198.8
Pcordatum_s671_g14644	+	Q110B8	50S ribosomal protein L24	407318-407672	401351-404195;404315-407178;407318-407672;407988-409750	1956.75	355	2490.67
Pcordatum_s875_g17504	-	Q9RY65	50S ribosomal protein L27	514316-538115	405157-424213;424286-452416;452486-452851;452933-453634;453719-454878;454939-471320;471417-477327;477364-478439;478497-480229;480292-498571;498722-500451;500532-507488;507591-514178;514316-538115;538199-541303;541905-542053;542280-542447;542567-542991;543517-543695;543830-543952;544069-544415;544591-544714;545181-545245	5937.3	23800	5125.36
Pcordatum_s5182_g51006	+	Q8DG62	50S ribosomal protein L28	65503-68663	27209-30552;30592-52788;52822-54349;54394-57126;57191-59861;59968-61814;61910-65439;65503-68663;68751-81045	5922.89	3161	6268.13
Pcordatum_s20102_g85041	-	H9L427	50S ribosomal subunit assembly factor BipA (EC 3.6.5.-) (GTP-binding protein BipA) (Ribosome-dependent GTPase BipA)	15678-15866	15678-15866;16095-19292;19323-20275;20851-21038;21964-22660;22937-23357	941	189	1091.4
Pcordatum_s1842_g28213	-	A6TEE9	5-keto-4-deoxy-D-glucarate aldolase (KDGluc aldolase) (KDGlucA) (EC 4.1.2.20) (2-dehydro-3-deoxy-D-glucarate aldolase) (2-keto-3-deoxy-D-glucarate aldolase) (5-dehydro-4-deoxy-D-glucarate aldolase) (Alpha-keto-beta-deoxy-D-glucarate aldolase)	385355-396624	337470-338678;339192-339817;340081-340722;341063-343388;343478-345285;347372-347609;347662-347921;348131-348340;348473-348581;348951-355016;355119-355302;355339-367502;367530-378691;378800-385270;385355-396624;396733-401217;401305-403285;403322-403497;403669-403910;404136-405044;405287-405686;406093-406265;406792-406998;407148-408728;408942-409631;409833-410027;410538-413461;413548-414578;414714-…	3639.26	11270	3438.45
Pcordatum_s130_g4384	-	Q9DG68	60S acidic ribosomal protein P0 (60S ribosomal protein L10E)	573194-573386	570150-570733;570918-572533;572689-573028;573194-573386	683.25	193	846.67
Pcordatum_s178_g5535	+	Q7ZV96	60S ribosomal protein L10 (Protein QM) (Ribosomal protein L10)	1246467-1246634	1245550-1245891;1246024-1246307;1246467-1246634;1246726-1247946;1248126-1251631	1104.2	168	1338.25
Pcordatum_s4504_g47433	-	Q7ZV96	60S ribosomal protein L10 (Protein QM) (Ribosomal protein L10)	138127-138370	137405-138051;138127-138370;138539-138803;139223-139519	363.25	244	403
Pcordatum_s3560_g41670	-	B7F845	60S ribosomal protein L10a	270994-271145	259816-260895;261230-263307;263440-270912;270994-271145;271223-271610	2234.2	152	2754.75
Pcordatum_s595_g13521	+	B7F845	60S ribosomal protein L10a	233871-234841	233086-233738;233871-234841;235126-237834	1444.33	971	1681
Pcordatum_s1291_g22510	-	Q94793	60S ribosomal protein L11 (Fragment)	385912-386104	385135-385325;385418-385745;385912-386104	237.33	193	259.5
Pcordatum_s7199_g60020	-	O82528	60S ribosomal protein L15	35169-65573	14421-15477;15573-18863;18981-22111;22136-32970;33031-35090;35169-65573;65664-68147;68176-68720;68789-78617	7070.78	30405	4154
Pcordatum_s2300_g32355	-	Q8L7K0	60S ribosomal protein L18a-1	351122-352840	274824-277694;277792-281681;281762-290509;290558-304369;304433-304839;304934-324989;325116-327912;327971-329468;329503-350943;351020-351068;351122-352840;352879-355811;355852-372883;372959-373765;374198-376719;376726-380143;380240-381562;381625-390301;390369-393249;393280-413205;413257-420475;420546-426205	6803.91	1719	7046.05
Pcordatum_s2618_g34977	+	Q8L7K0	60S ribosomal protein L18a-1	159465-159928	159465-159928;160088-160315;160356-161301;161406-161533	441.5	464	434
Pcordatum_s4049_g44732	+	Q9LUQ6	60S ribosomal protein L19-2	118026-118234	104856-107420;107531-113875;113915-117925;118026-118234;76056-78406;78429-89117;89225-95628;95714-99471;99546-104820	4623	209	5174.75
Pcordatum_s7471_g61037	-	P51414	60S ribosomal protein L26-1	78523-79843	102614-104270;69666-73964;73995-74567;74604-76049;76080-78465;78523-79843;79880-87184;87236-92942;92997-97707;97736-102545	3421.5	1321	3654.89
Pcordatum_s2949_g37464	+	P87262	60S ribosomal protein L34-A (Large ribosomal subunit protein eL34-A)	261112-261333;283853-284144	261112-261333;261379-266396;266694-267149;267196-268648;268712-271879;271927-280038;280312-280533;280684-280941;281048-283779;283853-284144;284298-289299;289582-303052	3367.17	257	3989.2
Pcordatum_s515_g12207	-	Q9C912	60S ribosomal protein L35a-3	622372-625510	573701-603817;603856-609245;609288-622329;622372-625510;625608-628618;628686-634022;634108-640252;640295-642601;642920-644528;644660-650224;650542-650627;650803-650869;651494-651560;652093-652525;652796-662745;662807-663006;663083-663279;663323-665494;665570-667729;667769-672643;672703-678061;678153-686689;686813-693693;693721-703416;703468-705602;705717-742292;742354-746138;746172-753838;753895-…	6095.07	3139	6197
Pcordatum_s14255_g78401	-	O80929	60S ribosomal protein L36-1	1734-5819;5910-9681	1734-5819;343-485;5910-9681;627-840;915-1649	1790	3929	364
Pcordatum_s10972_g71704	-	P0DJ14	60S ribosomal protein L7a	84285-101489	101534-105098;15544-16802;16870-17068;17245-42704;42751-51107;51173-54989;55038-59087;59181-62460;62557-69157;69191-69611;69654-70639;70691-83317;83366-84178;84285-101489	6331.43	17205	5495
Pcordatum_s13820_g77657	+	A0A2K3Q344	6-hydroxy-D-nicotine oxidase	66710-67265	39793-41841;41903-42434;42514-61858;62073-66512;66710-67265;67493-68728;68847-69391;69788-69992	3613.5	556	4050.29
Pcordatum_s12534_g75198	-	O34499	6-phosphogluconolactonase (EC 3.1.1.31)	59806-62303	59806-62303;62903-63076;63630-63858	967	2498	201.5
Pcordatum_s225_g6634	-	Q26613	77 kDa echinoderm microtubule-associated protein	1086805-1086957	1069765-1070239;1070335-1071710;1071834-1082079;1084345-1086631;1086805-1086957	2907.4	153	3596
Pcordatum_s771_g16073	+	A0A7K4JUG1	78 kDa glucose-regulated protein (Binding-immunoglobulin protein) (Heat shock protein 70 family protein 5) (Heat shock protein family A member 5) (Immunoglobulin heavy chain-binding protein) (Fragment)	598087-598689	597678-598014;598087-598689;599373-607758	3108.67	603	4361.5
Pcordatum_s134_g4490	+	P22045	9,11-endoperoxide prostaglandin H2 reductase (EC 1.1.1.-) (Prostaglandin F2-alpha synthase)	559222-559605	559222-559605	384	384	0
Pcordatum_s1449_g24246	-	P22045	9,11-endoperoxide prostaglandin H2 reductase (EC 1.1.1.-) (Prostaglandin F2-alpha synthase)	247112-247290	226930-230259;230363-244048;244253-245273;245429-246611;246733-246956;247112-247290;247517-247588	2813.57	179	3252.67
Pcordatum_s4146_g45309	-	P22045	9,11-endoperoxide prostaglandin H2 reductase (EC 1.1.1.-) (Prostaglandin F2-alpha synthase)	92807-99740	92807-99740	6934	6934	0
Pcordatum_s3298_g39896	+	A0A812VQD9	AarA protein	38347-38447	33192-33755;34746-35338;35504-36927;38347-38447;38489-38689;38934-39157;39299-40492;40686-48761	1547.13	101	1753.71
Pcordatum_s2763_g36071	-	Q9D0L4	AarF domain-containing protein kinase 1 (EC 2.7.-.-)	109881-110263	108263-108421;108616-109177;109361-109739;109881-110263	370.75	383	366.67
Pcordatum_s338_g9005	+	A0A1Z5K134	AB hydrolase-1 domain-containing protein	704646-706305;810110-833439	699584-701593;701759-704534;704646-706305;706366-716687;716783-717536;717635-740952;741061-774513;774562-776373;776505-787433;787557-789011;789081-806034;806098-806396;806471-809992;810110-833439;833593-847435;847517-870210;870295-877178	10353.8	12495	10068.3
Pcordatum_s11461_g72844	-	A0A5K3FJ74	ABC transmembrane type-1 domain-containing protein	7852-11553	11676-20794;21041-21230;21301-46417;3099-5954;46555-53411;53502-53720;6114-7790;7852-11553	6217.13	3702	6576.43
Pcordatum_s360_g9437	-	Q8T5Z7	ABC transporter A family member 1 (ABC transporter ABCA.1)	147489-148850	143376-144000;144562-145710;147489-148850;149028-149341;149421-149581;150423-151045	705.67	1362	574.4
Pcordatum_s868_g17419	-	Q84K47	ABC transporter A family member 2 (ABC transporter ABCA.2) (AtABCA2) (ABC2 homolog 1)	433006-433282;433384-433604;439398-439562;441558-441979	433006-433282;433384-433604;434008-434131;434255-434605;435263-435439;437937-438864;439398-439562;440628-440799;441239-441497;441558-441979;442063-455836;455936-456017;456138-456342;456481-457201;457277-457608;458471-458834;459020-459569;459723-459894;459919-461499	1098.79	271.25	1319.47
Pcordatum_s214_g6377	+	Q54DT1	ABC transporter A family member 9 (ABC transporter ABCA.9)	388385-388809	275036-275611;275702-279491;279619-281424;281505-301642;301766-307299;307390-338600;338743-341235;341317-343251;343319-343562;343636-355178;355257-358250;358316-365191;365247-368714;368834-378096;378193-378883;378977-379591;381576-381757;381877-382044;382222-382803;383384-383962;384466-384974;385201-386486;386690-387025;387060-387260;387784-388260;388385-388809;388884-389006;389075-389435;389490-…	5912.91	425	6084.41
Pcordatum_s615_g13837	+	Q9FNU2	ABC transporter B family member 25 (ABC transporter ABCB.25) (OsABCB25) (Protein ALS1 homolog) (Protein ALUMINUM SENSITIVE 1) (OsALS1)	600257-600639	588507-589509;589680-589972;590447-590935;591090-592695;592755-599006;599076-599494;599580-600220;600257-600639	1385.75	383	1529
Pcordatum_s16046_g81114	+	A0A183WJU1	ABC transporter domain-containing protein	21487-21724	19720-19863;19960-21259;21487-21724;21929-22127	470.25	238	547.67
Pcordatum_s16046_g81115	+	A0A6G0M4U4	ABC transporter domain-containing protein (Fragment)	29712-30043	29712-30043	332	332	0
Pcordatum_s2967_g37587	+	Q9ZU35	ABC transporter G family member 7 (ABC transporter ABCG.7) (AtABCG7) (White-brown complex homolog protein 7) (AtWBC7)	40949-48427	18607-30713;30815-38618;38756-40897;40949-48427;48533-48680;48725-49061;49142-54798;54865-87285;87414-87612;87710-88910;89067-91453	6534.73	7479	6440.3
Pcordatum_s631_g14054	+	A0A812TIZ1	ABCB1 protein	36446-36492	31436-31566;33007-33050;34697-34814;35287-35446;35942-36358;36446-36492;36777-37359;38254-38460	213.38	47	237.14
Pcordatum_s3504_g41319	+	A0A812T997	AbcC12 protein	115696-115898	115396-115629;115696-115898;116356-116613;116709-117147;117245-120400;120498-125353;126030-126680;126859-127255	1274.25	203	1427.29
Pcordatum_s2462_g33743	-	A0A812LBM8	Abcc5 protein	295389-295741	295389-295741;295824-296357;296425-297174;297337-300699;300821-305060;305110-311581;311664-313474;313572-318421;318506-324568;324616-330031;330111-334901;334991-337738	3449.25	353	3730.73
Pcordatum_s9777_g68534	-	A0A812K9T6	ABHD12 protein	72629-75933	17839-41771;41838-60095;60166-68317;68374-72538;72629-75933;75973-83390;83448-90622;90698-91910	9202.38	3305	10044.9
Pcordatum_s967_g18716	+	A0A812X6H3	ABHD13 protein	280458-283435	195563-224658;224732-226971;227041-280396;280458-283435;283504-320904;320974-329830;329884-365414;365516-412772;412824-419755;419838-456812;456862-460910;460950-468414;468515-473000;473106-473745;473838-481698;481767-486632;486702-500676;500778-503482;503549-505270;505310-513105;513225-514530;514577-532482;532563-541600;541714-551935	14777.5	2978	15290.5
Pcordatum_s11404_g72714	+	A0A812KSG9	ABHD3 protein	49669-50493	34028-46063;46233-46524;46684-47038;47144-48963;49084-49552;49669-50493;50750-54275;54345-57955	2866.75	825	3158.43
Pcordatum_s12370_g74854	-	A0A812L459	ACBP2 protein (Fragment)	4029-4236;4360-5029	1007-1175;216-953;2783-3237;37082-39226;39384-56472;4029-4236;4360-5029;5166-5622;56609-56829;57483-57638;57879-58034;5901-7303;8450-36197	3970.38	439	4612.45
Pcordatum_s13404_g76884	-	A0A7S4VVK5	Acetyl-CoA carboxylase (EC 6.4.1.2) (Fragment)	22457-22669	11950-19219;19606-19811;21170-21744;22007-22177;22457-22669;22790-22995	1440.17	213	1685.6
Pcordatum_s2368_g32992	-	Q01109	Acetyl-hydrolase (EC 3.1.1.-)	65058-69860	37429-64927;65058-69860;69988-70344;70369-72137	8607	4803	9875
Pcordatum_s7310_g60424	+	E6KZ57	Acetyltransferase PglI (EC 2.3.1.-)	61483-88251	100505-111102;111144-111854;111905-113531;113629-122944;122982-125836;125927-131458;131522-147058;147101-148251;148349-160218;160250-164275;165558-166043;53343-53993;54403-60770;60856-60935;61158-61397;61483-88251;88348-100411	6463.59	26769	5194.5
Pcordatum_s146_g4817	+	W0IBJ1	Acidic ribosomal protein (Fragment)	1281056-1281202	1243322-1244552;1244611-1259444;1259500-1263885;1263966-1264746;1264891-1280907;1281056-1281202;1281400-1281633	5375.71	147	6247.17
Pcordatum_s195_g5924	-	A0A813A5X9	Act25 protein	499430-502189	459360-469556;469617-471992;472035-475135;475219-480551;480587-485642;485740-492259;492330-499319;499430-502189;502230-510990;511105-515918;515993-519384;519455-523778;523806-527585	5184.92	2760	5387
Pcordatum_s14080_g78092	-	P26182	Actin	18622-18761	17948-18137;18622-18761;18828-23411;24095-25442;25572-26156	1369.4	140	1676.75
Pcordatum_s6565_g57460	-	P26182	Actin	152039-152275	125326-132187;132286-132882;133006-134591;134861-142281;142519-142738;143276-151921;152039-152275;152359-156142	3669.13	237	4159.43
Pcordatum_s10045_g69267	+	A0A7U6RCL4	Acyl_transf_3 domain-containing protein	24507-25233	21180-21827;21965-23230;23424-23556;23706-23754;24094-24149;24507-25233;25325-25456;25611-25861;26076-26196;26524-27234	409.4	727	374.11
Pcordatum_s11026_g71814	+	Q5ATG5	Acyl-CoA dehydrogenase apdG (EC 1.-.-.-) (Aspyridones biosynthesis protein G)	61540-61716	61540-61716;61885-64059;64241-64651;64687-66089;66151-66572	917.6	177	1102.75
Pcordatum_s153_g4964	-	A0A0G2K047	Acyl-CoA synthetase short-chain family member 3, mitochondrial (EC 6.2.1.1) (Acetate--CoA ligase 3) (Acyl-CoA synthetase short-chain family member 3) (Propionate--CoA ligase) (EC 6.2.1.17)	301983-302156	299920-299993;300090-300294;301983-302156	151	174	139.5
Pcordatum_s4571_g47809	+	Q84SC3	Acyl-CoA-binding domain-containing protein 1 (Acyl-CoA binding protein 1) (OsACBP1)	257229-258814	249617-252578;252678-252900;252988-257112;257229-258814;258855-260840	2176.4	1586	2324
Pcordatum_s2027_g29917	-	P82934	Acyl-CoA-binding protein (ACBP) (EP)	115714-115945	112152-114684;114895-115292;115714-115945	1054.33	232	1465.5
Pcordatum_s1341_g23065	+	Q9WTL7	Acyl-protein thioesterase 2 (APT-2) (EC 3.1.2.-) (Lysophospholipase 2) (Lysophospholipase II) (LPL-II) (LysoPLA II) (mLyso II)	298212-306268	262975-266746;266796-278384;278464-292822;292888-298166;298212-306268;306296-310744;310799-313428;313470-337126;337206-338303;338430-339392;339504-339779;339850-340392;340479-341244;341564-342351;342429-347579;347664-355940;356004-371463;371524-379095;379197-389236;389358-430113;430180-436039;436124-441797;441816-447736;447787-455960;456022-462223;462372-462996;463147-464089;464201-478697;478781-…	7576.24	8057	7564.23
Pcordatum_s100_g3530	-	Q5RDW0	Acylpyruvase FAHD1, mitochondrial (EC 3.7.1.5) (Fumarylacetoacetate hydrolase domain-containing protein 1) (Oxaloacetate decarboxylase) (OAA decarboxylase) (EC 4.1.1.112)	1175751-1176135	1120198-1138612;1138696-1141730;1141882-1175640;1175751-1176135;1176174-1181534;1181736-1181981;1182195-1200964;1201007-1201532;1201608-1201822;1202615-1202901;1202997-1203954;1204001-1205309;1205382-1207288	6551.77	385	7065.67
Pcordatum_s6154_g55704	+	A0A241WQ28	Acyltransferase	111753-113148	111325-111518;111753-113148;113342-115482;115535-115952;116665-122092;122119-122949;123000-124348;125082-125213;125924-125976;126592-126780;126894-127100;127164-128741;128958-134297	1481.23	1396	1488.33
Pcordatum_s1073_g20013	+	A0A086M5C6	Adaptin c-terminal domain-containing protein	547434-547844	547434-547844	411	411	0
Pcordatum_s17484_g82841	+	A0A0M5K7A6	Adaptor protein complex 4 subunit epsilon (Fragment)	10376-14871	10376-14871;14958-17753;17815-26141;26235-30139;30179-34742;34812-37011	4381.33	4496	4358.4
Pcordatum_s1570_g25492	+	A0A812L8A7	ADCY10 protein	83872-88870	40345-81204;81343-83809;83872-88870;89086-89418;89539-90181;90340-91224;91439-91774;92216-93728;93825-93924	5792.89	4999	5892.13
Pcordatum_s10065_g69319	+	Q8R5G2	Adenine DNA glycosylase (EC 3.2.2.31) (MutY homolog) (rMYH)	41614-44549;45515-46991;56555-56770	28506-29187;29274-30965;31086-31824;31863-34588;34717-41526;41614-44549;44608-45443;45515-46991;47040-49735;49847-56460;56555-56770;56821-61738;61825-62538;62587-64061	2466.5	1543	2718.36
Pcordatum_s6798_g58419	+	M0ZFX8	Adenosine 3'-phospho 5'-phosphosulfate transporter	158062-159691	157376-157844;158062-159691;159786-165098;165165-168694;168790-183465	5123.6	1630	5997
Pcordatum_s1038_g19601	-	Q8EI17	Adenosylcobinamide-GDP ribazoletransferase (EC 2.7.8.26) (Cobalamin synthase) (Cobalamin-5'-phosphate synthase)	535437-535773	533516-533792;534015-534547;535032-535230;535437-535773	336.5	337	336.33
Pcordatum_s55_g2149	-	Q9FIJ7	Adenylate kinase 2, chloroplastic (AK 2) (EC 2.7.4.3) (ATP-AMP transphosphorylase 2) (ATP:AMP phosphotransferase) (Adenylate monophosphate kinase 2) (AMK2)	849369-871872;901689-904069;923233-923438	1003592-1004472;768168-772961;772990-785120;785168-792088;792155-804646;804696-816689;816740-849328;849369-871872;871913-884016;884051-886683;886711-891453;891487-892766;892846-893200;893291-896563;896647-901651;901689-904069;904118-904610;904739-906632;906729-906909;906979-907045;907121-907230;907397-908825;908908-909813;909869-914951;915033-915253;915728-916106;916213-919385;919553-922914;92323…	7292.03	8363.67	7181.17
Pcordatum_s1827_g28080	-	P00569	Adenylate kinase isoenzyme 1 (AK 1) (EC 2.7.4.3) (EC 2.7.4.6) (ATP-AMP transphosphorylase 1) (ATP:AMP phosphotransferase) (Adenylate monophosphate kinase) (Myokinase)	478709-478861	478709-478861;480905-485570;486256-486422	1662	153	2416.5
Pcordatum_s7790_g62232	-	A9XLG1	Adenylosuccinate synthetase, chloroplastic (AMPSase) (AdSS) (EC 6.3.4.4) (IMP--aspartate ligase)	39528-50364	17424-17776;17804-22356;22438-33989;34136-36255;36440-39392;39528-50364;50494-50942;50999-52332;52503-52676;52820-60794;60866-61126	3869.18	10837	3172.4
Pcordatum_s162_g5188	+	O48920	ADP-ribosylation factor	1128626-1134473	1119139-1119478;1119557-1121489;1121556-1128557;1128626-1134473;1134517-1136224;1136298-1143913;1143945-1156157;1156402-1157096;1157241-1161195;1161361-1162133;1162172-1163416;1163486-1166023;1166116-1169238;1169765-1178846;1179420-1181555;1182129-1183663;1184223-1189615;1189679-1191174;1191215-1238523;1238610-1240277;1240644-1253229;1253651-1269605;1269650-1275280;1275296-1276917;1276951-1288201	6586.12	5848	6616.88
Pcordatum_s3806_g43206	+	Q61LA8	ADP-ribosylation factor 1-like 2 (ADP-ribosylation factor-related protein 1.2)	43787-43877	42415-42946;43169-43299;43787-43877;44355-44474	218.5	91	261
Pcordatum_s1948_g29208	+	A0A812SCF7	AifB protein	232554-258678	123633-124251;124503-124695;124799-125168;125664-128732;128781-143631;143757-149741;149842-152769;152804-158571;158679-167750;167799-168814;168926-172222;172292-183161;183278-188902;188982-229485;229521-232480;232554-258678;258802-272086;272214-273177	8194.5	26125	7139.76
Pcordatum_s4413_g46909	+	A0A7S1WXV0	AIR synthase (EC 6.3.3.1) (Phosphoribosyl-aminoimidazole synthetase)	141767-141917	112745-120388;120536-128363;12422-15036;128445-136899;137006-141590;141767-141917;15107-21193;21262-29265;29344-29916;30031-36523;36578-37449;37618-52979;53060-58302;5466-8853;58384-66253;66339-81570;81676-87542;87632-90477;8913-9156;90593-92522;9199-12318;92574-112627	6111.95	151	6395.81
Pcordatum_s12776_g75684	+	A0A812RPM3	Ak1 protein (Fragment)	25530-28417;2935-6224	12064-16731;16783-18357;18521-24116;24949-25306;25530-28417;2935-6224;6297-6580;6686-11991	2995.63	3089	2964.5
Pcordatum_s61_g2342	+	A0A812NE46	Ak7 protein	1136120-1144616	1131634-1135978;1136120-1144616	6421	8497	4345
Pcordatum_s5635_g53303	+	Q9LDV4	Alanine aminotransferase 2, mitochondrial (AtAlaAT2) (AtAlaATm) (EC 2.6.1.2) (Alanine-2-oxoglutarate aminotransferase 3) (EC 2.6.1.-)	25740-25895	25740-25895;25928-26297;26490-27052;27103-33759;33845-34279;34377-40078;40221-41433;41517-41711;41796-43111	1845.22	156	2056.38
Pcordatum_s14106_g78147	-	A0A0C1V1W0	Aldehyde oxidoreductase (Fragment)	20904-29622;30041-32585	19493-20005;20180-20839;20904-29622;29696-29957;30041-32585;32639-32997	2176.33	5632	448.5
Pcordatum_s12452_g75020	-	A0A445C2M5	Aldo_ket_red domain-containing protein	66213-67445	33009-33217;33313-45989;46083-58240;58307-66113;66213-67445;67509-68524;68587-73354;73438-79370	5725.13	1233	6366.86
Pcordatum_s7205_g60043	-	Q5R5D5	Aldo-keto reductase family 1 member A1 (EC 1.1.1.2) (EC 1.1.1.33) (EC 1.1.1.372) (EC 1.1.1.54) (Alcohol dehydrogenase [NADP(+)]) (Aldehyde reductase) (Glucuronate reductase) (EC 1.1.1.19) (Glucuronolactone reductase) (EC 1.1.1.20)	84993-85633;89108-90932	83724-83939;84016-84912;84993-85633;85778-87267;88205-88809;88890-89062;89108-90932;91057-91706;92384-92445	728.78	1233	584.71
Pcordatum_s2488_g33935	+	Q0S6U9	Aliphatic sulfonates import ATP-binding protein SsuB 2 (EC 7.6.2.14)	174375-179214;190045-191763	161926-170145;170266-174300;174375-179214;179299-189932;190045-191763;191796-194597;194680-201439;201538-208084;208162-277676;277726-282466;282573-287096;287207-290572	10641.9	3279.5	12114.4
Pcordatum_s287_g7933	-	P16588	Alkaline serine exoprotease A (EC 3.4.21.-)	734602-748317	730213-732460;733374-734004;734602-748317	5531.67	13716	1439.5
Pcordatum_s16_g739	+	A0A812X9X2	ALKBH3 protein	1088262-1088357	1016382-1019351;1019382-1027261;1027292-1028834;1028888-1029887;1029925-1031523;1031585-1065357;1065411-1072677;1072705-1073763;1073807-1078839;1078895-1079797;1079844-1083805;1083860-1088003;1088262-1088357;1088546-1090582;1090667-1093947;1094030-1096170;1096220-1109482;1109509-1113620;1113657-1116712;1116773-1131219;1131255-1132034;1132087-1132412;1132491-1138164;1138206-1146025;1146096-1149404…	6022.27	96	6140.8
Pcordatum_s96_g3407	-	A0A812WQ46	Alkbh5 protein (Fragment)	902888-908362	736059-772959;773020-776750;776854-846406;846514-864665;864720-902824;902888-908362;908443-917388;917498-920243;920323-932298;932349-947376;947489-953496	19692.8	5475	21114.6
Pcordatum_s7109_g59672	+	Q5BLE8	All-trans-retinol 13,14-reductase (EC 1.3.99.23) (All-trans-13,14-dihydroretinol saturase A) (RetSat A) (All-trans-retinol 7,8-reductase)	165065-165319	164532-164854;165065-165319;165487-165956;166084-167929;168080-168829;168932-169143;169695-169870;170049-171480;171567-178067	1329.44	255	1463.75
Pcordatum_s3922_g43933	-	F4IHR4	Alpha carbonic anhydrase 2 (AtaCA2) (AtalphaCA2) (EC 4.2.1.1) (Alpha carbonate dehydratase 2)	182280-182663	109317-111293;111348-115173;115248-129653;129748-133166;133224-158178;158233-163318;163512-166604;166664-167116;167276-167919;168034-181900;181959-182174;182280-182663;182773-186902;186958-188878;188928-196655;196714-200717	5631.81	384	5981.67
Pcordatum_s1705_g26847	-	Q8L817	Alpha carbonic anhydrase 7 (AtaCA7) (AtalphaCA7) (EC 4.2.1.1) (Alpha carbonate dehydratase 7)	105401-107934	104050-105302;105401-107934;108025-112056;112132-119691;119746-120962;120996-124451;124492-127097;127151-128425;128531-133962;134094-136451;34126-34494;34529-35560;35703-40377;40446-52781;52847-85893;85952-92785;92841-95042;95136-103953	5613.11	2534	5794.24
Pcordatum_s110_g3837	+	Q8RXP6	Alpha/beta hydrolase domain-containing protein WAV2 (EC 3.-.-.-) (Protein WAVY GROWTH 2)	803690-803890	795209-802350;802433-803062;803690-803890	2657.67	201	3886
Pcordatum_s11009_g71783	-	Q9C8W3	Alpha-(1,4)-fucosyltransferase (EC 2.4.1.-) (FT4-M) (FucTC) (Fucosyltransferase 13) (AtFUT13) (Galactoside 3(4)-L-fucosyltransferase)	65813-68733	65813-68733;69116-70246;71482-72454	1675	2921	1052
Pcordatum_s2142_g30970	-	A0A2W6YM00	Alpha-1,2-fucosyltransferase	417881-418032	415086-415632;415889-416844;417881-418032;418254-420192;420263-421158;421306-423417	1100.33	152	1290
Pcordatum_s220_g6518	-	A0A7S1SFQ2	alpha-1,2-Mannosidase (EC 3.2.1.-)	1055855-1056219	1037333-1037683;1037813-1052442;1052581-1053692;1053791-1055761;1055855-1056219;1056285-1056601;1056679-1057679;1057724-1065986;1066200-1066427;1066504-1067465;1067528-1091110;1091201-1106727;1106817-1116825;1116917-1122789;1122841-1159335;1159371-1174462;1174515-1176208;1176317-1177712;1178031-1178053	7310.11	365	7695.94
Pcordatum_s474_g11508	-	A0A7S4S2F0	alpha-1,2-Mannosidase (EC 3.2.1.-) (Fragment)	371388-377278	355631-361871;361951-364830;364880-368422;368488-371336;371388-377278;377414-378150;378241-383391;383453-384998;385115-390302;390339-391022;391093-398880;398980-405217;405276-408880;408960-408991;409037-410461	3586.53	5891	3421.93
Pcordatum_s1964_g29365	+	Q8VDI9	Alpha-1,2-mannosyltransferase ALG9 (EC 2.4.1.259) (EC 2.4.1.261) (Dol-P-Man:Man(6)GlcNAc(2)-PP-Dol alpha-1,2-mannosyltransferase) (Dol-P-Man:Man(8)GlcNAc(2)-PP-Dol alpha-1,2-mannosyltransferase)	29544-42749	29544-42749;43147-43311;43459-43908;44130-44604;44650-47019;47153-51471;51528-59381;59576-59834	3637.25	13206	2270.29
Pcordatum_s2901_g37114	-	P14749	Alpha-galactosidase (EC 3.2.1.22) (Alpha-D-galactoside galactohydrolase) (Melibiase)	268485-269434	267947-268346;268485-269434;269685-293521;293672-293818;293887-293999	5089.4	950	6124.25
Pcordatum_s78_g2887	-	Q5PQ59	Alpha-ketoglutarate-dependent dioxygenase alkB homolog 6 (EC 1.14.11.-) (Alkylated DNA repair protein alkB homolog 6)	478291-478488	478291-478488;478780-479010;479072-484598;485175-490115;490342-492864	2684	198	3305.5
Pcordatum_s839_g16999	-	T2KPL4	Alpha-L-rhamnosidase (EC 3.2.1.40) (Glycosyl hydrolase 78 family protein P28) (P28_GH78) (Polysaccharide utilization locus H protein P28) (PUL H protein P28)	449445-449988	424231-424467;424610-425058;425602-426548;427026-443822;443906-446496;446561-448240;448389-448814;449445-449988;450117-457593;457787-460221;460284-469416;469487-475861;475905-487737;487758-489302;489392-492900;492969-497450;497512-502104;502288-505191;505489-506816;506967-509427;509543-510276	3927.62	544	4096.8
Pcordatum_s1275_g22354	-	C0HJB3	Alpha-mannosidase (JBM) (Jbalpha-man) (EC 3.2.1.24) [Cleaved into: Alpha-mannosidase, heavy subunit; Alpha-mannosidase, light subunit]	306440-306626	293221-297106;297161-300944;301100-304794;304886-304998;305091-305812;306440-306626;306653-306972;307109-312505;312546-314776;314915-319159;319283-320180;320301-321759;321930-327666;327740-328294;328362-336023;336095-338967;339499-340103;340408-341998;342175-344972	2566.21	187	2698.39
Pcordatum_s6975_g59110	+	P54802	Alpha-N-acetylglucosaminidase (EC 3.2.1.50) (N-acetyl-alpha-glucosaminidase) (NAG) [Cleaved into: Alpha-N-acetylglucosaminidase 82 kDa form; Alpha-N-acetylglucosaminidase 77 kDa form]	155692-155991	131540-140134;140210-140389;140545-140826;141755-142080;142209-152974;153094-155579;155692-155991	3276.43	300	3772.5
Pcordatum_s1846_g28246	+	P31434	Alpha-xylosidase (EC 3.2.1.177)	160042-160342	100115-101109;101184-101934;102714-104846;104870-110460;110578-117170;117201-122311;122536-122776;122936-123925;124195-124371;124471-124674;126059-126231;126497-127456;127565-154476;154671-157860;158048-158834;159014-159196;159247-159839;160042-160342;98955-99382;99461-99500;99738-99870	2689.81	301	2809.25
Pcordatum_s1303_g22655	-	Q51342	Amidophosphoribosyltransferase (ATase) (EC 2.4.2.14) (Glutamine phosphoribosylpyrophosphate amidotransferase) (GPATase)	275452-275631	182336-182958;183141-190197;190317-196854;197000-197624;197795-206880;206976-211228;211295-214008;214071-220825;220949-223823;223870-233951;234018-235384;235418-236362;236429-242603;242667-252609;252694-257379;257410-264453;264481-269339;269379-269890;270033-273532;273684-273983;274100-274523;274733-274897;275102-275243;275452-275631;275811-276797;276935-278832;278897-279482	3493.37	180	3620.81
Pcordatum_s3198_g39227	-	Q8LPF4	Amino acid transporter AVT1E (AtAvt1E)	106234-106374	103060-103636;104228-104438;104569-105112;106234-106374;106675-114030;114103-114270;114600-116999	1628.14	141	1876
Pcordatum_s8817_g65663	-	Q8LPF4	Amino acid transporter AVT1E (AtAvt1E)	70510-70703	70510-70703;71494-86234	7467.5	194	14741
Pcordatum_s1311_g22750	-	F4ILY9	Amino acid transporter AVT3B (AtAvt3B) (Aromatic and neutral amino acid transporter-like protein 1)	386260-387245	386260-387245;388018-388282;388397-388812;389038-389124;389253-393365;393464-402561;402977-403204;403597-403995;404088-407486;407544-407865;407992-417016;417045-424126;424177-429930;429967-441974;442014-446402;446454-452181;452236-460188;460222-468433;468509-472525;472563-475376;475430-486048;486158-543928;544001-583554;583584-584647	8137.63	986	8448.57
Pcordatum_s6922_g58893	-	A0A2V8IDV4	Aminoacetone oxidase family FAD-binding enzyme (Fragment)	4959-5189	1432-3869;3995-4880;4959-5189;5422-6382	1129	231	1428.33
Pcordatum_s3525_g41458	+	P28820	Aminodeoxychorismate synthase component 1 (ADC synthase) (ADCS) (EC 2.6.1.85) (4-amino-4-deoxychorismate synthase component 1)	5875-13263	100437-104665;104714-172424;13359-22010;172497-176785;22113-24250;24293-32318;32362-36294;36345-39086;39291-55834;3997-5757;55928-58839;5875-13263;58948-60220;60319-68018;68113-69996;70052-75935;76009-100338	10082.2	7389	10250.5
Pcordatum_s2807_g36436	+	B8D1D7	Aminomethyltransferase (EC 2.1.2.10) (Glycine cleavage system T protein)	207467-212370	117144-120666;120717-122725;122772-129575;129719-135387;135473-137510;137601-139096;139164-147084;147181-151690;151795-154027;154076-162893;162980-189379;189425-197343;197405-198226;198297-202441;202498-205773;205855-207182;207467-212370;212445-213532;213643-216635;216717-221692;221774-234939;234988-241782;241837-252890;252944-263809;263901-267506;267576-279301;279349-284596;284620-296340;296445-…	7996	4904	8089.7
Pcordatum_s6933_g58935	-	Q07429	Ammonium transporter (Membrane protein NrgA) (Protein AmtB)	90777-91168;92103-92248	90777-91168;92103-92248	269	269	0
Pcordatum_s590_g13424	-	A0A812IW18	Amt protein (Fragment)	134895-135275;135353-135492;90473-90650	113438-125418;125571-126216;126255-129642;129691-131567;131624-133763;133823-134212;134895-135275;135353-135492;90473-90650;90845-113329	4360.6	233	6129.57
Pcordatum_s19505_g84668	-	A0A813AEX4	AMT1-1 protein	16622-16963	16312-16479;16622-16963;17471-17680;19538-20281;20348-20582	339.8	342	339.25
Pcordatum_s2465_g33755	-	Q8N6M9	AN1-type zinc finger protein 2A	28335-29838	20543-21796;21851-24846;24934-28265;28335-29838;3649-20414	5170.4	1504	6087
Pcordatum_s204_g6133	+	A0A812Q995	ANK1 protein	207081-208259	174807-175048;175153-175294;175671-176001;176625-177155;177431-180412;180605-187325;187441-188841;189300-196702;196832-199063;199094-200274;200340-207023;207081-208259;208407-212816;212930-213807;213872-214878;214993-216701;216780-218393	2391	1179	2466.75
Pcordatum_s3536_g41524	-	A0A812SJS7	ANK1 protein	163913-169589	142566-150267;150329-153614;153659-156042;156087-158202;158270-163883;163913-169589;169722-171327;171459-175202;175529-175575;176230-176311;176796-176816;176842-176917;177422-177562;178532-178686;178917-178951	2179.07	5677	1929.21
Pcordatum_s417_g10487	+	A0A812SKW7	ANK1 protein	748217-748369	747082-747127;748217-748369	99.5	153	46
Pcordatum_s9898_g68865	+	A0A812Q995	ANK1 protein	72339-72491	71538-71627;72339-72491	121.5	153	90
Pcordatum_s3274_g39743	+	A0A812VN63	ANK1 protein (Fragment)	234472-234526	203843-203925;204094-204407;204827-207596;207678-207839;208124-208307;208338-209734;209791-210405;210536-212765;212833-213520;213685-213799;214069-214268;214510-214648;214784-215200;215786-216528;216688-217169;217684-219345;219741-220206;220248-220581;220791-221354;221567-222115;222300-223112;223202-223662;223777-224228;224310-224779;224911-226466;226996-227840;228009-233206;234007-234075;234472-…	828.72	55	856.36
Pcordatum_s677_g14713	-	A0A812S080	Ank2 protein	201736-201942	196354-196885;196965-201113;201736-201942;202038-205476;205630-205806	1700.8	207	2074.25
Pcordatum_s185_g5695	+	A0A812URB0	ANK3 protein	618403-618571	618075-618278;618403-618571;618602-618821;619004-619148;619321-619718;619804-620030;620447-620576;620801-621030	215.38	169	222
Pcordatum_s7123_g59725	+	A0A812IU86	ANKK1 protein (Fragment)	71037-71196	62885-64152;64189-69313;69413-69589;69739-70865;71037-71196;71300-72136;72419-73041;73136-74502	1335.5	160	1503.43
Pcordatum_s3496_g41258	+	A0A812PB93	Ankrd17 protein	76065-76263	64114-67600;67760-72503;72669-73384;73513-73689;73759-73981;74137-74871;74969-76004;76065-76263;76419-78270;78312-78777;78919-79121	1258	199	1363.9
Pcordatum_s3941_g44028	-	A0A812M1G7	ANKRD50 protein	7918-10161	10343-10514;7918-10161	1208	2244	172
Pcordatum_s1593_g25716	-	Q06527	Ankyrin homolog	195154-195345	182154-183196;183253-185490;185620-186774;186856-187766;187813-191080;191269-193118;193218-194743;194894-195102;195154-195345;195436-204915;204961-212656;212760-222566;222665-228268;228361-234715	3666.71	192	3934
Pcordatum_s18048_g83447	+	Q8N6D5	Ankyrin repeat domain-containing protein 29	11825-13204;7586-10110	10171-11771;11825-13204;13259-16857;16974-18256;18491-18937;7586-10110	1805.83	1952.5	1732.5
Pcordatum_s354_g9315	-	Q0P5B9	Ankyrin repeat domain-containing protein 39	91370-92096	90211-90830;91047-91288;91370-92096;92214-96107	1370.75	727	1585.33
Pcordatum_s778_g16176	+	Q0P5B9	Ankyrin repeat domain-containing protein 39	107285-107469	107285-107469;107676-109984;110012-111049;111121-113305;113391-115433;115550-115756;115833-115998	1161.86	185	1324.67
Pcordatum_s9371_g67392	+	A6QPE7	Ankyrin repeat domain-containing protein 65	16174-17572	11961-16092;16174-17572;17659-27212;27499-27890;28062-29521;29656-31786;31836-32058;32092-32987;33074-34822;34872-41961	2902.6	1399	3069.67
Pcordatum_s19997_g84978	-	Q92527	Ankyrin repeat domain-containing protein 7 (Testis-specific protein TSA806)	3945-8985;9025-9967	10109-10300;10789-11412;11458-24544;3945-8985;829-3802;9025-9967	3810.17	2992	4219.25
Pcordatum_s3393_g40568	+	Q92527	Ankyrin repeat domain-containing protein 7 (Testis-specific protein TSA806)	101913-102135	101913-102135;102237-102489;102641-102844;103802-104004;104080-104426	246	223	251.75
Pcordatum_s2188_g31393	+	Q9UU77	Ankyrin repeat-containing protein P1E11.10	294821-297186	248356-249225;249295-252540;252613-257441;257529-270317;270390-278164;278216-289474;289592-292609;292703-294541;294821-297186;297222-297600;297712-305679;305741-306837	4786.25	2366	5006.27
Pcordatum_s9074_g66473	+	A0A812HT63	Ano10 protein	116501-118193	101843-103737;103783-112884;112957-114760;114829-116387;116501-118193;72406-72982;72996-73586;73600-74274;74328-75957;76006-77724;77834-84155;84391-87756;87838-90619;90678-93092;93141-94722;94828-99467;99508-101790	2625.59	1693	2683.88
Pcordatum_s82_g3012	+	Q8BH79	Anoctamin-10 (Transmembrane protein 16K)	691965-692147	690260-690678;691573-691762;691965-692147;692475-693019	334.25	183	384.67
Pcordatum_s728_g15475	-	A0A812RU79	Ap2a1-1 protein	416117-418953	376545-376640;376950-377002;377233-377415;377462-377842;377904-379297;379369-383489;383543-388567;388610-397245;397331-403407;403466-405352;405414-416037;416117-418953;419021-426042;426082-427172;427260-437952;438003-442831;442871-444289;444320-447482;447543-459499;459539-464278;464333-466666;466724-474561;474625-481728;481799-487477;487551-492761;492864-494178;494286-507487;507529-509877;509932-…	4606.59	2837	4669.79
Pcordatum_s5583_g53054	+	Q5R478	AP-3 complex subunit mu-1 (AP-3 adaptor complex mu3A subunit) (Adaptor-related protein complex 3 subunit mu-1) (Mu-adaptin 3A) (Mu3A-adaptin)	156322-156672	156322-156672;156767-164074;164215-164929;165083-165460;165551-165784;165926-166702	1627.17	351	1882.4
Pcordatum_s238_g6907	-	P74334	Apocarotenoid-15,15'-oxygenase (ACO) (8'-apo-beta-carotenal 15,15'-oxygenase) (EC 1.13.11.75) (Diox1)	506462-506700	506462-506700	239	239	0
Pcordatum_s16823_g82102	-	Q8SPI0	Apolipoprotein D (Apo-D) (ApoD)	17608-20815;20953-21469	16564-17358;17393-17588;17608-20815;20953-21469;4208-4396;5335-5508;5557-16530	2293.29	1862.5	2465.6
Pcordatum_s364_g9502	+	Q54NS8	Apoptosis-inducing factor homolog B (EC 1.-.-.-)	427289-428087	423268-423477;423663-426006;426862-427025;427289-428087;428299-428818;428891-429749;429887-431737;431902-434340	1148.25	799	1198.14
Pcordatum_s3740_g42828	+	A0A6A3K9T4	Apple domain-containing protein	118785-119077	118785-119077;119171-119338;120074-132465;132623-133439	3417.5	293	4459
Pcordatum_s11667_g73308	-	A0A813B8R6	APUM5 protein	4635-11216	11305-12853;12923-20675;20801-25086;25183-27611;2535-4249;27675-28119;28225-38348;38409-38639;38718-47916;4635-11216;47956-58695;58804-63234;63326-65598	4750.54	6582	4597.92
Pcordatum_s2601_g34833	-	Q19KC1	Aquaporin NIP2-1 (NOD26-like intrinsic protein 2-1) (ZmNIP2-1) (ZmNIP2;1)	345573-354049	227958-237216;237337-247768;247807-267771;267843-278026;278105-278952;279049-293089;293358-295503;295573-295979;296023-301804;301875-309495;309542-314844;314897-315994;316051-321769;321856-345489;345573-354049;354096-366964;367097-368640;368681-371797;371863-378667;378729-379518;379613-382421;382483-392614	7408.27	8477	7357.38
Pcordatum_s2245_g31861	+	P30302	Aquaporin PIP2-3 (Plasma membrane intrinsic protein 2-3) (AtPIP2;3) (Plasma membrane intrinsic protein 2c) (PIP2c) (RD28-PIP) (TMP2C) (Water stress-induced tonoplast intrinsic protein) (WSI-TIP)	366204-366360	100664-110696;110774-117202;117308-123582;123667-131984;132087-146097;146240-146519;146575-148899;148970-174869;174972-181009;181124-182377;182437-204583;204675-207597;207766-209053;209073-210098;210131-211167;211243-225308;225342-237711;237789-242138;242164-283740;283810-299215;299249-302220;302299-314517;314613-322555;322614-326298;326417-334290;334437-335123;335170-343753;343825-349480;349766-…	7373.26	157	7533.62
Pcordatum_s4033_g44616	+	Q9XF58	Aquaporin PIP2-5 (Plasma membrane intrinsic protein 2-5) (ZmPIP2-5) (ZmPIP2;5) (ZmPIP2a)	86135-92623	101205-102295;102340-103765;103807-105005;105070-106116;106173-110932;110996-111169;111232-118228;118396-119290;12056-12276;12380-21107;21163-23747;23786-34352;34401-39925;39986-45093;45156-54284;54355-58354;58385-65440;65522-76734;76786-81176;81228-86106;86135-92623;92663-99369;99405-101153	4605.91	6489	4520.32
Pcordatum_s2760_g36049	+	L1JEC3	Arf-GAP domain-containing protein (Fragment)	234770-234920;320416-340818	227495-227559;227695-227736;228007-228221;228331-228509;228613-233452;233511-234611;234770-234920;235125-239632;239738-243217;243288-247688;247769-248829;248943-252415;252472-255740;255822-317415;317486-318945;318994-320350;320416-340818;340978-353697	6906.61	10277	6485.31
Pcordatum_s886_g17648	+	O15992	Arginine kinase (AK) (EC 2.7.3.3)	590143-596842;710519-710895	497008-501542;501603-510025;510101-514777;514834-532869;532912-536809;536915-538352;538411-547264;547307-548410;548453-553671;553768-556054;556144-563031;563081-570259;570367-578180;578239-578769;578834-582916;582988-590028;590143-596842;596926-604227;604265-604777;604853-607943;607980-615817;615864-624095;624213-628589;628646-633151;633218-641462;641536-649298;649403-653975;654043-664699;664790-…	4610.96	3538.5	4659.7
Pcordatum_s6593_g57577	+	A0A1Q9EG22	Armadillo repeat-containing protein 2	32893-36378	26866-30966;31027-32814;32893-36378;36424-40713;40767-42811;42876-48168;48219-51035;51099-55257;55289-65463;65524-70433;70484-70781	3942	3486	3987.6
Pcordatum_s6458_g57020	+	A0A812J7B4	Armc9 protein	173888-174092	171761-171898;172012-173293;173888-174092;174307-174896;175101-176865;177079-177531;177693-177810	650.14	205	724.33
Pcordatum_s2133_g30882	+	H3ZPL1	Aromatic-amino-acid aminotransferase 1 (ARAT-I) (AROAT) (EC 2.6.1.57)	354264-359939	343925-354186;354264-359939;359989-377844;377931-380131;380258-389655;389705-419168;419313-421151;421215-421903;422004-424234;424346-429864;429946-442975;443035-443637	8230.67	5676	8462.91
Pcordatum_s7544_g61316	-	A0A0D3MJQ5	Arsenite methyltransferase (EC 2.1.1.137)	97584-116932	116999-123711;13427-15910;16060-17187;17419-17598;18087-20877;21263-25471;25522-27700;27735-33967;34022-34405;34525-48395;48433-52254;52350-61018;61139-65763;65831-74690;74751-88000;88067-97502;97584-116932	6363.71	19349	5552.13
Pcordatum_s1037_g19585	+	Q08DD1	Arylsulfatase A (ASA) (EC 3.1.6.8) (Cerebroside-sulfatase)	347513-347708	347513-347708;348157-352955;353154-353594;353619-359337;359608-362041;362217-365210	2763.83	196	3277.4
Pcordatum_s8628_g65104	-	P50430	Arylsulfatase B (ASB) (EC 3.1.6.12) (N-acetylgalactosamine-4-sulfatase) (G4S)	19562-19798	18297-19426;19562-19798;20069-24482;24668-25302	1604	237	2059.67
Pcordatum_s947_g18469	+	A0A0X7JNT0	ASCH domain-containing protein	654591-654879	642594-644263;644342-644735;644940-645732;645832-654514;654591-654879;655096-655452;655572-656227;656321-656516;656570-659379;659572-661250	1752.7	289	1915.33
Pcordatum_s6962_g59064	-	Q8GX78	Ascorbate transporter, chloroplastic (Phosphate transporter PHT4;4) (AtPHT4;4) (Probable anion transporter 2)	72329-72727;79794-80259	72329-72727;72977-73176;73308-74086;74257-75139;75264-76101;76256-77240;77407-77499;77740-79716;79794-80259;80376-83769;83985-84495;84575-91282	1436.08	432.5	1636.8
Pcordatum_s9456_g67649	+	R1BU15	Asp_Arg_Hydrox domain-containing protein	80104-82002	102989-105127;105175-110084;110144-126493;80104-82002;82119-83007;83110-83654;83811-83929;84002-102865	5714.38	1899	6259.43
Pcordatum_s10802_g71259	-	A4Y3F4	Asp/Glu-specific dipeptidyl-peptidase (EC 3.4.14.-) (Dipeptidyl-peptidase 11) (DPP11)	24033-24232	23711-23919;24033-24232;24938-26770;26993-27149;27348-28863;28933-32955;33038-33608;33647-34706;34791-35168;35273-36093;36359-39279;39442-42460;42545-42907;43064-43924;43998-52684	1774.6	200	1887.07
Pcordatum_s1938_g29120	+	Q972A2	Aspartate aminotransferase (AspAT) (EC 2.6.1.1) (Transaminase A)	60762-77798	10197-11876;112940-117825;117881-169431;11968-18251;169500-228954;18317-60014;229009-231128;231188-236659;236712-244761;244802-245267;245327-305798;305868-307941;307972-312560;312606-328176;328255-331509;331576-332714;332814-339723;339791-378946;379044-386870;386946-408386;408480-414131;414172-424324;4199-5390;424433-426201;426271-428307;428482-428765;428829-443944;5433-10151;60062-60700;60762-77…	12868.6	17037	12742.3
Pcordatum_s5313_g51681	-	P46644	Aspartate aminotransferase 3, chloroplastic (EC 2.6.1.1) (Protein YELLOW-LEAF-SPECIFIC GENE 4) (Transaminase A)	30332-32311	14714-22372;192-2110;22436-24311;2249-3317;24360-26041;26076-28444;28524-30243;30332-32311;32346-37498;3458-5985;37549-42625;42709-46903;47001-47177;47232-53251;53347-56167;56256-65076;6080-9450;65116-65482;65545-66303;66371-70591;9550-14638	3279.67	1980	3344.65
Pcordatum_s3387_g40518	+	Q9HTD7	Aspartate ammonia-lyase (Aspartase) (EC 4.3.1.1)	131064-132925	131064-132925	1862	1862	0
Pcordatum_s6467_g57054	+	A0A806KI78	Aspartoacylase (EC 3.5.1.15)	139428-139626;141393-141803	139428-139626;139703-140078;140472-141062;141198-141377;141393-141803	351.4	305	382.33
Pcordatum_s630_g14042	-	A0A812TFU2	ASPH protein	252571-252776	244038-252465;252571-252776;252999-253165	2933.67	206	4297.5
Pcordatum_s1846_g28251	+	A0A812IJZ9	ASPM protein	427603-429072	421751-422011;423710-423790;424178-427563;427603-429072;429232-432567;432646-446097;446160-449534;449575-457355;457388-458990;459078-461688;461741-470369;470430-475679	4269.58	1470	4524.09
Pcordatum_s3021_g37968	-	A0A812RPY5	ASPM protein	159180-165214;58256-63016	100299-114040;10868-18566;114097-120899;120987-123321;123379-133574;133623-134964;135056-146883;146949-147361;147413-151054;151144-159130;159180-165214;165275-178811;178856-182423;182461-185545;185600-187727;18601-30999;187767-187961;188028-203606;203701-212846;212898-218690;218757-267516;31072-32628;32686-38820;38886-41978;42105-44098;44218-58160;58256-63016;63059-64148;64194-67232;67267-94449;8…	7543.56	5398	7677.66
Pcordatum_s7158_g59867	+	P0DM62	Astacin-like metalloprotease toxin 5 (EC 3.4.24.-) (Loxosceles astacin-like protease 5) (LALP5) (Fragment)	153208-153407	151482-151850;152055-152269;152768-153034;153208-153407;153556-153742;153980-154420;154577-155314;155458-155644	325.5	200	343.43
Pcordatum_s10524_g70523	-	A0A485L2Z4	Aste57867_15365 protein	9047-9583	3260-3960;4057-5059;5109-6642;6810-8857;9047-9583	1164.6	537	1321.5
Pcordatum_s2830_g36609	-	Q6PA06	Atlastin-2 (EC 3.6.5.-) (ADP-ribosylation factor-like protein 6-interacting protein 2) (ARL-6-interacting protein 2) (Aip-2)	35999-36312;38070-39262	35999-36312;36407-36663;36840-37394;37485-37978;38070-39262	562.6	753.5	435.33
Pcordatum_s6062_g55303	+	Q91YH5	Atlastin-3 (EC 3.6.5.-)	44042-48272	41521-42409;42699-42867;43419-43649;43743-43920;44042-48272;48403-48574;48608-51375	1234	4231	734.5
Pcordatum_s267_g7560	+	O78492	ATP synthase epsilon chain, chloroplastic (ATP synthase F1 sector epsilon subunit) (F-ATPase epsilon subunit)	823165-823365	752134-753222;753322-753500;753522-753851;753933-754833;754958-765168;765345-768314;768369-768518;768754-786417;786798-791166;791237-793833;793968-798135;798214-806065;806199-806516;806698-807360;807419-810050;810120-817131;817213-818425;818515-819874;819916-820020;820066-822237;822327-823095;823165-823365;823455-823794;823880-830992;831092-831961	3089.92	201	3210.29
Pcordatum_s9595_g68044	-	O74479	ATP synthase subunit 5, mitochondrial (ATP synthase chain 5) (Oligomycin sensitivity conferral protein) (OSCP)	35401-43955	108027-108302;17531-20609;20657-34765;34831-35359;35401-43955;43982-45936;46009-48214;48317-59458;5800-6196;59525-66747;6333-17440;66859-107988	8475.75	8555	8468.55
Pcordatum_s10_g505	+	P19483	ATP synthase subunit alpha, mitochondrial (ATP synthase F1 subunit alpha)	1767816-1767845	1767816-1767845;1767909-1769402;1769491-1769751;1770124-1770342;1770505-1787200;1787367-1788750;1788912-1789271;1789282-1794026;1794121-1802187;1802288-1806135;1806190-1818248;1818287-1868431;1868493-1871347;1871438-1873498;1873595-1874597	7015.13	30	7514.07
Pcordatum_s1989_g29600	+	B0BZL0	ATP synthase subunit b 1 (ATP synthase F(0) sector subunit b 1) (ATPase subunit I 1) (F-type ATPase subunit b 1) (F-ATPase subunit b 1)	244413-248961	228954-233045;233108-235753;235796-240973;241045-242835;242900-244325;244413-248961;248992-250131;250167-275269	5740.63	4549	5910.86
Pcordatum_s2432_g33518	-	A8W3H7	ATP synthase subunit C, plastid (ATP synthase F0 sector subunit C) (ATPase subunit III) (Lipid-binding protein)	223498-224276	216568-220972;221101-221683;221825-223452;223498-224276	1848.75	779	2205.33
Pcordatum_s4914_g49676	-	Q5T2N8	ATPase family AAA domain-containing protein 3C	118403-145525	104531-118333;118403-145525;145593-162535;162604-187631;187692-201846;201916-203475;203521-213208;213290-220980;221029-244134;26872-27531;27602-28524;28776-28935;29009-29284;29406-30068;30206-30451;30486-30579;30722-31660;32025-35860;35965-37256;37325-49039;49123-51367;51412-83400;83524-90018;90102-90450;90503-92296;92338-104458	8265.15	27123	7510.84
Pcordatum_s70_g2660	-	A1L4Y1	ATPase GET3B (AtGET3B) (EC 3.6.-.-) (Guided entry of tail-anchored proteins 3 homolog B)	1550428-1582950;1603268-1616524	1405374-1412775;1412850-1413828;1413871-1415966;1416036-1419076;1419122-1429544;1429638-1432132;1432206-1433158;1433185-1446708;1446763-1448632;1448671-1455708;1455788-1457687;1457720-1458596;1458685-1468400;1468446-1485317;1485372-1550371;1550428-1582950;1583018-1588167;1588231-1589918;1590010-1601657;1601702-1603196;1603268-1616524;1616595-1619151;1619189-1624164;1624195-1630106	9308	22890	8073.27
Pcordatum_s2253_g31924	-	Q10185	ATP-binding cassette transporter abc2 (ABC transporter abc2) (EC 7.-.-.-) (ATP-energized glutathione S-conjugate pump abc2) (Glutathione S-conjugate-transporting ATPase abc2)	188943-189484;189607-189983	154165-154222;154274-154455;155062-155775;155845-155914;156023-156626;156723-157030;158164-158470;158627-160241;160582-160983;161034-161634;161762-164447;164568-165783;165853-166451;166534-167886;168105-168324;169730-171049;171130-171288;171391-171986;172124-173434;173562-176755;176969-177941;177981-181637;181731-187990;188210-188336;188427-188890;188943-189484;189607-189983;190075-190277	1075.64	459.5	1123.04
Pcordatum_s569_g13087	+	A0A238Z902	ATP-binding cassette, subfamily B	562060-565453	530528-530696;530819-543364;543503-544062;544252-558820;558913-560457;562060-565453;565545-569469;569538-573713;573821-574130	4577.11	3394	4725
Pcordatum_s11598_g73166	-	Q94AA4	ATP-dependent 6-phosphofructokinase 3 (ATP-PFK 3) (Phosphofructokinase 3) (EC 2.7.1.11) (Phosphohexokinase 3)	22725-26936	10642-10870;11006-13907;14064-14201;14249-14650;15284-15622;15797-16606;16640-17531;17604-17979;18176-19040;19094-20570;20685-22646;22725-26936;2320-3144;27060-31919;32002-32757;32847-34281;3376-3885;34336-34871;35033-35414;35490-35850;3962-4089;4144-7035	1240.41	4212	1098.9
Pcordatum_s10082_g69362	-	Q9TM05	ATP-dependent Clp protease ATP-binding subunit ClpA homolog	9255-12399	12665-12824;13318-14347;14520-15667;15740-16629;16765-21978;22219-22815;22870-23066;23180-25328;25555-25848;26034-26211;26417-34766;34854-42794;42936-43126;43346-43661;43829-45042;5859-6097;6300-7569;8596-9156;9255-12399	1846.53	3145	1774.39
Pcordatum_s13158_g76419	-	O78410	ATP-dependent Clp protease ATP-binding subunit ClpA homolog	67926-68701	36093-46781;46932-47307;47775-47963;48116-48684;48857-54552;54655-55673;55737-55931;55971-60823;60878-61491;61606-67768;67926-68701;69391-69543;69738-70166	2440.08	776	2578.75
Pcordatum_s10567_g70651	+	A6VW21	ATP-dependent Clp protease ATP-binding subunit ClpX	75817-82076	38862-39879;39974-44679;44724-51783;51868-56264;56352-60000;60103-70962;71068-72054;72120-72970;73034-75764;75817-82076;82143-83820;83866-86294;86370-91984;92075-95501;95549-107231	4490.07	6260	4363.64
Pcordatum_s5416_g52202	+	Q2JIP1	ATP-dependent Clp protease proteolytic subunit 2 (EC 3.4.21.92) (Endopeptidase Clp 2)	62402-62909	59894-61201;61463-62317;62402-62909	890.33	508	1081.5
Pcordatum_s4601_g47967	-	Q97AI2	ATP-dependent DNA helicase Hel308 (EC 3.6.4.12)	224273-224411	222448-223568;223643-224217;224273-224411;224939-225127;225825-226028;227004-227269;227551-227765;227824-228248;228420-228796;228827-237478;237541-248634	2114.27	139	2311.8
Pcordatum_s7910_g62665	-	Q7ZV90	ATP-dependent DNA helicase PIF1 (EC 3.6.4.12) (DNA repair and recombination helicase PIF1)	39024-39179	38578-38752;39024-39179;39306-39671;39952-45335	1520.25	156	1975
Pcordatum_s2507_g34103	-	Q6AYJ1	ATP-dependent DNA helicase Q1 (EC 3.6.4.12) (DNA-dependent ATPase Q1) (RecQ protein-like 1)	406039-406197	405815-406005;406039-406197;407416-407589	174.67	159	182.5
Pcordatum_s1491_g24658	-	P15043	ATP-dependent DNA helicase RecQ (EC 3.6.4.12)	461652-461801	461652-461801	150	150	0
Pcordatum_s12563_g75255	-	W7U2P3	Atp-dependent metalloprotease	54307-59770	37233-39875;40065-41192;41330-46748;46885-52075;52181-54241;54307-59770;59832-67681;67752-69604;69697-70070;70205-72879;72998-74325;74425-74620	3015.17	5464	2792.55
Pcordatum_s10507_g70486	-	Q4PHU9	ATP-dependent RNA helicase DBP2 (EC 3.6.4.13)	7753-9802	13718-16061;1499-1647;16095-23235;1808-3456;23341-23852;23925-28331;28368-28449;3683-4824;4951-5315;5721-6131;6381-6721;7268-7652;7753-9802;9895-13636	1765.71	2050	1743.85
Pcordatum_s3837_g43382	-	A6SFW7	ATP-dependent RNA helicase dbp2 (EC 3.6.4.13)	40006-40165	39651-39815;40006-40165	162.5	160	165
Pcordatum_s59_g2269	+	Q59LU0	ATP-dependent RNA helicase DBP2 (EC 3.6.4.13)	313485-313689	270137-274373;274469-292415;292509-296807;296831-303723;303790-306055;306081-309530;309700-310298;310377-310568;310694-313351;313485-313689;313704-316059;316199-319033;319168-326111;326239-335135;335208-348042;348122-350040;350100-361846;361946-363603;363637-366954;367021-373590;373709-377430;377522-378554;378589-385869;385930-451380;451425-468659	7861.88	205	8180.92
Pcordatum_s7195_g60007	-	Q59LU0	ATP-dependent RNA helicase DBP2 (EC 3.6.4.13)	143598-147719;148677-153525	125842-136119;136293-137279;137376-139264;139406-140353;140452-140841;141182-141416;141549-142953;143098-143533;143598-147719;147900-148131;148207-148548;148677-153525;153580-170298;170443-171474	3133.14	4485.5	2907.75
Pcordatum_s4961_g49911	-	P24783	ATP-dependent RNA helicase DBP2 (EC 3.6.4.13) (DEAD box protein 2) (p68-like protein)	70664-78812;78891-80971	106301-116035;116101-119071;119143-121382;121455-128363;128473-140546;140628-150649;150725-154070;154126-162848;162901-165528;165601-169172;169260-184941;185020-187306;187336-192593;192631-194184;194276-200097;200188-200494;200555-200597;200762-200826;200947-210061;210581-210714;49301-57904;58036-70624;70664-78812;78891-80971;81073-90795;90880-99130;99168-106211	5886.22	5115	5947.92
Pcordatum_s14961_g79571	+	A0A1S4ERG4	ATP-dependent RNA helicase DBP2-like	12779-14219	12779-14219;1911-3215;3286-12703	4054.67	1441	5361.5
Pcordatum_s1614_g25943	+	A0A0M0JPM6	ATP-dependent RNA helicase dhx57	315720-315875	313600-313755;314038-315115;315311-315512;315720-315875;316051-316823;317189-318002;318218-319799;319923-323562;323707-332564	1917.67	156	2137.88
Pcordatum_s1825_g28057	-	Q6CX73	ATP-dependent RNA helicase FAL1 (EC 3.6.4.13)	214729-230074;316442-324980	165833-166766;167065-169991;170168-170414;170488-174538;174593-194075;194148-198602;198675-204917;204963-214662;214729-230074;230142-238317;238395-241511;241533-242505;242590-245648;245805-246577;246677-251647;251720-253839;253870-256792;256841-294233;294279-302595;302662-305450;305496-306055;306125-313990;314081-316345;316442-324980;325056-327632;327763-330751;330819-358880;358933-366007;366074-…	7275.39	11942.5	7000.85
Pcordatum_s2539_g34346	-	P0CQ72	ATP-dependent RNA helicase FAL1 (EC 3.6.4.13)	230947-232560	209803-211391;211502-225818;225891-227626;227720-229594;229673-230161;230348-230895;230947-232560;232813-233209	2820.63	1614	2993
Pcordatum_s8086_g63295	+	Q67JH0	ATP-dependent zinc metalloprotease FtsH 3 (EC 3.4.24.-)	50750-50928;66029-66245;70826-71258	50357-50582;50750-50928;51322-63245;63391-65973;66029-66245;66507-67504;67674-69924;70039-70627;70826-71258;71394-72236;72339-74468;74618-77365;77448-78202;78368-79656;80014-80216;80357-80929	1746.31	276.33	2085.54
Pcordatum_s370_g9618	+	Q4WD45	ATP-grasp enzyme fsqD (EC 6.3.2.-) (Fumipyrrole biosynthesis protein C) (Fumisoquins biosynthesis protein D)	640166-640373;641275-641481	592589-593198;593323-593672;593813-611993;612060-620962;621039-632467;632704-632922;633084-634830;635085-635376;635724-636305;636402-639734;639804-640037;640166-640373;640561-641149;641275-641481	3348.86	207.5	3872.42
Pcordatum_s1600_g25799	-	A0A411PQM3	Atrochrysone carboxyl ACP thioesterase AgnL7 (ACTE) (EC 3.1.2.-) (Agnestins biosynthesis cluster protein L7)	258157-258904	252936-253185;253333-254557;254687-256808;257003-258108;258157-258904;259126-260631;260812-264402	1506.86	748	1633.33
Pcordatum_s3762_g42950	+	A0A812VPN4	ATXN3 protein	296269-297503;297629-297977	185365-219067;219139-231458;231502-233404;233455-251412;251467-255347;255372-259476;259510-270627;270714-277656;277757-282507;282542-285284;285421-287966;288751-290279;290400-294951;295015-296096;296269-297503;297629-297977;298051-298175;298212-306978;307074-307200	6301.95	792	6950.18
Pcordatum_s935_g18297	+	H1ZZA4	Aurachin C monooxygenase/isomerase (EC 1.14.13.222)	262347-265250;340990-342517	239626-243131;243181-254200;254272-258940;259010-260286;260395-262298;262347-265250;265327-271568;271644-272183;272229-272571;272611-276921;276997-277778;277863-285758;285940-286635;287613-302648;302772-303120;303396-315078;315257-321341;321436-322977;323208-329333;329397-334693;334737-340903;340990-342517;342578-346030;346143-351204;351357-352665;352738-354908;355090-362718;362829-365037;365158-…	4876.59	2216	5053.97
Pcordatum_s1385_g23555	+	A0A7S1SA64	Aurora kinase (EC 2.7.11.1) (Fragment)	555727-557393	515669-521652;521707-532727;532777-545724;545777-549801;549861-552445;552478-554607;554688-555695;555727-557393;557472-563318	5246.11	1667	5693.5
Pcordatum_s15062_g79724	-	A0A7S1RP76	Aurora kinase (EC 2.7.11.1) (Fragment)	37190-38138	16068-20575;20632-26940;26966-28287;28324-37158;37190-38138;38168-46792;6074-16037	5787.43	949	6593.83
Pcordatum_s1712_g26927	+	A0A7J6SG33	Aurora kinase (EC 2.7.11.1) (Fragment)	303207-307238	254265-270321;270380-275705;275754-281815;281911-300100;300160-303159;303207-307238;307275-316125;316193-319323;319352-320775;320820-345964;346016-353058;353118-355885;355918-361519;361586-363718	7768.86	4032	8056.31
Pcordatum_s10356_g70096	+	P97477	Aurora kinase A (EC 2.7.11.1) (Aurora 2) (Aurora family kinase 1) (Aurora/IPL1-related kinase 1) (ARK-1) (Aurora-related kinase 1) (Ipl1- and aurora-related kinase 1) (Serine/threonine-protein kinase 6) (Serine/threonine-protein kinase Ayk1) (Serine/threonine-protein kinase aurora-A)	58410-60527	101225-103672;29654-29758;30254-30892;31016-35905;36020-38443;38567-41682;41766-46051;46104-46752;46893-55007;55231-56048;56084-58319;58410-60527;60619-68989;69068-70508;70623-75090;75168-78018;78068-78751;78805-83934;83982-93363;93488-101140	3591.2	2118	3668.74
Pcordatum_s2116_g30717	+	P59241	Aurora kinase A (EC 2.7.11.1) (Aurora 2) (Aurora/IPL1-related kinase 1) (ARK-1) (Aurora-related kinase 1) (Serine/threonine-protein kinase 6) (Serine/threonine-protein kinase aurora-A) (ratAurA)	47719-47893	14761-20172;20256-21435;21604-21815;21923-23354;23533-24354;24410-24611;24927-30917;30984-31603;32333-33063;33172-33887;33912-38209;38338-44300;44347-45517;45604-47561;47719-47893;47933-48147;48224-51964;52018-54244;54422-63977;64097-65770;65856-67736	2389.38	175	2500.1
Pcordatum_s1835_g28144	-	Q9VKN7	Aurora kinase B (EC 2.7.11.1) (IPL1/Aurora-like protein kinase) (Serine/threonine-protein kinase Ial) (Serine/threonine-protein kinase aurora-B)	78701-79305	109607-119338;119426-126341;126441-142135;142211-149731;149763-158034;158137-162491;162576-164462;164559-168171;168247-168635;168907-169021;169378-169744;169830-174066;174162-177993;178109-188206;188262-191914;191966-201490;72820-78563;78701-79305;79497-79768;79911-80885;81008-90202;90263-109456	5736	605	5980.33
Pcordatum_s6993_g59191	+	O01427	Aurora/IPL1-related protein kinase 2 (EC 2.7.11.1) (Serine/threonine-protein kinase aurora-B)	132551-132729	130892-131336;131449-131848;131963-132128;132263-132474;132551-132729	280.4	179	305.75
Pcordatum_s1686_g26656	-	Q4P2U6	Autophagy-related protein 8 (Autophagy-related ubiquitin-like modifier atg8)	132859-132999;133043-133337	132587-132767;132859-132999;133043-133337	205.67	218	181
Pcordatum_s12371_g74858	-	C5KFP6	Axonemal dynein beta heavy chain 9, putative (Fragment)	26587-27511;32399-37764	14791-17479;17526-18408;18436-26497;2237-4792;26587-27511;27543-32341;32399-37764;37834-40713;40843-61066;4869-5969;6060-14722;61142-61766	4897.75	3145.5	5248.2
Pcordatum_s465_g11363	-	A0A812YIY0	B''BETA protein (Fragment)	302792-302980	302792-302980;303029-303201	181	189	173
Pcordatum_s9737_g68420	-	Q5BJ61	B9 domain-containing protein 1	65397-73785	100093-107239;107312-110118;110235-111171;111268-112995;113046-116030;25836-39138;39224-39405;39487-45193;45252-53166;53220-56520;56583-65334;65397-73785;73958-81152;81183-96357;96394-100041	5944.73	8389	5770.14
Pcordatum_s11206_g72260	-	A0A812SUC2	BamB protein	93809-94001	93809-94001;95206-95279;95466-95645	149	193	127
Pcordatum_s18131_g83524	-	A0A812SUC2	BamB protein	23622-23741	23622-23741;24125-28500;28572-29639;29759-30022	1457	120	1902.67
Pcordatum_s3429_g40797	+	A0A812SUC2	BamB protein	74971-75093	58828-66065;66448-72113;72294-74081;74201-74496;74597-74814;74971-75093;75352-80592;80756-82197;82229-82957;83052-96831;96999-99791	3574	123	3919.1
Pcordatum_s7310_g60423	+	A0A812SUC2	BamB protein	47605-47787	47099-47239;47605-47787	162	183	141
Pcordatum_s4265_g46008	-	Q7ZWB7	Bardet-Biedl syndrome 5 protein homolog	109902-148979	102723-107986;108041-109862;109902-148979;149025-198300;198403-199296;199352-207133;207175-221173;221208-223667;223737-228244;65867-66062;66117-77746;77836-79448;79481-83585;83639-85176;85246-90116;90174-93814;93852-95702;95797-98728;98757-102683	8494.05	39078	6794.94
Pcordatum_s3804_g43194	+	A0A812SRY6	Bbs2 protein	68758-69003	26321-28053;28081-34265;34329-40893;40963-41398;41420-41973;42013-42856;42953-57643;57762-61519;61617-68662;68758-69003	4205.8	246	4645.78
Pcordatum_s179_g5560	-	A0A1Q9F617	Bestrophin-6	1098885-1099047	1023959-1083228;1083302-1084949;1085037-1097000;1097105-1098825;1098885-1099047;1099124-1101001;1101065-1104868;1104945-1108996;1109475-1110538;1110635-1110774;1111271-1155967;1156045-1158389;1158464-1161281;1161335-1171656	10420.4	163	11209.5
Pcordatum_s8602_g65028	-	Q9BYV7	Beta,beta-carotene 9',10'-oxygenase (EC 1.13.11.71) (B-diox-II) (Beta-carotene dioxygenase 2)	87386-87550	87386-87550	165	165	0
Pcordatum_s3244_g39534	-	Q9N294	Beta-1,3-galactosyltransferase 5 (Beta-1,3-GalTase 5) (Beta3Gal-T5) (Beta3GalT5) (b3Gal-T5) (EC 2.4.1.-) (Beta-3-Gx-T5) (UDP-Gal:beta-GlcNAc beta-1,3-galactosyltransferase 5) (UDP-galactose:beta-N-acetylglucosamine beta-1,3-galactosyltransferase 5) (Fragment)	287786-297978	194444-199614;199730-201192;201261-205736;205908-212286;212575-214047;214107-219103;219141-223135;223188-230787;230863-236736;236773-237527;237592-244490;244588-248171;248247-256341;256387-264765;264835-270073;270149-278966;279024-283478;283527-287731;287786-297978	5371.05	10193	5103.17
Pcordatum_s9314_g67217	-	Q9N295	Beta-1,3-galactosyltransferase 5 (Beta-1,3-GalTase 5) (Beta3Gal-T5) (Beta3GalT5) (b3Gal-T5) (EC 2.4.1.-) (Beta-3-Gx-T5) (UDP-Gal:beta-GlcNAc beta-1,3-galactosyltransferase 5) (UDP-galactose:beta-N-acetylglucosamine beta-1,3-galactosyltransferase 5) (Fragment)	61835-64507	102534-105955;106036-117157;117225-127914;37935-42940;43015-45249;45289-59606;59670-61772;61835-64507;64542-70027;70076-75786;75836-79563;79623-83564;83635-95248;95321-98685;98773-102464	5940.47	2673	6173.86
Pcordatum_s991_g18992	-	O01346	Beta-1,4-mannosyltransferase egh (EC 2.4.1.-) (Protein egghead) (Protein zeste-white 4)	251504-251658	236088-247506;247759-247886;247966-250475;251504-251658;251803-266011;266127-266333;266427-269472;269626-270062;270902-271088;271517-277406;277587-280109;280870-281269;281606-294287;294441-294640;294809-300026;300075-304686;304746-312174;312232-316948;317026-317765	4037.32	155	4253
Pcordatum_s1255_g22137	+	A0A522SEK1	Beta-1,4-xylanase	141044-141099	116039-117735;117774-119740;119802-121651;121733-121802;123096-125320;125528-126143;126254-126767;126862-133031;133168-136938;137004-137945;138051-139700;139740-140322;140379-140420;140442-140933;140960-141011;141044-141099;141181-141931;141951-142044;142155-143578;143610-149099;149135-153103;153161-154043;154098-157292;157330-194581;194651-209937;210002-211529;211583-215079;94602-95739;95820-115…	4046.86	56	4189.39
Pcordatum_s378_g9770	+	A0A3M1SEA7	Beta-1,4-xylanase	438837-439125	421234-425046;425198-426019;426070-435476;435530-437400;438506-438725;438837-439125;439431-443617;443787-444443;444640-444997;445154-450222;450279-450497;451142-452454;452577-455693	2410.92	289	2587.75
Pcordatum_s5153_g50870	-	Q9LDK9	Beta-adaptin-like protein A (At-bA-Ad) (At-betaA-Ad) (AP complex subunit beta-A) (Adaptor protein complex AP subunit beta-A) (Beta-adaptin A) (Clathrin assembly protein complex beta large chain A)	47898-50550	104938-111572;111708-112469;112581-113917;114050-114528;114760-115257;115307-115328;115367-115698;116429-116632;116736-120128;47898-50550;50682-53464;53517-65806;65913-69702;69794-85492;85571-98304;98381-104874	4381.56	2653	4496.8
Pcordatum_s8026_g63092	-	Q7XA78	Beta-carotene isomerase D27, chloroplastic (EC 5.2.1.14) (Protein DWARF-27 homolog) (AtD27)	67871-69593	54853-55281;55448-58528;59280-59842;59890-67838;67871-69593;69658-83819;83863-91916;91969-98154	5268.38	1723	5774.86
Pcordatum_s757_g15869	-	Q9FLG1	Beta-D-xylosidase 4 (AtBXL4) (EC 3.2.1.37)	32305-32780	32305-32780;33496-33717;33761-33942;34260-35022;35129-35387	380.4	476	356.5
Pcordatum_s9998_g69134	-	A0A7S2HHN8	Beta-glucosidase (EC 3.2.1.21) (Fragment)	54335-87672	17961-24178;24282-42653;42751-46013;46072-46693;46820-49810;49847-54238;54335-87672;8458-17891;87763-90787;90858-97329;97380-97640;97780-98958	7463.92	33338	5111.73
Pcordatum_s1473_g24496	+	P08236	Beta-glucuronidase (EC 3.2.1.31) (Beta-G1)	500191-503723;505328-509805	437794-438650;438722-439380;439424-447699;447730-449531;449601-453568;453619-463290;463334-463859;463910-464271;464310-466367;466415-467689;467738-469693;469728-476174;476203-482986;483054-500163;500191-503723;503762-505267;505328-509805;509934-510568;510679-510803;510866-511021;511156-511952;512034-515513;515597-515991;516090-517794;517961-518780;518845-524236;524281-524971;525146-525979;526814-…	3090.72	4005.5	3029.73
Pcordatum_s11678_g73329	-	B2UQG6	Beta-hexosaminidase Amuc_0868 (EC 3.2.1.52) (Beta-N-acetylhexosaminidase Am0868)	8069-9351	10439-10642;10680-11021;11118-11807;11827-12261;12435-14346;6016-6873;7042-7423;8069-9351;9532-10397	774.67	1283	711.13
Pcordatum_s2623_g35016	-	Q54SC9	Beta-hexosaminidase subunit A2 (EC 3.2.1.52) (Beta-N-acetylhexosaminidase subunit A2) (N-acetyl-beta-glucosaminidase subunit A2)	211013-211126	194799-195049;196048-198545;198814-200363;200514-206805;207144-207407;207477-208223;208376-209621;209812-210588;211013-211126;211188-223257;223337-224451;224573-229540;229594-229978;230086-242515;242539-244261;244409-245794;245985-246265;246577-246953;247030-247305;247398-248040;248152-249010;249327-249377;249495-249754;249898-259886	2523	114	2627.74
Pcordatum_s2162_g31142	-	A0A812UCV7	BFAR protein	116269-130129	100651-107555;107718-109615;109662-115664;115733-116192;116269-130129;130219-133478;61762-62029;62248-64425;64505-65804;65873-72332;72394-74669;74727-91190;91358-99592;99680-100569	5032.71	13861	4353.62
Pcordatum_s253_g7271	-	A0A812UEN8	Bgs3 protein (Fragment)	1116484-1116662	1111116-1111529;1111708-1113669;1113816-1113990;1114111-1114316;1114534-1115493;1115665-1115959;1116040-1116341;1116484-1116662	561.63	179	616.29
Pcordatum_s563_g12978	-	Q9SMM5	Bidirectional sugar transporter SWEET11 (AtSWEET11) (Protein SUGARS WILL EVENTUALLY BE EXPORTED TRANSPORTERS 11)	89470-89733	89090-89234;89470-89733;90377-90553;90695-91055	236.75	264	227.67
Pcordatum_s3580_g41806	-	Q84WN3	Bidirectional sugar transporter SWEET17 (AtSWEET17) (Protein SUGARS WILL EVENTUALLY BE EXPORTED TRANSPORTERS 17)	10353-10524	10353-10524;10687-12467;13251-20101	2934.67	172	4316
Pcordatum_s19654_g84761	+	P44505	Bifunctional aspartokinase/homoserine dehydrogenase (AK-HD) [Includes: Aspartokinase (EC 2.7.2.4); Homoserine dehydrogenase (EC 1.1.1.3)]	13878-14200	13878-14200;15056-15221;15364-18037;18702-20763	1306.25	323	1634
Pcordatum_s155_g5013	-	P0C870	Bifunctional peptidase and (3S)-lysyl hydroxylase JMJD7 (EC 1.14.11.63) (EC 3.4.-.-) (JmjC domain-containing protein 7) (Jumonji domain-containing protein 7) (L-lysine (3S)-hydroxylase JMJD7)	526977-528827	525867-526099;526977-528827	1042	1851	233
Pcordatum_s16927_g82234	+	Q02177	Bilin biosynthesis protein MpeU	16437-24369	15276-15848;16437-24369	4253	7933	573
Pcordatum_s4039_g44656	+	A0A812H4P6	Blc protein	109349-109605;138335-140042;160127-160289	105501-106149;106192-109242;109349-109605;109662-114012;114174-118062;118197-121198;121299-125388;125527-126669;126835-128858;128985-138162;138335-140042;140092-141133;141198-143059;143200-143686;143778-144328;144398-145055;145160-150382;150554-152711;152869-157592;157655-157832;157903-159994;160127-160289;160346-160945;160992-162269;162415-170287;170350-171572;171615-172081;172194-186806;186927-…	2779	709.33	3000.75
Pcordatum_s3669_g42386	-	A0A812UE72	BPT2 protein	278120-278393	273216-273257;273322-273367;273510-273620;274345-274393;277020-277181;277673-277716;278120-278393;278456-278802	134.38	274	114.43
Pcordatum_s278_g7761	-	Q9ZJF1	Branched-chain-amino-acid aminotransferase (BCAT) (EC 2.6.1.42)	311447-312049	293133-293398;293670-308202;308336-308400;308536-309647;309687-309812;309900-311367;311447-312049;312094-318864;318925-319746;319810-320570;320630-343638;343688-344155;344241-353990;354056-368298;368369-373207;373275-396004;396129-398295;398354-405259;405347-467139;467187-499348;499413-502178	9874.29	603	10337.9
Pcordatum_s6550_g57400	-	A0A812PTG5	BRIX1 protein	94731-94833;95058-95147	86229-87776;88013-88042;88142-88276;88347-88611;89278-89677;89763-89852;90027-90205;91125-91576;92021-92094;92248-93259;93385-94234;94290-94517;94731-94833;95058-95147;95243-95297;95411-96060;96175-102331	724.59	96.5	808.33
Pcordatum_s190_g5813	-	A0A813ADE0	Bst1 protein	1062654-1064143	1061533-1061661;1061694-1062502;1062654-1064143;1064249-1066516;1066755-1066927	973.8	1490	844.75
Pcordatum_s10925_g71557	-	Q680K8	BTB/POZ domain-containing protein At1g55760	9155-10805	10902-25227;25572-40525;40577-41185;41265-51235;51277-55702;5234-9127;55784-64931;65007-70485;70580-71779;71899-75040;9155-10805	6254.55	1651	6714.9
Pcordatum_s11101_g72013	+	G7ZYI9	C6HC-type zinc finger RING/U-box protein (Putative transcription factor C2H2 family)	85146-86882	54400-58384;58476-59138;59268-61643;61784-67695;67849-85018;85146-86882;86920-90636;90873-91040	4466	1737	4855.86
Pcordatum_s1989_g29604	-	Q75XW3	Ca(2+)/H(+) antiporter (ApCAX)	380339-380630	371010-371207;371495-374336;374682-377816;377977-380251;380339-380630;381494-398088;398271-399622;399703-400201	3398.5	292	3842.29
Pcordatum_s3771_g43010	+	Q8RX88	CAAX prenyl protease 1 homolog (EC 3.4.24.84) (Farnesylated proteins-converting enzyme 1) (AtFACE-1) (FACE-1) (Prenyl protein-specific endoprotease 1) (Zinc metalloproteinase Ste24 homolog) (AtSTE24)	126361-128082	114516-114828;115198-115384;115493-117228;117304-118634;118696-124920;125072-125231;125557-126166;126361-128082	1535.5	1722	1508.86
Pcordatum_s190_g5809	-	A0A812IAZ5	Cabp1 protein	853908-854337;860651-860935	846538-853673;853908-854337;854382-854558;854773-855865;856022-856647;857118-860581;860651-860935;861094-861489;861705-865064;866461-866641	1714.8	357.5	2054.13
Pcordatum_s7155_g59851	+	A0A812WHN5	CACNA1D protein	44041-59872	101087-114168;14549-18134;18196-19435;19527-22430;22482-29063;29143-33071;33145-35184;35281-43951;44041-59872;4529-14436;59954-65775;65872-73988;74058-75916;75991-81868;81904-82404;82484-87985;88038-97983;98107-101017	6017.22	15832	5439.88
Pcordatum_s4_g199	+	A0A812TM92	CACNA1E protein (Fragment)	2087177-2088293	1995692-2002593;2002809-2019162;2019207-2036975;2037048-2052850;2052914-2062083;2062156-2081703;2081772-2087093;2087177-2088293;2088337-2102159;2102217-2110818;2110886-2116657;2116729-2120863	10359.8	1117	11200
Pcordatum_s3993_g44371	-	A0A812LPF1	CACNA1G protein	60838-61059	44609-44701;44943-48465;49168-59458;60838-61059	3532.25	222	4635.67
Pcordatum_s4078_g44905	+	A0A812N827	CACNA1H protein	196422-196659	196422-196659	238	238	0
Pcordatum_s102_g3591	-	Q9SZW4	Cadmium/zinc-transporting ATPase HMA2 (EC 7.2.2.12) (EC 7.2.2.21) (Cadmium/zinc-transporting ATPase 3) (Protein HEAVY METAL ATPASE 2)	1280437-1280592;1282499-1282657	1280437-1280592;1282499-1282657	157.5	157.5	0
Pcordatum_s12534_g75194	-	P28034	Caffeoyl-CoA O-methyltransferase (EC 2.1.1.104) (Trans-caffeoyl-CoA 3-O-methyltransferase) (CCoAMT) (CCoAOMT)	7424-7657	6988-7201;7424-7657	224	234	214
Pcordatum_s12534_g75195	-	P28034	Caffeoyl-CoA O-methyltransferase (EC 2.1.1.104) (Trans-caffeoyl-CoA 3-O-methyltransferase) (CCoAMT) (CCoAOMT)	12647-12880	12210-12424;12647-12880	224.5	234	215
Pcordatum_s12534_g75196	-	P28034	Caffeoyl-CoA O-methyltransferase (EC 2.1.1.104) (Trans-caffeoyl-CoA 3-O-methyltransferase) (CCoAMT) (CCoAOMT)	17718-17951	17281-17495;17718-17951	224.5	234	215
Pcordatum_s12534_g75197	-	P28034	Caffeoyl-CoA O-methyltransferase (EC 2.1.1.104) (Trans-caffeoyl-CoA 3-O-methyltransferase) (CCoAMT) (CCoAOMT)	22668-22901	22234-22445;22668-22901	223	234	212
Pcordatum_s663_g14516	+	P93711	Caffeoyl-CoA O-methyltransferase (EC 2.1.1.104) (Trans-caffeoyl-CoA 3-O-methyltransferase) (CCoAMT) (CCoAOMT)	362384-362749	362384-362749;364580-368937;369101-370898;370932-371639;371846-371999;372791-372902	1249.33	366	1426
Pcordatum_s1016_g19304	-	Q64395	Calcium/calmodulin-dependent 3',5'-cyclic nucleotide phosphodiesterase 1B (Cam-PDE 1B) (EC 3.1.4.17) (Fragment)	63435-63691	62784-63327;63435-63691;63850-63948	300	257	321.5
Pcordatum_s1326_g22904	-	Q64395	Calcium/calmodulin-dependent 3',5'-cyclic nucleotide phosphodiesterase 1B (Cam-PDE 1B) (EC 3.1.4.17) (Fragment)	71176-89826	108296-108779;108829-116744;116795-141589;141633-161076;161139-216150;216206-218621;218681-218943;219013-226662;226712-252933;253018-273022;273182-273634;275159-275443;275584-276272;276356-317080;317181-373448;373536-393909;393954-397180;397231-397441;397514-397711;397854-397953;398039-398277;398437-398493;398636-399251;399479-399918;400268-400446;400765-400837;401182-401702;401859-401959;402005-…	8843.76	18651	8571.33
Pcordatum_s6994_g59194	-	Q00771	Calcium/calmodulin-dependent protein kinase cmkA (CMPK) (EC 2.7.11.17) (Multifunctional calcium/calmodulin-dependent protein kinase) (ACMPK) (CaMK)	117128-117496	114551-114719;114800-117079;117128-117496;117665-118090	811	369	958.33
Pcordatum_s16783_g82048	+	P22517	Calcium/calmodulin-dependent protein kinase II (EC 2.7.11.17)	3488-3661	3488-3661	174	174	0
Pcordatum_s1813_g27931	-	Q9TXJ0	Calcium/calmodulin-dependent protein kinase type 1 (EC 2.7.11.17) (CaM kinase I) (CaM-KI)	4567-5480	13771-15883;15933-19401;19452-20603;20664-24604;24689-25462;26324-26481;26722-27055;27278-34007;34921-35310;36532-36692;38411-53195;4567-5480;53389-53581;5506-13701	3093.57	914	3261.23
Pcordatum_s807_g16577	+	Q8BW96	Calcium/calmodulin-dependent protein kinase type 1D (EC 2.7.11.17) (CaM kinase I delta) (CaM-KI delta) (CaMKI delta) (CaM kinase ID) (CaMKI-like protein kinase) (CKLiK) (mCKLiK)	89619-92338	43807-51387;51478-56535;56617-60788;60852-63383;63453-68858;68973-82144;82235-84974;85145-86842;86907-89434;89619-92338;92390-92571;92738-93344;93496-93979;94035-96536;96976-97347;97586-102375	3534	2720	3588.27
Pcordatum_s2715_g35706	+	Q9P7I2	Calcium/calmodulin-dependent protein kinase type I (CaMK-I) (EC 2.7.11.17)	86049-86652	100142-108184;108257-111477;111610-113429;113446-113969;114200-114922;83181-83921;83984-84426;84537-84735;85071-85914;86049-86652;86695-87974;88031-88362;88539-89601;89704-97075;97179-98209;98290-99476;99508-100043	1762.53	604	1834.94
Pcordatum_s8225_g63748	-	Q00168	Calcium/calmodulin-dependent protein kinase type II alpha chain (CaM-kinase II alpha chain) (EC 2.7.11.17)	26754-27042	26754-27042;27259-32735;33699-33946;33973-34547;34713-36097;36982-37186	1363.17	289	1578
Pcordatum_s1910_g28853	+	Q9LFV3	Calcium/calmodulin-regulated receptor-like kinase 2 (AtCRLK2) (EC 2.7.11.1)	180502-182143	101268-124710;124746-126468;126581-141680;141720-155610;155678-166755;166786-179753;180007-180199;180284-180456;180502-182143;182248-183294;183470-186485;186576-187833;187939-195917;196000-214041;214081-216660;216721-217141;217210-219102;219167-219328;221427-221705;221782-223073;223122-223162;223201-224233;224271-224756;71218-87005;87070-101188	5985.88	1642	6166.88
Pcordatum_s762_g15953	-	P48593	Calcium-binding protein E63-1	699744-699929;707002-712541	601312-603205;603254-605353;605402-605841;605947-606420;606502-618093;618199-633789;633862-634431;634481-655016;655064-667789;667839-676304;676417-683607;683834-686519;686544-688444;688514-699640;699744-699929;699968-703618;703742-704465;704544-706919;707002-712541;712692-718630;718696-744625	6744.76	2863	7153.37
Pcordatum_s777_g16171	-	P04109	Calcium-binding protein SPEC 1A	658910-659122;705418-709406	658910-659122;659418-659910;660006-660372;660392-681049;681150-686429;686502-687253;687308-693287;693356-697671;697777-699917;699951-705081;705148-705372;705418-709406;709497-725596;725654-728204;728282-730035;730133-732440;732583-736817;736876-744060;744189-754319;754383-755370;755440-758711	4669.95	2101	4940.37
Pcordatum_s10791_g71230	-	Q7XSQ5	Calcium-dependent protein kinase 12 (OsCDPK12) (OsCPK12) (EC 2.7.11.1)	20128-21539	15753-15916;16022-16296;1629-3201;16387-17852;17983-20080;20128-21539;21711-22828;22916-23503;23621-30143;30363-30667;3282-8982;9045-15536;920-1434	2171.54	1412	2234.83
Pcordatum_s2037_g30009	+	P49101	Calcium-dependent protein kinase 2 (CDPK 2) (EC 2.7.11.1)	63338-67836	58558-58731;59505-59703;59821-63204;63338-67836	2064	4499	1252.33
Pcordatum_s14430_g78695	+	O15865	Calcium-dependent protein kinase 2 (EC 2.7.11.1) (PfCDPK2)	21626-22023	21626-22023;22780-22875;22932-23086;23277-36564;36721-41879;41940-60210;60237-60482;60663-61377	4791	398	5418.57
Pcordatum_s1701_g26805	-	O15865	Calcium-dependent protein kinase 2 (EC 2.7.11.1) (PfCDPK2)	135369-138941;139000-142474	102727-123301;123352-131417;131474-135334;135369-138941;139000-142474;16598-17144;17184-17396;17444-17887;17993-18613;18749-19436;19497-19885;19922-20351;20412-32673;32745-45753;45803-68438;68493-74744;74821-78296;78347-85186;85285-85539;85643-87323;87357-102661	5933.24	3524	6186.84
Pcordatum_s273_g7661	+	O15865	Calcium-dependent protein kinase 2 (EC 2.7.11.1) (PfCDPK2)	864237-870721	769293-770247;770860-780171;780232-790874;790977-796605;796747-802905;802992-805475;805610-821114;821170-825012;825092-829718;829750-834737;834784-837330;837402-845398;845459-851562;851591-856325;856365-860348;860420-864171;864237-870721;870779-878143;878196-937271;937340-941381	8511.6	6485	8618.26
Pcordatum_s419_g10519	-	O15865	Calcium-dependent protein kinase 2 (EC 2.7.11.1) (PfCDPK2)	570187-570416;596075-597238	568230-568258;568456-568483;568730-569047;569138-569775;569834-570094;570187-570416;570534-575113;575178-582027;582081-585956;586014-591731;591789-592594;592635-596007;596075-597238;597282-606203;606297-610423;610469-612591;612664-623825;623853-633351;633400-637966;638031-641558;641639-644527;644628-647771;647831-652309	3578.74	697	3853.19
Pcordatum_s5813_g54157	-	O15865	Calcium-dependent protein kinase 2 (EC 2.7.11.1) (PfCDPK2)	198624-199010;29846-36723	104875-110688;110739-118860;118936-127127;127185-134760;134905-136223;136575-145537;145613-146862;146946-150036;150138-152803;152837-166054;166111-166763;166851-168483;168524-174660;174753-175922;176065-185608;185690-187738;187800-194543;195651-197834;198272-198432;198624-199010;29520-29782;29846-36723;36773-50717;50807-52126;52205-54633;54699-55808;56341-69905;70005-77901;78077-80151;80263-81349…	4832.38	3632.5	4907.38
Pcordatum_s2172_g31258	-	Q9ZV15	Calcium-dependent protein kinase 20 (EC 2.7.11.1)	354449-354647;380831-389416	354449-354647;354726-359798;359864-362280;362402-368668;368753-379759;379925-380748;380831-389416;389452-390950;391056-392003;392418-403802;403881-404098;404252-407882;407937-410510	4202.15	4392.5	4167.55
Pcordatum_s1269_g22299	+	Q9M101	Calcium-dependent protein kinase 23 (EC 2.7.11.1)	569514-569786	551241-564075;564232-566800;566849-568216;569219-569450;569514-569786;569949-580988;581117-583041	4320.29	273	4994.83
Pcordatum_s14832_g79380	+	Q9ZSA4	Calcium-dependent protein kinase 27 (EC 2.7.11.1)	11189-12154;4221-5810;8868-9212	10446-11140;11189-12154;12265-12683;12707-14680;14761-16215;16432-17220;18215-18321;18446-18934;19088-20731;20922-21083;21261-21946;21998-22512;22597-23210;23382-23568;23713-24660;24853-26259;26312-26768;27811-32439;32744-33386;33585-36210;3716-4145;38024-48828;4221-5810;6508-6720;6890-7445;7738-7915;8868-9212;9494-9715	1276.82	967	1314
Pcordatum_s79_g2910	+	Q3E9C0	Calcium-dependent protein kinase 34 (EC 2.7.11.1)	188208-190674	166411-166462;166671-167169;167587-168241;168466-169202;169618-169959;170106-170414;170685-171336;171419-172378;172418-173103;173200-174355;174461-175480;175895-178168;178379-178994;179040-184368;184892-185335;185527-188050;188208-190674;190750-190930;191015-191230	1111.53	2467	1036.22
Pcordatum_s494_g11850	-	A0A5K1K8H0	Calcium-dependent protein kinase 5 (EC 2.7.11.1) (PfCDPK5)	159222-162513	104271-105188;105243-106367;106460-116853;116897-155425;155486-159192;159222-162513;162596-200010;200115-205136;205252-205421;205464-205703;205788-206075;33304-43684;43730-47138;47186-50804;50907-52172;52216-53493;53550-60762;60802-61511;61593-66384;66442-69018;69075-70283;70390-78054;78105-80893;80958-83359;83454-88710;88815-89055;89188-98016;98109-104188	6100.61	3292	6204.63
Pcordatum_s12761_g75662	+	Q9CFU9	Calcium-transporting ATPase 1 (EC 7.2.2.10) (LLCA1)	5372-5559	1006-1606;3049-3250;3969-5318;5372-5559	585.25	188	717.67
Pcordatum_s2870_g36885	+	A0A1Q9D6W2	Calcium-transporting ATPase 4, endoplasmic reticulum-type	239529-262776	102960-104598;104671-105772;105896-106734;106824-109274;109332-114142;114189-118974;119081-120257;120364-120409;120518-120862;120951-125100;125185-129792;129844-130254;130342-141973;142075-143693;143766-154212;154273-172389;15984-19764;172433-174705;174769-181793;181867-196815;196878-203997;19849-33998;204048-217502;217591-231720;231758-239505;239529-262776;262831-263533;263594-267986;268090-2702…	5919.27	23248	5516.28
Pcordatum_s7348_g60572	+	P82978	Calhepatin	65511-75183	11291-22914;22999-23404;23498-31073;31130-39489;39586-41329;41391-49090;49163-54359;54432-65420;65511-75183;75253-84698;84760-87832	6889.82	9673	6611.5
Pcordatum_s1070_g19971	+	A0A7S3GVS7	Calmodulin	63401-64358	63401-64358;64488-64639	555	958	152
Pcordatum_s164_g5225	+	A0A2D4CG72	Calmodulin	1149602-1149762	1149113-1149323;1149602-1149762;1149978-1150139	178	161	186.5
Pcordatum_s101_g3552	+	O60041	Calmodulin (CaM)	466017-471260	457944-464199;464239-465957;466017-471260;471364-477748;477824-478284;478369-485619;485746-493199;493272-496984;497027-503760;503858-504369;504485-505104;505164-510010;510067-511120;511216-517268;517308-525008;525034-529966;530018-531253;531338-535297;535337-538673;538839-540921;540953-551690;551813-562095;562237-563253;563332-564442;564515-565613;565752-568479;568630-569920;570040-570240;570319-…	3797.45	5244	3745.79
Pcordatum_s1162_g21071	+	P02595	Calmodulin (CaM)	162384-171754;219455-219623	132404-141327;141408-142083;142206-142789;142841-144930;145004-161026;161090-162338;162384-171754;171827-179204;179244-186999;187057-187903;187943-190488;190551-211509;211556-218668;219090-219314;219455-219623;220317-225185	5673.69	4770	5802.79
Pcordatum_s1182_g21312	-	P61859	Calmodulin (CaM)	301015-304472	270940-282173;282300-282504;283450-286844;286965-292855;292958-294851;295695-295868;296200-296436;296562-298829;299248-300926;301015-304472;304545-311020;311076-323896;323992-325055;325129-325987;326110-338294;338335-345687;345798-354441;354499-358386;358425-363597;363637-366069;366162-368297;368328-368691;368782-369149;369259-369343;369406-369437;369576-369953	3642.08	3458	3649.44
Pcordatum_s1987_g29586	+	Q7T3T2	Calmodulin (CaM)	425815-433878	402147-407673;407771-408602;408687-423350;423419-425713;425815-433878;433923-434132;434530-437425;437490-437663;437820-438647;438771-444083;444457-444680;444781-450803	3920.83	8064	3544.18
Pcordatum_s2637_g35115	-	P41041	Calmodulin (CaM)	358947-359179	356864-357480;357540-358350;358947-359179;359526-359791	481.75	233	564.67
Pcordatum_s7232_g60135	+	A3E4D8	Calmodulin (CaM)	155840-155988	155840-155988;156247-157437	670	149	1191
Pcordatum_s897_g17789	-	P11118	Calmodulin (CaM)	489615-491377	413141-417773;418316-418502;418638-418855;419129-428449;428490-436517;436586-438107;438144-449439;449526-452097;452213-469241;469329-479152;479234-480552;480650-489551;489615-491377;491413-498171;498227-504020;504160-509358;509420-513231;513289-525252;525366-535737;535808-541869;541939-542676;542709-545672;545734-549310;549378-553153;553183-554360;554406-554981;555021-556274;556362-558328	5093.07	1763	5216.41
Pcordatum_s9948_g68994	-	Q8X187	Calmodulin (CaM)	75825-75970	74993-75160;75588-75770;75825-75970;76094-80846	1312.5	146	1701.33
Pcordatum_s2712_g35688	-	Q40642	Calmodulin-like protein 1 (OsCaM61)	194883-200148	171477-173328;173403-190232;190286-194812;194883-200148;200200-205943;205977-207676;207721-258568;258645-262230;262329-268135;268160-285718;285758-294006;294047-297692;297726-310898;310937-315422;315478-317956;318046-323554;323593-326311;326361-331859;331891-336166;336264-340380;340436-343748;343794-346376;346461-347295;347329-354112;354134-355583;355650-363936;363998-368741;368837-382627	7487.82	5266	7570.11
Pcordatum_s689_g14919	-	Q8S1Y9	Calmodulin-like protein 1 (OsCAM61)	140410-140560	135137-135335;135525-136006;136238-136443;136717-138763;139268-140228;140410-140560;140707-140876;141150-141587	581.75	151	643.29
Pcordatum_s208_g6221	+	Q0IQB6	Calmodulin-like protein 3	428948-431549;431593-438556;438681-439014	328436-328481;329103-329928;330119-330647;330716-334011;334063-334488;334556-336168;336235-336902;336975-351750;351787-358524;358581-360315;360377-386001;386065-387727;387776-398486;398567-408997;409092-414457;414506-419515;419567-425132;425201-426357;426494-427446;427576-428920;428948-431549;431593-438556;438681-439014	4712.17	3300	4924
Pcordatum_s328_g8802	-	Q84MN0	Calmodulin-like protein 4	162264-162983	142340-144921;145561-146937;147026-162146;162264-162983;164205-164913;165050-167733;167930-168613;168805-172298	3421.38	720	3807.29
Pcordatum_s1530_g25068	-	Q78EJ9	Calpain-8 (EC 3.4.22.53) (Calpain large subunit 4) (New calpain 2) (nCL-2) (Stomach-specific M-type calpain)	74024-94064	110273-111426;111530-111734;111885-113111;113174-140249;140277-184356;184421-218122;218259-223648;223762-261406;261450-264713;264846-271448;271554-284013;284133-303398;303508-305282;32502-49199;49281-54219;54268-56430;56574-70349;70468-73944;74024-94064;94147-96140;96172-110190	12902.6	20041	12545.6
Pcordatum_s60_g2304	+	O14815	Calpain-9 (EC 3.4.22.-) (Digestive tract-specific calpain) (New calpain 4) (nCL-4) (Protein CG36)	509393-509524;512695-512908	509393-509524;509568-509799;509997-510156;510331-510503;510676-512462;512695-512908;513228-558213;558274-559476;561693-561913;562014-562684	4977.9	173	6179.13
Pcordatum_s4652_g48255	-	Q06827	Caltractin (Centrin)	8217-8567	8217-8567;8684-8848	258	351	165
Pcordatum_s11291_g72471	+	A0A813AA02	Caltractin protein	18376-20341	18376-20341;2028-2877;20437-21315;21337-34339;2997-18322;34391-43235;43304-52409;52438-68218;68321-69402	7426.44	1966	8109
Pcordatum_s4369_g46640	+	O62846	cAMP-dependent protein kinase catalytic subunit gamma (PKA C-gamma) (EC 2.7.11.11) (Fragment)	249819-250579	249696-249716;249819-250579;250662-250765;250917-251071	260.25	761	93.33
Pcordatum_s3768_g42980	-	P06244	cAMP-dependent protein kinase type 1 (PKA 1) (EC 2.7.11.11) (CDC25-suppressing protein kinase) (PK-25)	78958-79495	78958-79495;79639-79807;80465-84501	1581.33	538	2103
Pcordatum_s2203_g31524	-	P31321	cAMP-dependent protein kinase type I-beta regulatory subunit	371943-372164	371216-371434;371538-371724;371943-372164;372976-374548;374629-381147;381256-383161;383252-390507;390592-392250;392867-401577;401682-401820;402031-402115	2588.73	222	2825.4
Pcordatum_s5238_g51291	+	A0A812YKN5	Capn15 protein	107612-111703	107612-111703;111740-113900;114000-115244;71520-74900;74982-75421;75530-80123;80241-81972;82035-83060;83104-83493;83916-84075;84269-86829;86892-87306;87711-88475;88620-89017;89226-107505	2776	4092	2682
Pcordatum_s463_g11325	-	Q38AH0	Cap-specific mRNA (nucleoside-2'-O-)-methyltransferase 1 (EC 2.1.1.57) (Cap1 2'O-ribose methyltransferase 1) (MTr1) (TbMTr1)	224108-231258;293593-293787	221950-222907;222984-223983;224108-231258;231377-241083;241183-244729;244814-245873;245969-256899;256934-257958;258052-262128;262182-262921;263063-264239;264312-276359;276477-293375;293593-293787;294088-295860	4819.2	3673	4995.54
Pcordatum_s7833_g62371	+	A0A2R4DTQ3	Capsular biosynthesis protein	81770-83318	75361-81686;81770-83318;83370-91352;91472-93078;93224-95175;95254-95907;96046-97529;97695-101723	3198	1549	3433.57
Pcordatum_s548_g12728	+	A0A1M4Z2U4	Capsular polysaccharide synthesis protein	698053-699723	690312-695424;695461-695487;695524-695865;695905-697948;698053-699723;700022-706104;706200-713694;713811-719310;719359-722099;722203-722370;722426-726415;726470-734759;734859-741864	3882.31	1671	4066.58
Pcordatum_s4233_g45786	-	P07258	Carbamoyl-phosphate synthase arginine-specific small chain (CPS-A) (EC 6.3.5.5) (Arginine-specific carbamoyl-phosphate synthetase, glutamine chain)	59603-60691;83955-84737	55773-56599;56677-58264;58418-59440;59603-60691;61232-61389;61441-62163;62197-67342;67451-67946;67992-69924;70009-70222;70355-71554;71677-77934;77977-83889;83955-84737	1953.64	936	2123.25
Pcordatum_s3111_g38657	-	A0A661HQ11	Carbonic anhydrase (EC 4.2.1.1)	299310-299699	298640-299104;299310-299699;300218-300360	332.67	390	304
Pcordatum_s417_g10490	+	Q5BCC5	Carbonic anhydrase (EC 4.2.1.1) (Carbonate dehydratase)	875272-875983	854097-859877;859912-869155;869224-874598;874679-875216;875272-875983;876041-876493;876653-880782;880867-886839;886885-887704;887794-888193;888272-889766	3174.64	712	3420.9
Pcordatum_s2354_g32866	+	Q84WK4	Carboxylesterase SOBER1 (EC 3.1.1.-) (Phospholipase A2 SOBER1) (Protein SUPPRESSOR OF AVRBST-ELICITED RESISTANCE 1)	130594-134842	130594-134842;134959-170908;170946-175565;175638-176975;177116-186459;186551-187506;187549-188239;188389-191769;191867-192875;192945-198939;199027-205911;205942-209822;209869-215692	6471	4249	6656.17
Pcordatum_s165_g5237	+	F1N9S8	Carnosine N-methyltransferase (EC 2.1.1.22)	191852-197289	187840-191740;191852-197289;197491-198888;199078-199938;200159-200328;200619-206128;206237-217179;217250-226739;226784-228459;228505-231355;231404-234127;234182-235950;236080-237058;237128-238115;238135-239818;239897-242544;242647-243317;243515-243876;244012-244542;244616-250459;250792-250889;251024-251142;251225-251377;251486-251752;251825-252270;252330-252646;252776-253198;253338-253930;254407-…	2128.05	5438	2045.3
Pcordatum_s18202_g83587	+	P55738	Caroteno-chlorophyll a-c-binding protein (Fragment)	1554-1688	10130-14726;15067-15183;1554-1688;2506-9974	3079.5	135	4061
Pcordatum_s9143_g66677	-	P55738	Caroteno-chlorophyll a-c-binding protein (Fragment)	124352-124607;125127-125363	124352-124607;125127-125363;125507-125567;125704-127381;127514-127773;128293-128542	457	246.5	562.25
Pcordatum_s3890_g43722	-	A0A812RT63	CasA protein	180958-181738	176799-176993;177303-180858;180958-181738;181807-183407;183509-184768;184807-188455;188514-190448;190492-198619;198732-203836;203911-204415;204465-205247;205397-207788;207831-220593;220696-224350	3307.71	781	3502.08
Pcordatum_s9708_g68344	+	Q6QNM1	Casein kinase I (EC 2.7.11.1)	36707-39846	36707-39846;40070-40667	1869	3140	598
Pcordatum_s632_g14069	-	Q8WQ99	Casein kinase I gamma (CKI-gamma) (EC 2.7.11.1)	317315-332741	161665-166507;166623-169280;169340-169886;170004-174139;174197-177826;177929-187372;187461-189948;190000-197854;197906-199709;199782-201028;201080-205818;205892-208123;208202-212817;212996-229600;229684-241859;241941-257893;257926-266382;266425-266966;267021-268918;269006-270286;270340-275036;275089-282257;282330-282667;282689-288726;288764-292570;292600-306088;306147-308608;308641-316623;316675-…	5700.6	15427	5414.53
Pcordatum_s12788_g75707	-	Q93VC9	Cathepsin B-like protease 2 (EC 3.4.22.-) (Cathepsin B2) (AtCathB2)	73029-74469	48360-54431;54510-62446;62573-62942;62963-63846;63916-64504;64701-65243;65318-66228;66304-70499;70643-71071;71239-72981;73029-74469;74611-77430;77575-77744;77875-78172;78241-78475	1909.2	1441	1942.64
Pcordatum_s1185_g21350	+	P18242	Cathepsin D (EC 3.4.23.5)	411538-412083	407967-408146;408348-409879;409982-411446;411538-412083;412191-412764;412876-414052;414207-417010;417116-417154;417175-419087;419127-426542;426621-428962;429005-435763;435820-445762	2822.31	546	3012
Pcordatum_s1288_g22483	-	O93428	Cathepsin D (EC 3.4.23.5)	566589-566797	562608-563758;564022-564542;564612-564780;564938-565724;565986-566336;566589-566797;566989-567200;567257-567881;568052-568661;568752-568876	476	209	505.67
Pcordatum_s3074_g38384	-	O93428	Cathepsin D (EC 3.4.23.5)	136939-137136	136939-137136;137336-137547	205	198	212
Pcordatum_s45_g1845	-	P00795	Cathepsin D (EC 3.4.23.5) [Cleaved into: Cathepsin D light chain; Cathepsin D heavy chain]	910107-914621	908815-909331;909434-909657;909714-909916;910107-914621;914789-914994	1133	4515	287.5
Pcordatum_s3006_g37871	-	P14091	Cathepsin E (EC 3.4.23.34) [Cleaved into: Cathepsin E form I; Cathepsin E form II]	232420-250363	189051-189514;189689-198222;198331-201436;201543-202100;202271-202618;202643-203033;203148-203557;203807-205536;205694-209414;209457-232327;232420-250363	5461.55	17944	4213.3
Pcordatum_s4643_g48210	-	Q805F3	Cathepsin E-A (EC 3.4.23.34)	72158-78821	111166-116069;116129-136995;137039-142616;142671-152113;152150-156993;157060-163033;163092-163277;163313-174254;174345-187133;187210-225879;225953-226989;227024-233946;234028-248784;248863-258638;30338-41159;41220-44506;44582-47025;47064-55747;55843-57379;57460-64388;64436-72091;72158-78821;78905-80225;80262-82083;82131-111126	9074.08	6664	9174.5
Pcordatum_s8598_g65013	+	Q805F2	Cathepsin E-B (EC 3.4.23.34)	86445-86620;87106-87280	69043-79019;79071-86060;86445-86620;87106-87280	4329.5	175.5	8483.5
Pcordatum_s1242_g22008	+	Q26636	Cathepsin L (EC 3.4.22.15) [Cleaved into: Cathepsin L heavy chain; Cathepsin L light chain]	256051-256216	193810-194076;194204-199030;199120-202969;203033-204289;204582-204803;205009-211157;211971-221711;221763-231778;232007-232104;232261-232343;232506-233555;233616-243515;243705-245963;246013-246681;246740-255565;256051-256216	3711.25	166	3947.6
Pcordatum_s4966_g49936	-	O45734	Cathepsin L-like (EC 3.4.22.15)	131607-131785	131110-131336;131607-131785;131859-133197;133356-133823;134007-137077;137255-144724	2125.67	179	2515
Pcordatum_s853_g17214	-	P25326	Cathepsin S (EC 3.4.22.27)	577154-578119;578248-587994	501657-510339;510438-510771;511396-511536;511611-519057;519162-519833;519985-520410;520597-526752;526815-529293;529390-539185;539253-541163;541226-545037;545158-545302;545410-557547;557657-560119;560288-566955;567027-570991;571024-576835;577154-578119;578248-587994	4408.47	5356.5	4296.94
Pcordatum_s567_g13048	+	Q8W4K3	Cationic amino acid transporter 4, vacuolar	345898-346142	339572-342865;343103-343534;344060-344186;344278-344414;345509-345640;345898-346142;346192-346698;346737-348576	839.25	245	924.14
Pcordatum_s8019_g63069	+	P37367	Cation-transporting ATPase pma1 (EC 7.2.2.-)	97950-98725	101084-101174;101583-117268;117394-135986;136052-146672;74112-81009;81055-82619;82719-97676;97950-98725	8648.5	776	9773.14
Pcordatum_s4865_g49400	+	A0A813BGC2	CATSPER1 protein (Fragment)	56845-57165	56237-56406;56845-57165;57319-57497;57620-58388	359.75	321	372.67
Pcordatum_s12856_g75830	+	A0A067BKJ3	CBM1 domain-containing protein	42533-42766	39334-40063;40229-41927;42533-42766	887.67	234	1214.5
Pcordatum_s11702_g73381	-	A0A812J4F1	CCA1 protein	19356-24439	14621-14812;14945-15079;15295-15497;15832-16022;16050-19291;173-6062;19356-24439;6200-6536;6711-14263	2536.33	5084	2217.88
Pcordatum_s18148_g83540	-	A0A812TQR0	Ccdc65 protein	23090-23257	23090-23257	168	168	0
Pcordatum_s2487_g33925	+	A0A812ULJ4	Cdc14b protein	35571-36339	31944-34834;35032-35347;35571-36339;36415-36708;36931-43125;43237-49803	2838.67	769	3252.6
Pcordatum_s4497_g47389	+	A0A812I2R8	CDKA-1 protein	125451-126386	124939-125105;125451-126386;126605-126761;127209-127695;127769-132226	1241	936	1317.25
Pcordatum_s1917_g28916	-	A0A812JYZ1	Cdkl4 protein	13410-13523	13410-13523;2619-5341;8152-13160	2615.33	114	3866
Pcordatum_s443_g10954	-	A0A812PZ28	Cdtl-7 protein	874742-875317	803794-817730;817800-836243;836375-845776;845890-851784;851850-853952;854085-855188;855543-864625;864718-873381;873432-874566;874742-875317;875566-875735	6410.27	576	6993.7
Pcordatum_s1200_g21532	+	A0A813AZM7	CELF4 protein	146267-147341	128953-142775;142893-145953;146267-147341;147453-148847;148967-157229	5523.4	1075	6635.5
Pcordatum_s237_g6894	-	Q6NXW6	Cell cycle checkpoint protein RAD17	996776-999480	1000780-1001693;992785-993471;993537-993865;993906-994424;994814-995088;995577-995893;996100-996280;996537-996725;996776-999480;999507-1000622	723.2	2705	503
Pcordatum_s4632_g48145	-	O96821	Cell division control protein 2 homolog (EC 2.7.11.22) (EC 2.7.11.23)	247950-254682	167614-167699;167777-174330;174399-179718;179786-188690;188765-193637;193706-206028;206076-219188;219254-229607;229662-231148;231213-236364;236397-246927;246985-247888;247950-254682	6641.15	6733	6633.5
Pcordatum_s1398_g23704	+	Q41639	Cell division control protein 2 homolog (EC 2.7.11.22) (EC 2.7.11.23) (p34cdc2)	509350-509545	509350-509545	196	196	0
Pcordatum_s2068_g30282	-	Q41639	Cell division control protein 2 homolog (EC 2.7.11.22) (EC 2.7.11.23) (p34cdc2)	116035-117459	114847-115054;115083-115424;115570-115953;116035-117459;117744-120525	1028.2	1425	929
Pcordatum_s3333_g40146	-	P93101	Cell division control protein 2 homolog (EC 2.7.11.22) (EC 2.7.11.23) (p34cdc2)	40974-44815	100701-150359;150419-172268;172314-184216;24587-40881;40974-44815;44860-47187;47244-53583;53664-61514;61567-66334;66373-79850;79948-89471;89769-100600;9474-9511;9592-24491	12400.6	3842	13058.9
Pcordatum_s1624_g26034	-	Q5N897	Cell division control protein 6 homolog	294524-295688	278324-278947;279110-280055;280170-282490;282604-289220;289297-292624;292766-293161;293583-294175;294273-294453;294524-295688	1796.78	1165	1875.75
Pcordatum_s1917_g28917	-	Q06309	Cell division protein kinase 2 homolog CRK1 (EC 2.7.11.23)	20285-20606	20285-20606	322	322	0
Pcordatum_s637_g14152	-	A0A4J2BJV5	Cell envelope integrity inner membrane protein TolA	222240-225394	221874-222053;222240-225394;225524-228127;228197-248633;248913-249943;250175-250507;251522-255072;255112-260697;260785-270978	5230.11	3155	5489.5
Pcordatum_s2217_g31638	-	Q32LE3	Centrin-1	205585-209070	162117-162225;162338-162595;162822-162880;162965-167196;167255-171757;171842-177607;177662-188590;188651-194651;194707-199367;199445-205423;205585-209070;209246-214242;214349-215106;215272-216018;216122-225008;225094-225486;225691-227080;227645-227914;228251-228303;228551-228863;229029-230955;231069-233938;233978-236829;236862-238117;238150-243645;243756-244060;244467-245196;245338-246264;246409-…	4823.04	3486	4847.8
Pcordatum_s208_g6220	+	O35648	Centrin-3	297730-306373	201488-204057;204261-204319;204455-205082;205142-207447;207556-207760;207795-208814;208964-232792;232956-239841;240009-245684;245765-251877;251926-253620;253686-254979;255022-257906;257964-258495;258520-262394;262479-263950;264010-268429;268491-281075;281117-293869;293985-297666;297730-306373;306459-319199;319269-319455;319509-321875	4934.33	8644	4773.04
Pcordatum_s200_g6043	+	A0A812NIR7	CEP1 protein (Fragment)	578655-607992;741678-741890	516923-532331;532435-534963;535023-578601;578655-607992;608059-611496;611614-642993;643085-649940;650011-699963;700014-703528;703632-740445;740597-741098;741308-741390;741678-741890	17200.7	14775.5	17641.6
Pcordatum_s1024_g19416	-	A0A812XV30	CER3 protein	308082-308274	308082-308274;308320-310069;310142-310328;310440-310783;310853-311748;311992-312158;312267-312445	530.86	193	587.17
Pcordatum_s4090_g44971	+	A0A813B9N7	CFAP45 protein	103338-103541	103338-103541;103602-104604;104635-105800;105870-112397;112473-113337;113434-115004;115095-134844;52065-91692;91792-103145	9118.78	204	10233.1
Pcordatum_s14318_g78516	+	A0A812UD30	CFAP47 protein	40628-41024	28272-28367;30039-30634;30803-31186;31270-31479;31613-33527;34415-34586;34624-34882;35629-36615;39605-39699;40349-40417;40628-41024;41199-42084	505.5	397	515.36
Pcordatum_s1532_g25101	+	A0A812I481	CFL1 protein	227593-229896	227593-229896;229973-242650;242887-243250;243333-244744;244846-245009;245637-247793;247866-248068;248128-250525;250638-251227;251295-251953;252122-252265;252314-252500	1938.33	2304	1905.09
Pcordatum_s1796_g27756	+	Q8MMZ8	cGMP-dependent protein kinase (EC 2.7.11.12)	51188-52652;74642-74808	48208-48692;48730-50174;50395-51152;51188-52652;52730-55319;55437-61191;61227-61562;61690-73687;74642-74808;75523-75692;75791-83752	3011.91	816	3499.89
Pcordatum_s8_g421	-	Q8MMZ7	cGMP-dependent protein kinase (EC 2.7.11.12) (TgPKG)	1642105-1654634	1557609-1561847;1562004-1570241;1570305-1570717;1570859-1586817;1586906-1642034;1642105-1654634;1654714-1667791;1667889-1677059;1677186-1680280;1680351-1689746;1689806-1693111;1693187-1698672;1698725-1707656;1707731-1715377;1715425-1715929;1715970-1725893;1725972-1728964;1729069-1731708;1731761-1743224;1743283-1745003;1745093-1751870;1751931-1752251;1752318-1753774;1753823-1757501;1757592-1759920…	6576.6	12530	6455.1
Pcordatum_s1164_g21099	-	Q13976	cGMP-dependent protein kinase 1 (cGK 1) (cGK1) (EC 2.7.11.12) (cGMP-dependent protein kinase I) (cGKI)	273460-291002	215568-216031;216212-216371;216457-217290;217360-221134;221197-222196;222301-224707;224827-225287;225617-225705;225799-226064;226158-227780;227922-228334;228429-240454;240550-246732;246889-246991;247290-247880;248012-248182;248578-251831;252922-267735;267818-268207;268234-270783;270907-273393;273460-291002;291057-294575;294682-300421	3369.29	17543	2753.04
Pcordatum_s2367_g32985	-	P00516	cGMP-dependent protein kinase 1 (cGK 1) (cGK1) (EC 2.7.11.12) (cGMP-dependent protein kinase I) (cGKI)	217972-218675	212354-213909;213935-214867;215060-215617;216100-216255;217972-218675;218820-219045;219313-219466;219986-228697;228995-229249;229323-245463;245958-246065;246303-246437;247230-247499;249240-249518;249770-249999;251067-252188;252234-252900;252978-253389;254045-254218;254257-256473	1750.45	704	1805.53
Pcordatum_s2953_g37486	+	P0C605	cGMP-dependent protein kinase 1 (cGK 1) (cGK1) (EC 2.7.11.12) (cGMP-dependent protein kinase I) (cGKI)	31716-32251	13819-28964;29174-30044;30289-31007;31041-31210;31421-31650;31716-32251;32298-40214;40446-41400;41563-42083;42651-46242;46309-48635;48729-52126	3031.83	536	3258.73
Pcordatum_s718_g15334	-	P00516	cGMP-dependent protein kinase 1 (cGK 1) (cGK1) (EC 2.7.11.12) (cGMP-dependent protein kinase I) (cGKI)	580006-580208	556466-556583;556745-557377;558591-559002;559020-559223;559425-565945;566232-566448;566580-567182;567367-567726;568872-570108;570286-579800;580006-580208	1820.27	203	1982
Pcordatum_s928_g18198	-	Q61410	cGMP-dependent protein kinase 2 (cGK 2) (cGK2) (EC 2.7.11.12) (cGMP-dependent protein kinase II) (cGKII)	315924-316038	265391-265472;265548-267975;268069-270567;270649-271309;271389-281003;281065-284312;284356-287008;287144-288211;288283-306900;306965-315901;315924-316038;316141-317416;317494-322498;322551-330891;330924-355271;355358-362836;362940-369708;369763-379937;380000-392868;392943-393695;393746-405132;405178-419476;419594-428389;428456-437038;437084-438878;438960-443809;443846-449837;449922-453838;453953-…	6747.24	115	6954.5
Pcordatum_s2466_g33769	-	Q62927	cGMP-gated cation channel alpha-1 (Cyclic nucleotide-gated cation channel 1) (Cyclic nucleotide-gated channel alpha-1) (CNG channel alpha-1) (CNG-1) (CNG1) (Cyclic nucleotide-gated channel, photoreceptor) (Rod photoreceptor cGMP-gated channel subunit alpha)	268714-268918	205723-208501;208559-215950;216077-219482;219605-223305;223356-223608;223835-226554;226624-233655;233746-240405;240476-242633;242672-245801;245838-247585;247628-249072;249181-253101;253177-254531;254700-254908;255684-255815;256426-257549;257647-268553;268714-268918	3172.47	205	3337.33
Pcordatum_s7022_g59323	+	Q8EU05	Chaperone protein ClpB	106651-108646;108687-109709	101461-101886;102082-102256;102330-103026;103236-103972;104294-104820;105049-106458;106651-108646;108687-109709;109748-111009;111179-113188;113272-114049;114089-119472;119694-122985;123829-124051;124133-124242;124284-124401;124592-125882;125962-126378;126545-127344;127486-133871;134025-134469	1405.1	1509.5	1394.11
Pcordatum_s1492_g24669	+	P30722	Chaperone protein dnaK (HSP70) (Heat shock 70 kDa protein) (Heat shock protein 70)	485308-485719	465469-469534;469574-480737;480849-481073;481182-483948;484051-484649;484770-485127;485308-485719	2798.71	412	3196.5
Pcordatum_s7536_g61289	+	Q05046	Chaperonin CPN60-2, mitochondrial (HSP60-2)	38776-38986	36986-37162;37256-37429;37885-38086;38365-38556;38776-38986;39013-39539;39738-39933;40012-41749	427.13	211	458
Pcordatum_s11309_g72510	+	Q75JF3	Chloride channel protein C	49593-49962	40344-42370;42503-48407;48505-48997;49368-49553;49593-49962;50156-56528;56688-57381;57494-57720;57831-59208;59317-59883;60217-61517	1774.64	370	1915.1
Pcordatum_s2027_g29916	-	P92943	Chloride channel protein CLC-d (AtCLC-d) (CBS domain-containing protein CBSCLC2)	18853-19804	18853-19804;19964-20131;20158-20974;22897-31614	2663.75	952	3234.33
Pcordatum_s6351_g56574	-	Q9W701	Chloride channel protein ClC-Kb (Chloride channel Kb) (x6clck) (xCIC-K)	123296-136319	123296-136319;136455-136837;137169-138700;139416-139801	3831.25	13024	767
Pcordatum_s4123_g45170	+	P27493	Chlorophyll a-b binding protein 21, chloroplastic (LHCII type I CAB-21) (LHCP)	287504-287919	287504-287919;288154-289370	816.5	416	1217
Pcordatum_s15445_g80267	-	Q5ENM5	Chloroplast light harvesting complex protein (Fragment)	9921-10139	5548-9527;9921-10139	2099.5	219	3980
Pcordatum_s1903_g28790	-	A0A7S1A3L8	Chloroplast protein-transporting ATPase (EC 7.4.2.4)	424472-424655	420941-421114;421224-421675;422204-422542;422678-424423;424472-424655;426621-427612;427688-428930;429018-453870;453930-456326;456430-456605;456669-457290;457403-459835;459910-468092;468225-476231	3700.07	184	3970.54
Pcordatum_s1114_g20486	-	A0A812MJY2	CHLP protein	126843-133051	101301-109084;109120-113927;114033-115560;115627-119284;119342-126762;126843-133051;133113-135888;136012-139785;92965-101236	5136.67	6209	5002.63
Pcordatum_s3538_g41535	-	A0A485BZD0	Choline dehydrogenase (EC 1.1.99.1)	82184-82810	80355-82059;82184-82810	1166	627	1705
Pcordatum_s2319_g32529	-	A0A2S9FPU1	Chromosome condensation regulator (Fragment)	11609-26920	11609-26920;27035-32906;33096-33866;33919-34127;34268-34942;3439-11536;35118-35966;36172-36770;36799-38282;38686-40002;40445-40710;40831-42577	3099.92	15312	1989.73
Pcordatum_s8599_g65017	+	A0A813C1H1	CHT1 protein (Fragment)	52478-52732	51360-51566;52478-52732;53278-53499;53745-61323;61449-61604	1683.8	255	2041
Pcordatum_s1044_g19668	-	Q28153	Chymotrypsin-like elastase family member 1 (EC 3.4.21.36) (Elastase I) (Elastase-1)	316406-316611	310751-311668;311763-311989;312024-315893;316406-316611;316718-317206;317333-317574;318891-319093;319712-319889;319933-320738;320908-321664	789.6	206	854.44
Pcordatum_s8630_g65112	+	P40313	Chymotrypsin-like protease CTRL-1 (EC 3.4.21.-)	19612-28590	17423-17547;17638-19526;19612-28590;28638-30401;30605-32594;32719-32815	2474	8979	1173
Pcordatum_s167_g5281	+	A0A699ZHI4	CitMHS domain-containing protein (Fragment)	407259-407730	405159-405305;405423-407029;407259-407730;407921-408668;408706-408880;409060-410502;410568-411185;411332-414853	1091.5	472	1180
Pcordatum_s8330_g64109	-	Q5ZKJ0	Cleft lip and palate transmembrane protein 1-like protein (CLPTM1-like protein)	109531-110241	109414-109448;109531-110241;111472-111634	303	711	99
Pcordatum_s6896_g58793	-	A0A812X568	CLK1 protein (Fragment)	76804-98346	102017-118859;11056-19586;118897-123619;19646-24188;24232-32208;2551-4110;32239-35370;35423-40144;40186-46622;4196-5349;46679-48595;48618-76763;5399-8958;76804-98346;8999-10998;98387-101967	7523.06	21543	6588.4
Pcordatum_s436_g10816	-	A0A812TLP7	ClpS protein	929061-931326	929061-931326;931448-932859;932910-934365;934433-934969	1417.75	2266	1135
Pcordatum_s6613_g57655	+	A0A812GZT8	CML20 protein (Fragment)	50693-54724	18811-35689;35785-43389;43476-50617;4614-7631;50693-54724;7698-18759	8289.67	4032	9141.2
Pcordatum_s788_g16325	+	P34413	C-mannosyltransferase dpy-19 (EC 2.4.1.-) (Protein dumpy-19)	155759-155940	151666-152344;155334-155552;155759-155940;156140-161846;162018-162581;162848-163571	1345.83	182	1578.6
Pcordatum_s211_g6305	-	Q54I57	c-Myc-binding protein homolog	1016498-1026859	1000949-1011163;1011195-1012871;1012930-1016407;1016498-1026859;1026893-1038982;1039034-1057827;1057903-1073654;1073730-1074396;1074480-1082581;1082622-1084371;1084417-1091737;1091838-1091922;1091997-1092098;1092312-1092982;1093832-1094040;1094332-1102305;1102399-1104698;1104990-1105147;1105256-1144800;1144955-1159058	7767.8	10362	7631.26
Pcordatum_s11730_g73458	+	A0A812K5Z2	CNGA2 protein	57782-57944	54320-54573;57199-57654;57782-57944;57966-59090	499.5	163	611.67
Pcordatum_s5115_g50690	+	A0A812Y208	CNNM2 protein	68238-81359	108430-111827;111899-124685;124742-142050;62552-66201;66822-68146;68238-81359;81436-84606;84651-98930;98990-108302	8706.11	13122	8154.13
Pcordatum_s2849_g36738	-	A0A812Y6S4	CNR10 protein	56707-56863	26247-28481;28573-36601;36737-56532;56707-56863;57100-58558	6335.2	157	7879.75
Pcordatum_s5150_g50858	-	A0A852EL71	CO4A1 protein (Fragment)	101394-104115	101394-104115;104248-104362;104382-107600;107693-109144;109229-110658;110716-113293;113384-116034;12238-32118;32208-73967;74012-77443;77480-82362;82432-90835;90905-94337;94422-97796;97881-101309	6850.93	2722	7145.86
Pcordatum_s2576_g34652	+	Q99MB4	COBW domain-containing protein 1 (Cobalamin synthase W domain-containing protein 1)	216723-216936	216186-216614;216723-216936;217036-226971;227035-227239;227309-228976;229137-229386	2117	214	2497.6
Pcordatum_s3857_g43504	+	Q8IUF1	COBW domain-containing protein 2 (Cobalamin synthase W domain-containing protein 2)	266602-266663;275632-275815	255492-266541;266602-266663;266728-274500;275118-275462;275632-275815	3882.8	123	6389.33
Pcordatum_s2786_g36245	+	P0A105	Cold shock protein CapB (Cold acclimation protein B)	145664-148594	144871-145621;145664-148594;148625-156210;156259-160587;160657-163908;163954-172812;172867-178411;178454-191882;191915-194834;194887-200315;200358-204640;204700-208483;208530-210541;210584-213775;213836-227290;227331-235950;236020-251899;251941-256215;256288-265967;266030-293867;293914-298225;298295-313279;313304-317922;317998-320939;320961-321851;321909-324549;324591-338326;338373-345827	7129.68	2931	7285.19
Pcordatum_s4008_g44466	+	P42016	Cold shock protein CspB (Major cold shock protein)	138274-139061	105668-107979;108049-113788;113939-115468;115625-116027;116070-116791;116947-130183;130278-132736;132887-135304;135419-138188;138274-139061;139096-152532;152663-153837;60675-90286;90336-105601	6562.07	788	7006.23
Pcordatum_s7573_g61429	-	A0A242XM35	Collagen-like repeat preface domain-containing protein	79266-79483	13982-31864;31952-33922;33966-44471;44498-48800;48852-52574;52746-65289;65497-71132;71205-78423;79266-79483;79574-79763;79782-80532;80710-83597	5652.67	218	6146.73
Pcordatum_s4154_g45360	+	P20023	Complement receptor type 2 (Cr2) (Complement C3d receptor) (Epstein-Barr virus receptor) (EBV receptor) (CD antigen CD21)	29690-29843	106531-113747;114381-124014;124078-126638;126873-128449;128690-135922;136034-136379;136677-138578;139631-140282;140353-141196;141569-143086;143252-143799;143959-149589;151101-155657;28187-28348;29690-29843;30003-30269;32673-90918;91225-106326	6563.94	154	6941
Pcordatum_s8320_g64069	+	F4HQ84	Conserved oligomeric Golgi complex subunit 3 (COG complex subunit 3) (Component of oligomeric Golgi complex 3)	107947-108566	104637-106671;107947-108566;108612-122582;122691-130005	5985.25	620	7773.67
Pcordatum_s1812_g27923	+	A0A7J6NQQ8	Conserved oligomeric Golgi complex subunit 6 (COG complex subunit 6) (Component of oligomeric Golgi complex 6)	276633-282977	227433-233969;234030-254499;254533-254763;254797-255153;255223-260617;260642-263088;263134-276557;276633-282977;283015-288259	6716.78	6345	6763.25
Pcordatum_s2072_g30323	-	Q6P2U9	COP9 signalosome complex subunit 3 (Signalosome subunit 3)	43546-43756	109774-111982;112044-117093;39490-43468;43546-43756;43869-46800;46903-50132;50212-54405;54489-59775;59857-60454;60551-60938;61071-66938;67019-69805;69861-77522;77598-77865;77905-79020;79084-87778;87884-95091;95128-99025;99105-109738	4011.26	211	4222.39
Pcordatum_s16145_g81242	+	Q54PF3	COP9 signalosome complex subunit 5 (Signalosome subunit 5) (EC 3.4.-.-)	16183-16349	16183-16349	167	167	0
Pcordatum_s727_g15460	-	Q6P4Z9	COP9 signalosome complex subunit 8 (SGN8) (Signalosome subunit 8) (COP9 homolog) (JAB1-containing signalosome subunit 8)	581942-592631	528011-542877;542965-545830;545933-554531;554584-559398;559492-563363;563412-573383;573440-578606;578643-581884;581942-592631;592675-594573;594682-596474;596530-604235;604275-609739;609849-610589;610671-619106;619221-619252	5635.13	10690	5298.13
Pcordatum_s2242_g31841	-	A0A1Q9BWJ7	Copia protein	206356-207101	105473-111315;111355-133204;133272-139628;139676-154749;154789-181373;181419-190014;190067-206323;206356-207101;207124-218889;218946-221644;222514-222580;222846-222964;223668-223767;223851-223939;224140-225860;226438-228661;228739-229622;230147-237150;237474-237602;237780-238210;238606-238695;238770-238860;239017-239165;239822-239875;240282-251665;251733-260031;260123-260315;260800-260848;261376-…	5810.03	746	5943.29
Pcordatum_s6_g310	+	A3AWA4	Copper-transporting ATPase HMA5 (EC 7.2.2.8) (Protein HEAVY METAL ATPASE 5) (OsHMA5)	1709205-1713403	1702673-1708553;1709205-1713403;1714659-1715026;1715197-1715569;1716026-1716254	2210	4199	1712.75
Pcordatum_s3620_g42077	-	A0A813BDB3	CPK1 protein (Fragment)	258740-262935	214930-224788;224938-227879;227954-230206;230261-248177;248257-251387;251467-253625;253662-258666;258740-262935;262967-263493;263576-265916;266003-288423;288479-295380;295441-297096;297198-314625;314708-318685	6847.67	4196	7037.07
Pcordatum_s1461_g24365	+	A0A812TAN1	CPK15 protein	303641-303826	290364-295365;295476-302532;302650-303508;303641-303826;303962-304665;304720-304975	2344	186	2775.6
Pcordatum_s1349_g23151	+	A0A812UPR5	CPK16 protein	409501-419213	315780-323510;323620-384171;384220-397034;397136-400536;400634-405370;405437-409467;409501-419213;419278-432277;432367-440049;440098-441863;441924-446876;446944-459691;459748-462629;462696-467411;467513-469354;469412-475938;476033-479273;479347-481247	9124.39	9713	9089.76
Pcordatum_s1073_g20007	+	A0A812PEM4	CPK2 protein	266235-274277	244792-247710;247743-263580;263652-266139;266235-274277;274394-276379;276443-278628;278711-285142;285260-288782;288892-289906;289978-297087;297149-300425;300536-304066;304113-308567	4831	8043	4563.33
Pcordatum_s1306_g22690	+	A0A812HUT2	CPK2 protein	289203-291096;293512-310156	259430-281685;281755-283490;283728-285199;285260-288773;289203-291096;291271-291556;291683-293391;293512-310156;310280-310552;310703-311176;311313-311502;312205-313165	4284.17	9269.5	3287.1
Pcordatum_s10998_g71759	-	A0A813D584	1	25054-27898	25054-27898;27992-36058;36197-41819;41888-71298;71339-75555;75607-82127;82227-93103;93146-98081;98229-99223;99304-103636	7782.5	2845	8331.11
Pcordatum_s2457_g33700	-	A0A812YNZ1	CPK2 protein (Fragment)	237734-238067	237734-238067;238146-238506;238578-238791;238883-241021;241184-245531;245590-247888;247946-254846	2370.86	334	2710.33
Pcordatum_s37_g1538	+	A0A812VJ23	CPNE4 protein	250386-250636	140200-143893;144049-144940;145301-162962;163166-164715;164780-169552;169938-171444;171518-175492;175644-188972;189101-193526;193657-193963;194168-199032;199174-207607;207779-209169;209293-219432;219505-220683;220831-221729;221810-248183;248226-250197;250386-250636;250785-302915;302963-304090;304191-316130;316185-318651;318705-333760;333903-388721;388820-389326;389373-399145;399422-401645	9202.32	251	9533.85
Pcordatum_s4107_g45058	+	A0A812W2G9	CPX1 protein	48257-63087	11913-19511;19588-25582;2076-6927;25652-31436;31476-40767;40824-42411;42470-48192;48257-63087;63159-67986;68026-70978;6967-11847;71160-77259;77486-77710	5742.46	14831	4985.08
Pcordatum_s943_g18418	-	A0A0S7ELE1	CRY1 (Fragment)	257596-259018	252030-257436;257596-259018;259091-259280;259378-259809;259862-267323;267452-268054;268096-268895;268981-269155	2061.5	1423	2152.71
Pcordatum_s206_g6188	+	Q75WS4	Cryptochrome DASH	1112295-1114970	1112295-1114970	2676	2676	0
Pcordatum_s1074_g20026	+	A0A2T2SED5	Cryptochrome DASH (Fragment)	548329-548548	547707-548082;548329-548548	298	220	376
Pcordatum_s3782_g43068	-	A0A0F3MUP4	Cryptococcal mannosyltransferase 1 family protein	36752-38065	34894-35183;36752-38065;38117-38475	654.33	1314	324.5
Pcordatum_s370_g9610	-	Q9SY14	CSC1-like protein At4g02900	56817-57024	55008-55461;56817-57024;57182-57982	487.67	208	627.5
Pcordatum_s1909_g28841	-	Q8GUH7	CSC1-like protein HYP1 (HYPOTHETICAL PROTEIN 1)	146635-147101	105571-128588;128682-135915;136210-146310;146441-146556;146635-147101;147150-149087;149175-155470;155579-173183;173301-174862;176129-178166;179518-180269;181142-181200;181588-183421;183823-195580;195642-205870;205966-212590;212697-223979;224104-229550;229686-230289;230491-230678;230933-232026;232193-238391;238467-244917;245055-245990;246042-246209;246368-246577;247034-250962;251041-252350;252511-…	4817.03	467	4972.39
Pcordatum_s688_g14912	+	A0A813ADN9	CSN3 protein	699350-699489;766756-766907	641058-687321;687425-693736;693867-697772;697899-699147;699350-699489;699684-700491;700665-702767;702836-703057;703205-703701;703846-747099;747195-748416;748473-748939;749019-756015;756098-759572;759696-764436;764521-766698;766756-766907	7293.35	146	8246.33
Pcordatum_s2580_g34679	-	A0A812PUW6	CSP41A protein	25635-48199	109909-111140;111210-131632;131696-134725;24708-24871;25254-25433;25635-48199;48317-49069;49586-53237;53320-54719;54788-58413;58439-58728;58777-64565;64612-66422;66496-68507;68596-72925;72962-85123;85211-109845	6356.12	22565	5343.06
Pcordatum_s3103_g38599	-	A0A812ZPH4	CTH1 protein	221208-221345	221208-221345	138	138	0
Pcordatum_s12837_g75804	+	Q6PEI7	CTP synthase 1 (EC 6.3.4.2) (CTP synthetase 1) (UTP--ammonia ligase 1)	27649-33600	22238-25535;25610-27609;27649-33600;33766-42268;42343-46097;46143-51332;51586-54974	4583.86	5952	4355.83
Pcordatum_s4105_g45052	+	A0A812V376	CueO protein	253624-253831;256936-260126	237651-240095;240208-244701;244774-252221;253624-253831;253969-255361;255476-256040;256936-260126;260690-275451	4313.25	1699.5	5184.5
Pcordatum_s8803_g65613	+	P29138	Cuticle-degrading protease (EC 3.4.21.-) (Chymoelastase) (PR1)	83783-83955	58381-77354;79149-80198;80558-81107;81311-81563;81770-82223;83457-83530;83783-83955	3075.43	173	3559.17
Pcordatum_s127_g4292	+	A0A813AZB6	CVA16-2 protein	77378-77540	100278-102607;102635-102726;102829-103081;56509-56820;56965-58907;59041-70871;70953-76074;76191-76468;76627-77213;77378-77540;77619-79682;79742-80571;80680-83683;83731-92788;92871-100244	3016.07	163	3219.86
Pcordatum_s6331_g56486	-	A0A812RPU6	Cya protein	181407-181672	180984-181179;181407-181672	231	266	196
Pcordatum_s13472_g77012	-	Q9JJZ8	Cyclic nucleotide-gated cation channel alpha-3 (Cone photoreceptor cGMP-gated channel subunit alpha) (Cyclic nucleotide-gated channel alpha-3) (CNG channel alpha-3) (CNG-3) (CNG3)	32660-32915	21282-21815;21899-26924;27009-27797;28046-28187;28281-30721;30878-32491;32660-32915	1543.14	256	1757.67
Pcordatum_s4895_g49578	-	Q9JJZ8	Cyclic nucleotide-gated cation channel alpha-3 (Cone photoreceptor cGMP-gated channel subunit alpha) (Cyclic nucleotide-gated channel alpha-3) (CNG channel alpha-3) (CNG-3) (CNG3)	122617-127581	113337-114413;114572-117285;117404-117567;117628-118647;118680-119444;119557-121578;121718-122579;122617-127581;127664-129272;129388-130503;130542-131490;131612-131723;131775-139787;139839-147431;147512-150362;150467-164377;164423-166236;166273-200560;200625-207726;207781-212507;212565-213476;213529-220918;220978-224876;224916-227703;227785-244547;244794-245114;245181-245228;245306-246197;246442-…	4529.31	4965	4513.75
Pcordatum_s12544_g75217	+	Q8IV77	Cyclic nucleotide-gated cation channel alpha-4 (Cyclic nucleotide-gated channel alpha-4) (CNG channel alpha-4) (CNG-4) (CNG4)	11556-25031	11556-25031;25140-30209;30252-33152;33252-41054;41081-42502;42532-48883;48946-57069;57111-67806;67861-73328;6848-11474;73456-75006;76064-79870;80008-80196;80904-81320	5135.93	13476	4494.38
Pcordatum_s298_g8180	+	Q8IV77	Cyclic nucleotide-gated cation channel alpha-4 (Cyclic nucleotide-gated channel alpha-4) (CNG channel alpha-4) (CNG-4) (CNG4)	596475-596817;617534-622076	538395-549841;549884-555866;555894-570776;570845-572360;572446-573020;573082-579487;579558-586213;586276-589601;590477-596364;596475-596817;597019-597702;597842-600953;601090-606423;606491-609354;609408-610027;611232-615727;615832-617358;617534-622076;622220-623051;623176-637760;638075-644693;644838-663413	5491.59	2443	5796.45
Pcordatum_s390_g9979	+	Q8IV77	Cyclic nucleotide-gated cation channel alpha-4 (Cyclic nucleotide-gated channel alpha-4) (CNG channel alpha-4) (CNG-4) (CNG4)	42925-43129	42925-43129;43325-44568;44679-44864;44992-45663;45964-48210	910.8	205	1087.25
Pcordatum_s405_g10283	-	Q8IV77	Cyclic nucleotide-gated cation channel alpha-4 (Cyclic nucleotide-gated channel alpha-4) (CNG channel alpha-4) (CNG-4) (CNG4)	977427-978066	974770-975462;976356-977066;977125-977325;977427-978066;978187-978373;978620-979003	469.33	640	435.2
Pcordatum_s19_g847	-	Q64359	Cyclic nucleotide-gated cation channel alpha-4 (Cyclic nucleotide-gated channel alpha-4) (CNG channel alpha-4) (CNG-4) (CNG4) (Cyclic nucleotide-gated olfactory channel subunit OCNC2)	92453-92831	111055-111954;112061-132508;132580-132611;132633-137143;137564-140218;140926-141270;141334-142001;142189-142255;142514-142539;142639-142722;22879-65990;66218-73828;74661-75042;75111-92275;92453-92831;93547-94337;94428-95273;95441-110946	6418.22	379	6773.47
Pcordatum_s491_g11821	+	Q24278	Cyclic nucleotide-gated cation channel subunit A (Cyclic nucleotide-gated ion channel subunit A) (CNG channel)	898864-899301	857206-858670;859271-859367;859443-860046;860153-865798;865930-866948;867066-877095;877136-879549;879672-882835;882916-890755;890847-893763;893923-896967;897121-897909;898099-898843;898864-899301;899384-899598;899708-899850;900165-901252	2450.53	438	2576.31
Pcordatum_s5433_g52265	-	Q03041	Cyclic nucleotide-gated olfactory channel (Cyclic nucleotide-gated cation channel 2) (Cyclic nucleotide-gated channel alpha-2) (CNG channel alpha-2) (CNG-2) (CNG2)	117363-120730	117363-120730;120821-126107;126151-127025;127103-128240;33041-33469;33527-33779;33877-35379;35518-36852;37036-38795;38854-39085;39261-41698;41794-46715;46847-49010;49401-51617;52174-55462;55587-59731;59787-63047;63107-80657;80732-84330;84364-95694;95728-96928;96976-117304	4210.32	3368	4250.43
Pcordatum_s1709_g26886	-	A8XA58	Cyclin-dependent kinase 1 (CDK1) (EC 2.7.11.22) (EC 2.7.11.23) (Cell division control protein 2 homolog) (Cell division protein kinase 1)	14387-14553;52524-58640	102183-103959;104054-108036;108086-109386;109470-116113;13996-14182;14387-14553;14599-15018;15157-20762;20842-28064;28125-31209;31315-34638;34716-37557;37642-37800;37978-38554;38642-42990;43087-44501;44568-51403;51464-52469;52524-58640;58693-58872;58933-63431;6004-13905;63554-66655;66704-71301;71422-74875;74912-102129	4152.73	3142	4236.96
Pcordatum_s1381_g23510	+	P23437	Cyclin-dependent kinase 2 (EC 2.7.11.22) (CDC2 homolog Eg1 protein kinase) (Cell division protein kinase 2)	178011-178572	172581-173678;174809-176107;176565-176746;176843-177518;177630-177968;178011-178572;178612-179283;179449-179922;180487-180674;181485-181839	584.5	562	587
Pcordatum_s1171_g21181	+	Q00526	Cyclin-dependent kinase 3 (EC 2.7.11.22) (Cell division protein kinase 3)	415003-415302	159967-161197;161354-161727;161818-162212;162664-162830;163270-163988;164122-164912;164996-165143;165507-166162;166325-178646;178737-179238;179385-179796;179862-194097;194212-194350;194452-201563;202621-204393;204622-205540;205618-205920;206017-216131;216196-217553;217599-217925;217999-219107;219146-219398;219581-220479;220688-221101;221267-222199;222362-228007;230529-238605;238713-238931;238991-…	4127.03	300	4191.9
Pcordatum_s337_g8990	-	Q00526	Cyclin-dependent kinase 3 (EC 2.7.11.22) (Cell division protein kinase 3)	885178-885334;885413-886356	865512-866709;866808-880278;880933-885107;885178-885334;885413-886356;886386-887203;887300-888385	3121.29	550.5	4149.6
Pcordatum_s110_g3843	+	P30285	Cyclin-dependent kinase 4 (EC 2.7.11.22) (CRK3) (Cell division protein kinase 4) (PSK-J3)	1219786-1243640	1206225-1207994;1208109-1219703;1219786-1243640	12406.7	23855	6682.5
Pcordatum_s13945_g77877	-	Q00534	Cyclin-dependent kinase 6 (EC 2.7.11.22) (Cell division protein kinase 6) (Serine/threonine-protein kinase PLSTIRE)	54084-54405	54084-54405	322	322	0
Pcordatum_s17419_g82773	+	Q00534	Cyclin-dependent kinase 6 (EC 2.7.11.22) (Cell division protein kinase 6) (Serine/threonine-protein kinase PLSTIRE)	38087-38408	38087-38408	322	322	0
Pcordatum_s63_g2404	-	Q00534	Cyclin-dependent kinase 6 (EC 2.7.11.22) (Cell division protein kinase 6) (Serine/threonine-protein kinase PLSTIRE)	901176-901497	901176-901497	322	322	0
Pcordatum_s6077_g55363	-	P24100	Cyclin-dependent kinase A-1 (CDKA;1) (EC 2.7.11.22) (EC 2.7.11.23) (Cell division control protein 2 homolog A) (CDC2aAt)	89841-90005	21685-22581;22659-27927;28707-29158;29344-32049;32102-40187;40255-41709;41780-50128;50201-59912;59934-61441;61496-67659;67717-68712;68768-84914;84956-89790;89841-90005	4767.21	165	5121.23
Pcordatum_s8797_g65594	+	Q84SN3	Cyclin-dependent kinase F-3 (CDKF;3) (EC 2.7.11.22) (EC 2.7.11.23) (Serine/threonine-protein kinase MHK-like protein 1)	133161-133367;133618-133821	131132-131994;132808-132959;133161-133367;133618-133821	356.5	205.5	507.5
Pcordatum_s1332_g22960	-	A0A813B7B6	CYP71D11 protein (Fragment)	51202-52617;52711-54945	51202-52617;52711-54945;55083-58546;58639-59057;59174-59912;60051-60124;60269-62616;62729-63297;63385-63424;63583-63887;63978-64045	1061.55	1825.5	891.78
Pcordatum_s6_g285	+	A0A812LL86	CypB protein	517058-518290	514405-516965;517058-518290;518341-522526;523149-523385;523501-527055;527300-529044;529186-529291	1946.14	1233	2065
Pcordatum_s882_g17589	+	P0C7B7	Cys-loop ligand-gated ion channel (ELIC)	361422-361627	321329-360975;361422-361627	19926.5	206	39647
Pcordatum_s1401_g23732	+	A0A225VHE2	Cyst germination specific acidic repeat protein (Fragment)	385668-397841	380225-380722;380783-385511;385668-397841;397892-407504;407692-421955;423034-423524;423980-424494;424614-427316;427564-430105;430253-430658;430812-430983	4373.36	12174	3593.3
Pcordatum_s2873_g36899	-	P53780	Cystathionine beta-lyase, chloroplastic (CBL) (EC 4.4.1.13) (Beta-cystathionase) (Cysteine lyase) (Cysteine-S-conjugate beta-lyase)	293570-294693	225223-233171;233387-244757;245682-246807;247038-251458;251555-251720;251873-252166;252223-261079;261190-264789;264880-265942;266034-267228;268062-272025;272101-293167;293570-294693;294775-295655;295822-298474	4648.73	1124	4900.5
Pcordatum_s10284_g69893	+	O05394	Cystathionine gamma-lyase (EC 4.4.1.1) (Gamma-cystathionase) (Homocysteine gamma-lyase) (EC 4.4.1.2)	87628-89056	87628-89056;89099-89443;89528-90584	943.67	1429	701
Pcordatum_s602_g13624	+	O05394	Cystathionine gamma-lyase (EC 4.4.1.1) (Gamma-cystathionase) (Homocysteine gamma-lyase) (EC 4.4.1.2)	48283-50505	1246-26565;26651-33683;34172-34377;34480-34748;34771-35171;35282-35750;35802-36180;36222-37865;38045-39488;39765-42169;42294-42912;43020-43186;43506-43667;43736-48177;48283-50505;50727-54611;54760-54936;696-1075	2868.06	2223	2906
Pcordatum_s3312_g40007	-	Q9Y697	Cysteine desulfurase, mitochondrial (EC 2.8.1.7)	312911-313527	240839-249192;249324-255855;255932-290490;290530-298068;298132-303503;303568-304848;304887-308305;308361-309222;309271-312514;312911-313527;313569-313887;314093-314299	6025.42	617	6517.09
Pcordatum_s17751_g83134	+	Q40143	Cysteine proteinase 3 (EC 3.4.22.-)	11346-11510	11346-11510;1891-2099;2254-10460	2860.33	165	4208
Pcordatum_s2332_g32650	-	P09437	Cytochrome b2, mitochondrial (EC 1.1.2.3) (L-lactate dehydrogenase [Cytochrome]) (L-lactate ferricytochrome C oxidoreductase) (L-LCR)	202172-202372	202172-202372	201	201	0
Pcordatum_s3178_g39094	+	A5GRU8	Cytochrome b6-f complex iron-sulfur subunit (EC 7.1.1.6) (Plastohydroquinone:plastocyanin oxidoreductase iron-sulfur protein) (ISP) (RISP) (Rieske iron-sulfur protein)	148974-149173	134594-142412;142453-142604;142722-143538;143611-143955;144004-148787;148974-149173;149371-150158;150358-150799;151508-154206;154341-157851;158407-164762;164916-165097;165138-166389;166432-169147;169241-169349;169399-169632;169743-170695;170924-171931;172066-173932;174069-177164	1966.5	200	2059.47
Pcordatum_s5846_g54294	-	Q9SBN3	Cytochrome b6-f complex iron-sulfur subunit, chloroplastic (EC 7.1.1.6) (Plastohydroquinone:plastocyanin oxidoreductase iron-sulfur protein) (Rieske iron-sulfur protein) (ISP) (RISP)	112069-112439	108893-110858;111260-112027;112069-112439;112577-114235;114340-115730;115826-116330;116455-116568;117293-117439;118660-118739;119140-119257;121031-121971	732.73	371	768.9
Pcordatum_s6394_g56752	-	P52649	Cytochrome b-245 heavy chain (EC 1.-.-.-) (CGD91-phox) (Cytochrome b(558) subunit beta) (Cytochrome b558 subunit beta) (Heme-binding membrane glycoprotein gp91phox) (Neutrophil cytochrome b 91 kDa polypeptide) (gp91-1) (gp91-phox) (p22 phagocyte B-cytochrome) (Fragment)	138238-138431	104718-106994;107083-110314;110455-113516;113596-114038;114131-123964;124121-131195;131417-134707;134791-134894;134996-137796;138238-138431;138647-138809;138885-139390;139461-168389;168439-169650;96261-96333;96558-96739;96895-97058;97222-98527;98691-104599	3724.05	194	3920.17
Pcordatum_s2923_g37290	-	Q0WWE3	Cytochrome b-c1 complex subunit 6-1, mitochondrial (Complex III subunit 6-1) (Complex III subunit VI) (Mitochondrial hinge protein) (Ubiquinol-cytochrome c oxidoreductase subunit 6-1)	245631-307038;341548-347066	175468-175840;175877-183048;183109-193758;193833-198946;199010-199925;199977-207871;207900-213461;213557-222030;222073-227343;227419-229636;229700-242775;242824-245568;245631-307038;307114-311044;311100-316210;316319-320345;320502-322626;322676-327876;327915-330525;330556-341437;341548-347066	8108.62	33463.5	5439.68
Pcordatum_s2798_g36356	-	Q69BJ9	Cytochrome b-c1 complex subunit Rieske, mitochondrial (EC 7.1.1.8) (Complex III subunit 5) (Cytochrome b-c1 complex subunit 5) (Rieske iron-sulfur protein) (RISP) (Rieske protein UQCRFS1) (Ubiquinol-cytochrome c reductase iron-sulfur subunit) [Cleaved into: Cytochrome b-c1 complex subunit 9 (Su9) (Subunit 9) (8 kDa subunit 9) (Complex III subunit IX) (Cytochrome b-c1 complex subunit 11) (UQCRFS1 …	201451-265310	106470-107475;107515-112679;112869-115191;116365-116456;116582-121588;121653-122178;122215-122979;123035-123887;123934-132482;132532-137377;137429-146589;146623-150394;150480-151078;151116-163309;163350-187178;187209-189075;189134-191333;191393-201417;201451-265310;24104-25149;25229-61141;265392-272259;272434-285411;285595-312268;312314-345470;345660-364297;364370-378590;61180-64999;65039-73480;7…	11708.5	63860	9910.21
Pcordatum_s4752_g48811	-	Q4PBY6	Cytochrome c peroxidase, mitochondrial (CCP) (EC 1.11.1.5)	101-506	101-506;1283-2823;827-1060	727	406	887.5
Pcordatum_s308_g8383	-	Q4G368	Cytochrome c-550 (Cytochrome c550)	386525-386690	383695-384337;384440-386485;386525-386690	951.67	166	1344.5
Pcordatum_s1669_g26488	-	Q27802	Cytoplasmic dynein 2 heavy chain 1 (Dynein heavy chain isotype 1B)	262194-270800;329694-329856;376822-377023	261858-262074;262194-270800;270887-272527;272600-274469;274531-293657;293709-299736;299811-300576;300611-300934;301011-311593;311743-312090;312154-312369;312552-313952;314186-326706;326844-327123;327193-329009;329694-329856;331612-331819;332081-349938;350086-350354;351189-351306;354604-354779;354872-355052;355219-355521;356197-356402;356547-356722;357288-357843;357908-358356;359723-360135;360703-…	2819.89	2990.67	2804.36
Pcordatum_s10177_g69605	+	Q09296	Cytosolic carboxypeptidase 6 (EC 3.4.17.-) (ATP/GTP-binding protein-like 4 homolog) (CeAGBL4)	96737-96834	84944-96221;96289-96694;96737-96834	3927.33	98	5842
Pcordatum_s13467_g77003	-	E2JA28	Dapdiamide synthesis protein DdaC (EC 1.-.-.-)	1297-2767	1297-2767;21064-22861;22913-23740;23832-28768;2846-4370;28824-34311;34391-38427;38503-41884;41915-42743;42794-45695;4433-5148;446-1228;45814-46642;46718-51536;51831-53074;5191-9373;53108-54414;9456-20962	2921.39	1471	3006.71
Pcordatum_s3928_g43958	-	Q8H1F6	DAR GTPase 3, chloroplastic (Protein EMBRYO DEFECTIVE 3129)	108710-109096	107478-107796;107904-108120;108710-109096;109294-123865;87802-94218;94280-96445;96535-107374	4988.29	387	5755.17
Pcordatum_s3338_g40190	-	A0A812JIW3	Dclk2 protein	121196-127408	100969-106232;10293-19824;106308-116383;116460-121127;121196-127408;127445-130084;130171-134580;134639-138829;138941-139092;139147-139657;139676-140426;140475-144372;144436-164414;164485-172879;172958-190799;190848-194052;194133-203065;19897-25065;203104-204324;204374-207669;25161-27373;27428-42438;42518-49125;49161-52614;52693-58786;58841-100920;6527-7031;7086-10219	7123.04	6213	7156.74
Pcordatum_s2041_g30053	-	A0A812T3H0	Ddhd2 protein (Fragment)	202914-203535;326067-326699	113987-114545;114613-116086;116148-117922;118015-126368;126396-137469;137543-158170;158225-160519;160593-166894;166932-168587;168648-173785;173881-174942;174995-178130;178158-182894;182941-198230;198309-202877;202914-203535;203583-226091;226140-247919;247979-266825;266881-311377;28568-30178;30236-39609;311447-314813;314895-315611;315724-316326;316408-319722;319760-320817;320906-321619;321863-3220…	6764.82	627.5	6992.13
Pcordatum_s299_g8193	-	Q5QMN3	DEAD-box ATP-dependent RNA helicase 20 (EC 3.6.4.13)	616721-618150;641884-648633	1011911-1016278;1016354-1018534;443687-446541;446622-452848;452891-455647;455715-456140;456173-461154;461187-465172;465233-473807;473866-475861;475910-490447;490511-492011;492069-495258;495316-496291;496367-497569;497637-508940;508997-511573;511685-514231;514293-516907;516994-523676;523729-564263;564293-567974;568050-576442;576536-588702;588740-591907;591994-592287;592375-596849;596899-601352;601…	7027.84	4090	7102.22
Pcordatum_s3357_g40313	+	Q5QMN3	DEAD-box ATP-dependent RNA helicase 20 (EC 3.6.4.13)	175956-176844	175678-175835;175956-176844;176887-177221;177333-180446;180684-181998;182212-182375;182536-185156;185203-186273;186404-220280;220368-225098;225141-227772	4627.91	889	5001.8
Pcordatum_s350_g9255	-	Q9C718	DEAD-box ATP-dependent RNA helicase 20 (EC 3.6.4.13)	878565-880070;927703-928563	859372-861964;861996-864033;864164-868137;868200-875698;875801-878454;878565-880070;880203-880927;881065-887449;887550-891296;891576-892840;893033-897691;897803-901134;901223-905761;905872-906170;906231-910635;910738-916019;916153-920264;920339-926794;926933-927663;927703-928563	3353.1	1183.5	3594.17
Pcordatum_s366_g9544	-	Q9C718	DEAD-box ATP-dependent RNA helicase 20 (EC 3.6.4.13)	847176-848465	820337-821281;821330-822482;822595-824758;824859-825851;825891-826044;826123-826811;826879-827687;827778-833329;833521-833653;833882-834566;834643-839026;839090-847037;847176-848465;848525-853745;853867-874551;874702-874880;874983-875756;875811-878241;878322-879898	3040.32	1290	3137.56
Pcordatum_s7600_g61529	-	Q9C718	DEAD-box ATP-dependent RNA helicase 20 (EC 3.6.4.13)	99118-101366	101444-107957;108060-112721;112803-119793;12585-19721;19764-23530;2009-12539;23639-25872;25936-32772;32854-41881;41924-44416;44468-49967;50025-53646;53743-55903;55997-66543;66626-73715;73796-82631;82707-85506;85576-89190;89215-95484;95542-98249;98333-99067;99118-101366	5287.59	2249	5432.29
Pcordatum_s413_g10402	+	Q56X76	DEAD-box ATP-dependent RNA helicase 39 (EC 3.6.4.13)	566805-566948	550086-551052;551259-556309;556497-557267;557323-561840;561942-565061;565107-565337;566805-566948;567213-592063;592115-596481;596570-604584;604683-606514	4897	144	5372.3
Pcordatum_s2653_g35251	+	P96614	DEAD-box ATP-dependent RNA helicase CshA (EC 3.6.4.13)	298080-298315	297588-297800;298080-298315;298758-311906	4532.67	236	6681
Pcordatum_s237_g6888	-	A0A812TXL9	DEGP1 protein	848722-854821	748976-767516;767601-770370;770454-771247;771299-772781;772866-776348;776412-776617;776798-777564;777763-782855;782929-792115;792215-797506;797566-812718;812775-821171;821224-824863;824936-826921;826995-848671;848722-854821;854871-859360;859432-863297;863325-870154;870206-877201;877296-877555;877672-877696;877919-882751	5733.43	6100	5716.77
Pcordatum_s8175_g63590	+	A0A812T0V9	DEGP1 protein	125154-125375	125154-125375;82429-82580;82746-83435;83786-84978;85063-124862	8411.4	222	10458.8
Pcordatum_s5097_g50603	-	Q99L04	Dehydrogenase/reductase SDR family member 1 (EC 1.1.-.-)	175518-176307	175040-175265;175518-176307;176466-177157	569.33	790	459
Pcordatum_s2625_g35032	-	A6QP05	Dehydrogenase/reductase SDR family member 12 (EC 1.1.-.-) (Short-chain dehydrogenase/reductase family 40C member 1)	278008-283402;343091-344916	230898-234274;234483-234813;234879-235812;235947-260068;260245-263851;263979-267071;267132-267211;267585-270015;270135-276459;276560-277879;278008-283402;283448-291099;291128-296277;296373-300607;300706-305474;305518-307037;307091-311609;311677-321302;321336-328152;328282-330104;330226-330623;330729-335807;335904-338191;338598-339589;339707-340823;340943-343048;343091-344916;344979-348081;348250-…	3312.62	3610.5	3297.73
Pcordatum_s7465_g61016	+	Q9Y1W0	Delta(5) fatty acid desaturase A (Delta-5 fatty acid desaturase A) (EC 1.14.19.-)	137273-137464	136656-136810;137273-137464;138277-138480	183.67	192	179.5
Pcordatum_s4280_g46096	-	A0A2D8XCD4	Dephospho-CoA kinase (Fragment)	73206-73644	56063-56678;56724-57682;57786-60707;60767-70608;70793-70957;71072-71312;71492-72136;72443-72607;72981-73152;73206-73644;74044-76920;9886-56029	5432.25	439	5886.18
Pcordatum_s8833_g65712	-	A0A024X1H3	Derlin	61567-61745	61567-61745	179	179	0
Pcordatum_s5567_g52975	+	Q93VG8	DeSI-like protein At4g17486 (EC 3.4.-.-)	215175-217509	161792-162489;162802-195492;195560-196227;196417-196554;196692-197184;197218-203118;203201-214768;214910-215068;215175-217509	6072.33	2335	6539.5
Pcordatum_s11802_g73630	-	Q6GLM5	Desumoylating isopeptidase 1 (DeSI-1) (EC 3.4.-.-) (PPPDE peptidase domain-containing protein 2)	18131-18627	12407-18058;18131-18627;5254-12251	4382.33	497	6325
Pcordatum_s532_g12479	+	Q6ICB0	Desumoylating isopeptidase 1 (DeSI-1) (EC 3.4.-.-) (PPPDE peptidase domain-containing protein 2) (Polyubiquitinated substrate transporter) (POST)	71616-77575	17875-22042;22143-28086;28117-32367;32404-35204;35277-44250;44314-47949;48010-54724;54799-56869;56931-69500;69744-71403;71616-77575;77636-81385;81528-102665	6433.69	5960	6473.17
Pcordatum_s13397_g76864	+	Q5ZIV7	Deubiquitinase DESI2 (EC 3.4.19.12) (Desumoylating isopeptidase 2) (DeSI-2) (PPPDE peptidase domain-containing protein 1) (Protein FAM152A)	42153-42542	41015-41975;42153-42542;42590-42960	574	390	666
Pcordatum_s887_g17654	-	Q6DC39	Deubiquitinase DESI2 (EC 3.4.19.12) (Desumoylating isopeptidase 2) (DeSI-2) (PPPDE peptidase domain-containing protein 1) (Protein FAM152A)	324804-325273	311008-322762;322884-323879;323952-324228;324323-324705;324804-325273	2776.2	470	3352.75
Pcordatum_s460_g11276	+	A0A812KH53	DHC1 protein (Fragment)	22167-22370	21856-22022;22167-22370;22983-23058;23367-23477;23839-24181;27262-27325;27412-27782;5750-6084;6711-6887;7780-21642	1571.1	204	1723
Pcordatum_s10719_g71063	-	Q91WC9	Diacylglycerol lipase-beta (DAGL-beta) (DAGLbeta) (DGL-beta) (EC 3.1.1.116) (PUFA-specific triacylglycerol lipase) (EC 3.1.1.3) (Sn1-specific diacylglycerol lipase beta)	17832-17990	12656-17625;17832-17990;18058-18267;7663-7811;7954-10795	1666	159	2042.75
Pcordatum_s3336_g40179	+	Q70VZ8	Diacylglycerol O-acyltransferase 2 (EC 2.3.1.20) (Acyl-CoA retinol O-fatty-acyltransferase) (ARAT) (Retinol O-fatty-acyltransferase) (EC 2.3.1.76) (Diglyceride acyltransferase 2)	216999-217146	216999-217146	148	148	0
Pcordatum_s4047_g44712	-	P56702	Diazepam-binding inhibitor-like 5 (Endozepine-like peptide) (ELP)	74137-79641	100789-109027;10867-13210;109074-112111;112183-116902;116981-122310;122362-126735;126784-145760;13273-15087;145818-153075;15136-74106;153170-188055;188110-200860;200890-225075;225176-237870;74137-79641;79705-81229;81323-95894;95991-100743	12552.2	5505	12966.7
Pcordatum_s1844_g28228	-	A0A1Q9EF27	Dicer-like protein 2	57614-58089	21513-22181;22210-22711;23168-25199;25278-26401;26496-28953;29089-30187;30331-30692;30768-31071;31216-38161;38372-38889;39055-39844;40031-51126;51190-57508;57614-58089;58156-84320;84459-84860	3828.88	476	4052.4
Pcordatum_s4110_g45078	+	Q5JDN5	Digeranylgeranylglyceryl phosphate synthase (DGGGP synthase) (DGGGPS) (EC 2.5.1.42) ((S)-2,3-di-O-geranylgeranylglyceryl phosphate synthase) (Geranylgeranylglycerol-phosphate geranylgeranyltransferase)	213362-213557	213362-213557;213617-213820	200	196	204
Pcordatum_s17922_g83317	-	A0A2N7TGB1	Dihydrolipoamide succinyltransferase (Fragment)	15637-21940	10801-12240;12318-15557;15637-21940;21983-25513;25631-36151;4711-10738	5177.33	6304	4952
Pcordatum_s176_g5482	+	P09622	Dihydrolipoyl dehydrogenase, mitochondrial (EC 1.8.1.4) (Dihydrolipoamide dehydrogenase) (Glycine cleavage system L protein)	1167546-1167882	1069001-1076360;1077286-1080059;1080100-1098860;1098947-1119573;1119604-1134560;1134606-1141570;1141682-1146095;1146132-1151487;1151592-1164188;1164468-1165188;1165367-1166138;1166201-1167349;1167546-1167882;1168009-1172574	7239.71	337	7770.69
Pcordatum_s6253_g56144	+	A0A7S2MRJ2	Dihydroorotase (EC 3.5.2.3) (Fragment)	51451-53165	136831-147240;147280-148431;148463-167077;167139-175800;175931-176954;51451-53165;53225-53413;53477-55740;55904-56751;56880-57670;57753-63881;63933-68453;68571-69105;69242-136767	8884.36	1715	9435.85
Pcordatum_s6343_g56535	+	Q86A17	Dihydropteridine reductase (EC 1.5.1.34) (Quinoid dihydropteridine reductase)	129287-132151	104438-109320;109446-120672;120710-124476;124551-129220;129287-132151;132219-132900;133000-169108;71362-92036;92142-104410	10794.1	2865	11785.2
Pcordatum_s1062_g19877	+	K9NVA6	Dinoflagellate viral nucleoprotein 5 (DNVP5)	176295-180077	127898-130284;130369-141419;141477-145064;145152-165601;165682-173614;173762-176220;176295-180077	7378.71	3783	7978
Pcordatum_s130_g4390	-	K9NVA6	Dinoflagellate viral nucleoprotein 5 (DNVP5)	939766-940011	939202-939629;939766-940011;940188-941043	510	246	642
Pcordatum_s2182_g31339	+	O97578	Dipeptidyl peptidase 1 (EC 3.4.14.1) (Cathepsin C) (Cathepsin J) (Dipeptidyl peptidase I) (DPP-I) (DPPI) (Dipeptidyl transferase) [Cleaved into: Dipeptidyl peptidase 1 exclusion domain chain (Dipeptidyl peptidase I exclusion domain chain); Dipeptidyl peptidase 1 heavy chain 1 (Dipeptidyl peptidase I heavy chain 1); Dipeptidyl peptidase 1 heavy chain 2 (Dipeptidyl peptidase I heavy chain 2); Dipep…	298719-298938	294462-297768;298719-298938;299057-299192;299394-299958	1057	220	1336
Pcordatum_s4555_g47710	-	Q9EPB1	Dipeptidyl peptidase 2 (EC 3.4.14.2) (Dipeptidyl aminopeptidase II) (Dipeptidyl peptidase 7) (Dipeptidyl peptidase II) (DPP II) (Quiescent cell proline dipeptidase)	100679-101410	100679-101410;101425-102518;102777-102934;103352-104460;104620-107693;86765-87178;87531-94190;94347-100490	2423.13	732	2664.71
Pcordatum_s10651_g70875	-	A0A8B5WQL9	Diphosphate--fructose-6-phosphate 1-phosphotransferase (EC 2.7.1.90) (Fragment)	26349-27272	25185-25372;25484-26196;26349-27272	608.33	924	450.5
Pcordatum_s2390_g33183	-	Q9USQ7	Diphthine--ammonia ligase (EC 6.3.1.14) (Diphthamide synthase) (Diphthamide synthetase)	172763-173057;217011-217122	129841-137025;137119-160728;160820-164479;164511-165886;165961-167679;167775-169474;169591-172359;172396-172692;172763-173057;173156-176141;176233-179114;179181-183416;183477-192700;192793-196401;196457-211007;211086-212060;212161-216907;217011-217122;217625-217756;218789-219235;219367-224116;224259-224387;224462-225120;225287-291206;291348-291780;291964-292678;292760-299834;299892-304163;304264-…	5362.35	203.5	5684.78
Pcordatum_s393_g10038	-	Q0V9R3	DIS3-like exonuclease 2 (EC 3.1.13.-)	711803-723120;752650-759125	501154-502367;502514-502661;503059-503591;503679-503923;503972-506542;506612-527868;527914-541974;542035-543442;543536-559801;559877-619499;619584-623648;623742-640341;640401-643895;643979-646091;646146-648281;648362-651374;651411-656402;656514-658602;658654-661177;661265-675705;675769-694568;694638-699385;700871-700959;701048-705900;705969-706325;706464-707223;707389-711245;711322-711707;711803-…	6563.5	8897	6446.83
Pcordatum_s2062_g30242	-	A0A812S083	DJA6 protein	198854-199080	155855-156068;156701-157692;157725-159063;159179-170270;170320-176455;176551-186090;186151-195537;195577-198069;198152-198300;198360-198562;198854-199080;200146-202523	3679.17	227	3993
Pcordatum_s7070_g59527	-	A0A812KLB1	DlpC protein	176073-177064	157661-157929;158168-159274;159322-170908;171375-172014;172161-173286;173419-173820;173956-174153;174226-174850;175013-175222;175592-175864;176073-177064;177132-177399	1474.75	992	1518.64
Pcordatum_s11627_g73225	-	Q12086	DNA damage-inducible protein DIN7 (EC 3.1.-.-)	68910-82002	15448-23433;23491-29234;29353-39517;39658-56788;4727-8562;56885-68711;68910-82002;82052-83177;83280-85922;85969-92220;8667-15302	7858.09	13093	7334.6
Pcordatum_s553_g12821	-	Q42572	DNA ligase 1 (AtLIG1) (EC 6.5.1.1) (DNA ligase I) (Polydeoxyribonucleotide synthase [ATP] 1)	788961-797387;797562-797948	788078-788312;788460-788805;788961-797387;797562-797948;798136-798521;799014-807284;807371-809732;809851-814914	3184.75	4407	2777.33
Pcordatum_s1413_g23853	-	Q6NS38	DNA oxidative demethylase ALKBH2 (EC 1.14.11.33) (Alkylated DNA repair protein alkB homolog 2) (Alpha-ketoglutarate-dependent dioxygenase alkB homolog 2) (Oxy DC1)	265211-265369	258893-262553;262639-264560;264647-264940;264990-265161;265211-265369;265597-265871;266123-269764;269824-273194;273261-273597;273633-275014;275074-298958;299008-299892;299954-303972;304026-309926;310015-324727;325084-325300	4052.19	159	4311.73
Pcordatum_s1400_g23716	+	O94247	DNA polymerase alpha-associated DNA helicase A (EC 3.6.4.12)	22374-22552	13506-15833;16662-21585;22374-22552;22788-23103;23346-23520	1584.4	179	1935.75
Pcordatum_s10328_g70016	-	Q6DRD3	DNA polymerase beta (EC 2.7.7.7) (EC 4.2.99.-)	87805-89080	78252-79348;79393-82535;82699-87773;87805-89080	2647.75	1276	3105
Pcordatum_s8504_g64693	+	A0A7V3EQI2	DNA polymerase I (Fragment)	134315-134543	133164-134000;134315-134543;134648-135682	700.33	229	936
Pcordatum_s21_g951	-	F4I6M1	DNA polymerase I A, chloroplastic/mitochondrial (EC 2.7.7.7) (DNA polymerase PolI-like B) (AtPolI-like A) (Polymerase gamma 2) (POLGAMMA2)	956463-957906	1025566-1030403;1030508-1051371;1051421-1062127;1062165-1067931;1068059-1074130;1074172-1074548;1074570-1091508;1091578-1094232;1094293-1096600;1096634-1096982;1097010-1097727;1097752-1112167;1112235-1121548;1121569-1121768;1121802-1128071;1128128-1134467;889954-904166;904258-922223;922286-928601;928704-929005;929207-941904;942191-956397;956463-957906;957969-966714;966791-971386;971475-976076;976…	7786.65	1444	7998.07
Pcordatum_s91_g3287	+	A1KUQ3	DNA polymerase IV (Pol IV) (EC 2.7.7.7)	662467-662684	657422-658154;658196-658217;658254-659326;659426-659610;659650-661038;662467-662684;662842-663014;664876-665050	496	218	535.71
Pcordatum_s2914_g37217	+	A0A516AGK9	DNA polymerase zeta catalytic subunit (Fragment)	127213-127884;141927-142110	127213-127884;127961-128741;128854-129104;129203-129632;129690-141836;141927-142110;142325-144305;144415-145201	2154.13	428	2729.5
Pcordatum_s7580_g61455	+	Q9UR24	DNA repair protein rhp26 (EC 3.6.4.-) (RAD26 homolog)	115190-120646	111226-111436;111737-111884;112118-112631;114685-115057;115190-120646	1340.6	5457	311.5
Pcordatum_s321_g8684	-	Q9D600	DNA replication complex GINS protein PSF2 (GINS complex subunit 2)	980804-985188	1009033-1009391;1009494-1009665;1009747-1019067;978185-979063;979234-980680;980804-985188;985288-987002;987126-987187;987266-993208;993260-1008966	3999	4385	3956.11
Pcordatum_s4697_g48505	-	Q24849	DNA replication licensing factor MCM3 (EC 3.6.4.12)	188171-188334	137050-137902;137981-140627;140661-144630;144680-146326;146392-147733;147815-151130;151368-151474;152195-152303;152957-153166;154460-155163;155245-157774;158184-158686;158892-162725;162863-164440;164500-164627;164689-176452;176612-179114;179245-183099;183132-187771;188171-188334;188404-188619;189173-189541;189718-190126;190151-194897;195016-203494	2424.96	164	2519.17
Pcordatum_s1299_g22611	+	A0A7S2BJS7	DNA replication licensing factor MCM4 (EC 3.6.4.12) (Fragment)	476149-477442;536294-538032	464463-465027;465117-468874;468936-470475;470598-470862;470929-475579;475621-476104;476149-477442;477501-485579;485642-503716;503759-514242;514294-517270;517354-518883;518923-519672;519725-521454;521526-522076;522150-524667;524770-536215;536294-538032;538096-545624;545709-545983;546074-554895	4241.05	1516.5	4527.84
Pcordatum_s6121_g55565	+	Q5JKB0	DNA replication licensing factor MCM4 (EC 3.6.4.12) (Minichromosome maintenance protein 4) (OsMCM4)	10228-10418	10228-10418;10639-10946	249.5	191	308
Pcordatum_s12029_g74127	+	A0A7S3VXU3	DNA replication licensing factor MCM6 (EC 3.6.4.12) (Fragment)	69207-79919	10938-13318;13360-27595;27680-30217;30282-33909;33937-37798;37882-39920;39967-51000;51082-69131;69207-79919;80043-82013;82092-83365;83410-89873;9331-10856	6132	10713	5750.25
Pcordatum_s2296_g32303	+	A0A7S2QQ94	DNA topoisomerase (EC 5.6.2.1) (Fragment)	58018-61065	104645-106962;107032-109029;109111-129684;129777-132593;132667-135099;135151-136717;136809-141407;141492-143623;143723-163903;163954-172861;4797-5373;5487-57957;58018-61065;61124-61537;61607-75414;75480-77152;77202-84101;84197-85862;85918-91244;91283-104550	8333.95	3048	8612.16
Pcordatum_s350_g9242	-	P08096	DNA topoisomerase 2 (EC 5.6.2.2) (DNA topoisomerase II)	353334-353537	332233-332575;333191-343864;343928-345837;345977-346597;347893-350365;350500-351799;351974-352465;353334-353537	2252.13	204	2544.71
Pcordatum_s2867_g36861	-	F4ISQ7	DNA topoisomerase 3-beta (EC 5.6.2.1)	21763-22293;23107-30617	139369-141448;141528-151099;151184-151908;152041-155465;155565-158043;158105-160108;160201-163205;163260-165583;165665-166197;166285-170390;170445-170940;170993-171250;171476-172631;172679-173048;173114-173290;173380-175167;176072-185666;185746-185790;186212-186775;21015-21617;21763-22293;22366-23075;23107-30617;30699-34195;34286-38145;38239-42626;42669-43577;43612-55381;55440-63339;63368-66509;6…	4136.9	4021	4143.16
Pcordatum_s22_g970	+	Q9Z321	DNA topoisomerase 3-beta-1 (EC 5.6.2.1) (DNA topoisomerase III beta-1)	324976-325196	324976-325196;325917-326651;326757-334413;334461-335447;335576-342308;342535-342825;342908-343661;344123-344348;344482-344752;344873-348221;348294-357480;357604-366253;366377-368187;368283-369577;369717-369778;370136-370181;370575-374847;374885-390100;390157-391830;391874-395019;395058-402969;403036-407113;407150-409926;409957-409983	3390.75	221	3528.57
Pcordatum_s1943_g29167	+	G5ECQ8	DNA topoisomerase-like protein cin-4	440642-440782	420373-423106;423177-423809;423859-425832;425884-431248;431318-439883;440642-440782;440910-441079;441931-442130;442717-442882;443124-443269	2009.5	141	2217.11
Pcordatum_s115_g3995	-	Q65DH1	D-alanine--D-alanyl carrier protein ligase (DCL) (EC 6.2.1.54) (D-alanine--poly(phosphoribitol) ligase subunit 1) (D-alanine-activating enzyme) (DAE)	1223046-1225533	1201412-1206533;1207235-1217665;1217706-1221394;1221461-1221890;1222116-1222913;1223046-1225533;1225574-1268606;1268756-1272468;1272676-1284336;1284443-1306126	10304.9	2488	11173.4
Pcordatum_s17537_g82894	-	P15555	D-alanyl-D-alanine carboxypeptidase (DD-carboxypeptidase) (DD-peptidase) (EC 3.4.16.4)	7770-8221	7498-7669;7770-8221	312	452	172
Pcordatum_s674_g14683	+	P00371	D-amino-acid oxidase (DAAO) (DAMOX) (DAO) (EC 1.4.3.3)	785648-787413	785648-787413;787512-793169;793265-794597;794659-798207;798710-798893;799116-799469	2140.67	1766	2215.6
Pcordatum_s6061_g55300	+	Q944I4	D-glycerate 3-kinase, chloroplastic (AtGLYK) (EC 2.7.1.31)	50887-53341	50583-50806;50887-53341	1339.5	2455	224
Pcordatum_s19_g882	-	A0A813A2E9	Dnah7 protein	1551333-1551517	1551333-1551517;1551665-1551848;1552463-1552672;1552916-1553114;1553319-1556045;1556101-1556305;1556428-1563009;1563142-1563682;1563818-1565558	1397.11	185	1548.63
Pcordatum_s7272_g60281	-	A0A812YAQ4	Dnah7 protein	35112-38778	25375-33698;33759-35057;35112-38778;38815-39807;39868-42017;42086-46983;47048-54113;54172-56892;56955-60217;60251-62088;62158-70505;70560-77014;77111-84379;84480-85143;85221-85387;85528-86181;86220-86319;86378-90500;90586-91177;91364-96135;96432-96660;96746-97153	3181.82	3667	3158.71
Pcordatum_s8385_g64290	-	A0A812XD13	DNAH7 protein	67651-67866	100037-104912;104985-111975;112052-113652;113670-115929;116053-119695;119730-120463;120553-125185;125258-136673;136791-143275;143409-145606;58272-65358;65522-67488;67651-67866;67915-75580;75704-81722;81783-92058;92101-97834;97877-99970	4772	216	5040
Pcordatum_s2849_g36739	-	A0A812KZ01	Dnah7 protein (Fragment)	109871-110919	102315-109837;109871-110919;110961-111339;111373-112705;112783-115220;115284-123803;123845-125199;125280-130275;130383-132084;132206-132939;133008-136188;136582-137793;138093-143936;144100-147200;147326-154357;59286-59434;59513-59682;59787-67614;67750-79148;79261-80209;80247-81245;81305-87278;87398-92300;92422-93999;94081-102162	3697.2	1049	3807.54
Pcordatum_s11064_g71913	-	Q9QYI4	DnaJ homolog subfamily B member 12 (mDj10)	66907-71553	40230-44920;45089-45459;45607-48002;48127-57020;57126-59453;59508-60655;60710-64091;64603-66839;66907-71553	3343.78	4647	3180.88
Pcordatum_s3612_g42017	+	Q9R0T3	DnaJ homolog subfamily C member 3 (Interferon-induced, double-stranded RNA-activated protein kinase inhibitor) (Protein kinase inhibitor of 58 kDa) (Protein kinase inhibitor p58)	207682-207796;211411-211581	181616-182046;182119-182625;182710-183972;184042-192511;192588-197140;197187-201711;201753-206799;207682-207796;210404-210604;210696-211023;211153-211337;211411-211581;211730-214329	2184.31	143	2555.45
Pcordatum_s18609_g83963	+	A0A812VA09	DnaJ protein	10498-10835	10498-10835;8831-9589;9684-10127	513.67	338	601.5
Pcordatum_s276_g7735	-	A0A812R1Z8	DnaJ protein	623716-623874	619782-622174;622328-623001;623716-623874;624957-625294;625536-626417;626502-627386	888.5	159	1034.4
Pcordatum_s4968_g49941	+	A0A812KUC1	DnaJ protein	119730-120116	111305-114977;115095-117433;117520-119643;119730-120116;120192-133808;133881-155454;155529-164868;165015-165559;44483-44966;45091-70789;70840-74642;74775-84317;84474-94002;94096-111238	8557.14	387	9185.62
Pcordatum_s6447_g56963	-	Q2QUP1	DnaJ protein ERDJ7 (Chaperone protein dnaJ C79) (OsDjC79) (Endoplasmic reticulum dnaJ domain-containing protein 7) (OsERdj7)	48036-49426	25998-26846;26910-34010;34091-34738;34777-36119;36305-37972;38117-38633;38706-40423;40484-47975;48036-49426;49517-67912	4112.3	1391	4414.67
Pcordatum_s585_g13346	+	Q04960	DnaJ protein homolog (DNAJ-1)	489169-489344	486523-489075;489169-489344;489384-495916;496022-499339;499426-502675;502716-503442;503699-510852;510936-511151;511218-514107;514178-515684;516017-516436;516708-522025;522055-522195;522220-524447;524520-542857;542960-564924;565004-572166	4935.12	176	5232.56
Pcordatum_s2514_g34154	-	A0A812V074	DNAJ1 protein	120818-122188;138405-138591	107124-117385;117455-120748;120818-122188;122946-123324;123528-128772;128854-136615;136710-138345;138405-138591;68578-80364;80466-83471;83575-107071	6220.55	779	7429.78
Pcordatum_s9277_g67097	-	A0A812QRZ6	DNAJ1 protein	51383-51522	51227-51350;51383-51522;51644-51799;51898-52065;52285-52633;53826-54083	199.17	140	211
Pcordatum_s5811_g54151	-	A0A812VEY2	DNAJC5B protein	163293-163584	153117-162029;162522-163047;163293-163584;163645-166311	3099.5	292	4035.33
Pcordatum_s446_g11001	+	A0A812P7N5	DnaK protein (Fragment)	137379-143004;143059-145807	12984-23142;137379-143004;143059-145807;23243-30512;30585-34855;34952-36335;36390-37383;37462-41375;41475-46774;46823-52976;53022-61165;61229-68680;68732-73152;73192-74772;74815-137324	8795.27	4187.5	9504.15
Pcordatum_s5600_g53141	-	P31813	DNA-directed RNA polymerase subunit Rpo1N (EC 2.7.7.6) (DNA-directed RNA polymerase subunit A')	204320-204470	145147-148867;148978-151859;151953-157542;157645-162346;162452-162867;162958-163521;163898-164923;165042-165595;165648-174786;174886-199315;199385-203521;204320-204470	4776	151	5196.45
Pcordatum_s116_g4023	-	O27124	DNA-directed RNA polymerase subunit Rpo2C (EC 2.7.7.6) (DNA-directed RNA polymerase subunit B')	958805-959598	1010505-1011662;1011702-1029505;1029635-1054624;1054668-1061167;1061242-1070837;1070921-1071967;1072132-1072341;1072416-1074612;1074783-1080458;1080577-1090657;1090755-1094290;1094343-1104595;1104687-1107277;1107404-1111912;1112057-1115258;1115409-1136301;1136446-1137307;1137426-1141834;1141909-1148501;1148597-1153015;1153102-1166183;1166273-1168103;899690-899984;900015-902805;902986-913465;91354…	7369.44	794	7557.31
Pcordatum_s1739_g27204	+	A8XGH1	DNA-directed RNA polymerases I, II, and III subunit RPABC1 (RNA polymerases I, II, and III subunit ABC1) (RPB5 homolog)	21864-22392	21864-22392;22441-26077;26163-27384;27505-30052;30206-31273;31352-46988;47055-49757	3906.29	529	4469.17
Pcordatum_s9591_g68033	+	Q6AWX0	D-xylose-proton symporter-like 2	54393-55530	36850-37846;38032-38868;38920-45763;45899-54259;54393-55530;55764-56468;56604-57112;57236-58912	2633.5	1138	2847.14
Pcordatum_s236_g6862	-	A0A812N0D0	Dnc protein	140032-140274	140032-140274	243	243	0
Pcordatum_s12929_g75974	+	A0A812X064	DPP8 protein	14814-15193	1021-4790;10704-14672;14814-15193;15347-15651;15805-18293;5022-9633;9673-10577	2347.14	380	2675
Pcordatum_s6142_g55659	+	A0A812WZM2	DPP8 protein	120706-121398;188349-188728	101077-103840;103917-107156;107261-115155;115289-120621;120706-121398;121447-126140;126280-174495;174556-178325;178557-183168;183208-184112;184239-188207;188349-188728;188882-189186;189340-191794	6373.64	536.5	7346.5
Pcordatum_s1379_g23494	-	A0A812PN40	DRC7 protein	543273-548244	515781-516453;516647-519397;519483-520159;520231-520718;523686-526737;526801-530672;530720-538645;538724-543222;543273-548244	3212.22	4972	2992.25
Pcordatum_s7157_g59858	+	Q9ZR37	Dual specificity protein phosphatase 1 (AtDsPTP1) (EC 3.1.3.16) (EC 3.1.3.48)	39783-46832	34109-39702;39783-46832;46857-49335;49394-54320;54373-55039;55091-57872;57935-63913;63986-68759;68824-70792	4024.56	7050	3646.38
Pcordatum_s345_g9145	-	A4D256	Dual specificity protein phosphatase CDC14C (EC 3.1.3.16) (EC 3.1.3.48) (CDC14 cell division cycle 14 homolog C)	588469-595768	530302-530779;530908-535761;535851-540106;540190-549602;549655-557262;557292-566197;566258-569244;569351-583481;583519-588416;588469-595768;595819-607131;607200-615567;615651-626269;626313-641390;641429-647635;647694-650403;650472-657187;657282-671137;671208-687646;687694-693841;693929-698344;698397-701518;701562-714752	7957.13	7300	7987
Pcordatum_s49_g1964	-	A4D256	Dual specificity protein phosphatase CDC14C (EC 3.1.3.16) (EC 3.1.3.48) (CDC14 cell division cycle 14 homolog C)	1203063-1203215	1203063-1203215;1204014-1204199;1204352-1204739;1204865-1205099;1205155-1206712;1206868-1209955;1210064-1220793;1220871-1227845;1227919-1230113;1230248-1252541;1252566-1252987;1253064-1257075;1257108-1261285;1261367-1266921;1267018-1279717;1279760-1282172;1282231-1283442;1283494-1289166;1289222-1291576	4543.26	153	4787.17
Pcordatum_s304_g8301	-	A0A7C4NAE1	DUF1295 domain-containing protein (Fragment)	398765-398930	394295-398306;398765-398930	2089	166	4012
Pcordatum_s20253_g85138	-	Q8VZI2	DUF21 domain-containing protein At4g33700 (CBS domain-containing protein CBSDUF6)	12586-12833	12586-12833;12937-13230;13312-15029;15795-15967	608.25	248	728.33
Pcordatum_s440_g10882	+	A0A1A8Q3T1	DUF547 domain-containing protein (Fragment)	493597-505247	491284-493549;493597-505247;505395-505805;506008-515592;515662-516467;516505-519041;519148-519863	3996	11651	2720.17
Pcordatum_s2000_g29708	-	A0A6C0H4P9	DUF5672 domain-containing protein	449325-456215	391184-392249;392357-393816;393925-401089;401157-406349;406394-416641;416699-420885;420920-440684;440751-443212;443302-446016;446083-449254;449325-456215;456279-464684;464723-467057	5774.23	6891	5681.17
Pcordatum_s58_g2257	-	A0A6C0FF70	DUF5672 domain-containing protein	1675186-1675592	1675186-1675592;1675658-1675839	294.5	407	182
Pcordatum_s2686_g35482	-	A0A813CUI0	DUSP19 protein	388730-388898	383970-388543;388730-388898	2371.5	169	4574
Pcordatum_s5720_g53707	-	A0A086J7F3	Dynamin-related protein DRPB (EC 3.6.5.5) (Fragment)	135374-145147	102473-104694;104731-107051;107085-115166;115201-120051;120100-123810;123874-135340;135374-145147;145178-147879;147925-150685;150728-158440;158504-165433;165473-168022;168113-173406;173458-192423;192484-207455;207522-212079;212119-216366;48043-55185;55251-70913;70984-81472;81525-102439	7968.19	9774	7877.9
Pcordatum_s15659_g80578	+	Q0P593	Dynein assembly factor with WDR repeat domains 1 (Outer row dynein assembly protein 16 homolog) (WD repeat-containing protein 69)	33061-33808	31615-32122;32264-33015;33061-33808	669.33	748	630
Pcordatum_s1689_g26690	-	Q0P593	Dynein assembly factor with WDR repeat domains 1 (Outer row dynein assembly protein 16 homolog) (WD repeat-containing protein 69)	254798-254934	254798-254934;255563-255731;255847-257685;257779-258591	739.5	137	940.33
Pcordatum_s8836_g65721	-	Q4R8E7	Dynein assembly factor with WDR repeat domains 1 (Outer row dynein assembly protein 16 homolog) (WD repeat-containing protein 69)	30359-31390;31963-32140	26413-30302;30359-31390;31585-31742;31963-32140;32400-36715;37042-38407;38474-38688;38851-39365;39427-39996;40140-40456;40518-41447;41629-42604;42647-43658;43729-43970	1122.64	605	1208.92
Pcordatum_s67_g2553	-	P0C6F1	Dynein axonemal heavy chain 2 (Axonemal beta dynein heavy chain 2) (Ciliary dynein heavy chain 2)	1038551-1043540;1070551-1070884	1036610-1037794;1038551-1043540;1046439-1068621;1068739-1068835;1070175-1070349;1070551-1070884;1073278-1074096;1074912-1075138	3751.25	2662	4114.33
Pcordatum_s11884_g73820	+	Q9C0G6	Dynein axonemal heavy chain 6 (Axonemal beta dynein heavy chain 6) (Ciliary dynein heavy chain 6)	31224-31431	14412-30337;1569-14389;30454-30593;31224-31431;31453-32139;32362-33987;35233-35531;40053-40163;40612-42428;42614-42871;43778-44142;44298-44552;44731-44907;45016-45422;45510-50471;50544-55824;55918-58748;58803-60366;60457-64032;64091-67732;67824-71113;71162-74653;74715-83904;83965-86167	3130.33	208	3257.39
Pcordatum_s5063_g50433	+	Q8WXX0	Dynein axonemal heavy chain 7 (Axonemal beta dynein heavy chain 7) (Ciliary dynein heavy chain 7) (Dynein heavy chain-like protein 2) (hDHC2)	84499-86797	110239-113327;113412-116239;118949-119162;119492-119638;50495-50591;51091-51540;54385-60015;60133-70623;70738-75048;75106-84408;84499-86797;86896-90701;90775-91052;91126-91379;92270-93176;93294-93621;95350-95960;96057-99067;99176-110190	3108.95	2299	3153.94
Pcordatum_s5637_g53313	-	Q8WXX0	Dynein axonemal heavy chain 7 (Axonemal beta dynein heavy chain 7) (Ciliary dynein heavy chain 7) (Dynein heavy chain-like protein 2) (hDHC2)	89452-89760	84799-85005;85093-85323;85483-86655;89452-89760;90706-93143;95119-96851;98213-98417	899.43	309	997.83
Pcordatum_s3851_g43476	-	Q8IWG1	Dynein axonemal intermediate chain 3 (Testis development protein NYD-SP29) (WD repeat-containing protein 63)	259232-263625;267118-267318	243536-253081;253142-254311;254400-259091;259232-263625;263671-266735;267118-267318;267852-267978;268141-268583;269160-270093;270583-270853;271025-271439;271533-271756	2123.5	2297.5	2088.7
Pcordatum_s1611_g25913	+	Q39565	Dynein beta chain, flagellar outer arm	424722-424939	402108-402287;410652-424432;424722-424939;425149-425365;426230-427538	3141	218	3871.75
Pcordatum_s3543_g41564	-	Q39575	Dynein gamma chain, flagellar outer arm	249801-251045	164170-166165;166284-167641;167683-173085;173171-174214;174256-177010;177107-185313;185371-193052;193104-204353;204426-206778;206836-211123;211178-213185;213255-215000;215091-221160;221224-239383;239480-249710;249801-251045;251094-258772;258841-261905;261984-280963;281082-284231;290166-290399;290463-317536	6635.36	1245	6892.05
Pcordatum_s3540_g41547	-	A0A086LRT1	Dynein heavy chain (Fragment)	55619-56926	144826-165329;165397-232899;232952-237053;237080-237868;237950-241818;241950-248283;55619-56926;60876-61052;61336-62829;62958-64716;64789-70114;70142-72952;73028-76026;76069-84204;84235-98134;98193-144770	11724.3	1308	12418.7
Pcordatum_s3_g154	-	Q78P75	Dynein light chain 2, cytoplasmic (Dynein light chain LC8-type 2)	2778948-2783264	2737109-2744648;2744710-2747409;2747448-2750775;2750812-2752764;2752819-2772671;2772723-2774161;2774258-2774711;2774943-2775112;2775196-2775521;2775598-2775662;2776184-2776934;2777226-2777440;2777686-2777812;2777848-2778117;2778562-2778848;2778948-2783264;2783335-2788306;2788393-2788758;2788994-2789014;2789050-2789085	2459.5	4317	2361.74
Pcordatum_s7543_g61314	+	A8J0N6	Dynein regulatory complex protein 10 (Flagellar associated protein 84)	147294-147436	141414-142462;142727-146676;146767-147275;147294-147436;147632-150442;151099-159249	2768.83	143	3294
Pcordatum_s3137_g38825	-	Q9SLC3	E3 ubiquitin-protein ligase ATL41 (EC 2.3.2.27) (RING-H2 finger protein ATL41) (RING-type E3 ubiquitin transferase ATL41)	276808-278444	269910-276558;276808-278444;278571-283423;283517-286497;286560-289691;289768-291589	3512.33	1637	3887.4
Pcordatum_s678_g14731	+	P51593	E3 ubiquitin-protein ligase HUWE1 (EC 2.3.2.26) (HECT, UBA and WWE domain-containing protein 1) (HECT-type E3 ubiquitin transferase HUWE1) (Upstream regulatory element-binding protein 1) (URE-B1) (URE-binding protein 1) (Fragment)	153669-158298	138227-141513;141547-144516;144562-153613;153669-158298;158328-168443;168467-185978;186040-190680;190759-209165;209256-209840;209877-211210;211232-228847;228920-229834;229883-235272;235363-240518;240546-247836;247935-248963;249223-249387;249453-254772;254843-257892;258098-258487;258575-265503;265603-265781;266648-267121;270104-270143;270870-273102;273190-274785	5011.81	4630	5027.08
Pcordatum_s2537_g34324	-	Q9ZU51	E3 ubiquitin-protein ligase RHA2B (EC 2.3.2.27) (RING-H2 finger A2b) (RING-H2 zinc finger protein RHA2b) (RING-type E3 ubiquitin transferase RHA2B)	165245-170321	154821-165113;165245-170321;170441-175553	6827.67	5077	7703
Pcordatum_s1081_g20111	-	A0A3D0G9H7	EamA family transporter	587448-587641	581361-586833;587448-587641;588602-588763	1943	194	2817.5
Pcordatum_s2729_g35808	-	A0A3D0G9H7	EamA family transporter	233174-233367	233174-233367;234328-234491;234632-237496;237555-238239	977	194	1238
Pcordatum_s105_g3679	+	Q5XJP1	EARP-interacting protein homolog	1127868-1128075	1003182-1044495;1044528-1053644;1053745-1058956;1059030-1069973;1070022-1101080;1101099-1104525;1104608-1105661;1105725-1117888;1118009-1127619;1127868-1128075;824284-827025;827057-850464;850548-878305;878348-898545;898591-911318;911397-913799;913902-947342;947412-973023;973105-984095;984132-984270;984303-1003120	14397.5	208	15107
Pcordatum_s893_g17742	+	Q79VC4	Ectoine/proline transporter ProP	557321-557472	557321-557472	152	152	0
Pcordatum_s9830_g68671	-	A0JND9	Ectonucleoside triphosphate diphosphohydrolase 8 (E-NTPDase 8) (NTPDase 8) (NTPDase8) (EC 3.6.1.5)	96490-96679	74488-94212;94378-95271;95477-95691;95836-96360;96490-96679	4309.8	190	5339.75
Pcordatum_s6666_g57878	+	Q96AZ1	EEF1A lysine methyltransferase 3 (EC 2.1.1.-) (Hepatocellular carcinoma-associated antigen 557a) (Methyltransferase-like protein 21B) (Protein-lysine methyltransferase METTL21B) (eEF1A-KMT3)	54042-54206;54930-65105	100117-112157;112231-123829;123934-126164;126309-126473;126928-127397;127439-138838;30465-30609;31049-32617;32740-46788;46843-47633;47689-51472;51838-53954;54042-54206;54255-54842;54930-65105;65339-67079;67287-68674;68781-69312;69425-70199;70244-72014;72147-74287;74382-74694;74733-76512;76573-83478;83526-93292;93392-97713;97775-100020	3887.85	5170.5	3785.24
Pcordatum_s11795_g73613	+	P0DPD7	EEF1A lysine methyltransferase 4 (EC 2.1.1.-)	37997-46981	22435-24403;24479-28591;28655-37961;37997-46981;47052-47742;47806-61786;61892-73858;73893-74127;74193-74583;74647-74780	5177.3	8985	4754.22
Pcordatum_s4512_g47474	+	A0A0M0K0D3	Ef hand family protein (Fragment)	1253-1763	1253-1763;17303-19812;1841-2309;19960-20155;20162-20337;20446-20828;20954-45021;3040-3253;3485-4359;45362-62262;4565-4700;5014-5211;5432-16888;615-789;64394-75129;890-1188	4331.5	511	4586.2
Pcordatum_s5858_g54357	+	W4HA82	EF-hand domain-containing protein	18070-18911	18070-18911;19101-19664;19843-21076;21253-21644;21714-21973;22556-24374;25029-26704;26830-39709;39885-41842;41888-43128;43258-44048	2150.64	842	2281.5
Pcordatum_s6098_g55456	-	A0A812QSG9	Efr protein	156164-156942	155158-155971;156164-156942;157266-158247	858.33	779	898
Pcordatum_s1043_g19658	+	P59722	Egl nine homolog 1 (EC 1.14.11.29) (Hypoxia-inducible factor prolyl hydroxylase 2) (HIF-PH2) (HIF-prolyl hydroxylase 2) (HPH-2) (Prolyl hydroxylase domain-containing protein 2) (PHD2) (Fragment)	411724-424503	388793-389132;389520-396027;396118-397800;397866-398099;398191-407540;408252-408786;408958-411541;411724-424503;424534-427386;427558-428344;428881-465579	6759.36	12780	6157.3
Pcordatum_s4365_g46615	-	A0A812MZW0	Egl-4 protein	103511-103684;113866-114042	100667-103468;103511-103684;103838-113790;113866-114042;114160-114736;114794-115061;115281-115837;115907-116122;116243-116604;116672-117756;117984-118971;77640-80481;80633-91829;91896-96365;96565-97360;97428-97892;98025-98917;98983-100600	2191.11	175.5	2443.06
Pcordatum_s4855_g49350	-	A0A812MZW0	Egl-4 protein	120622-137811	10450-22805;116024-120582;120622-137811;137857-159722;159804-167494;167558-179745;179849-180573;180663-188745;188821-190140;190222-193082;193131-211406;211476-224144;224232-229352;22834-47844;229411-232515;232645-233739;233940-247419;47942-53603;53683-57480;57571-64369;64433-68890;68939-81504;81598-95271;95302-115969	9800.88	17190	9479.61
Pcordatum_s6406_g56802	+	A0A812MZW0	Egl-4 protein	152829-154358	107724-110978;111054-150190;12018-15648;150296-152777;152829-154358;154410-159341;15775-18810;159438-162109;162150-177476;177557-182348;18876-23824;23910-38663;38721-42015;42118-44623;44696-57156;57195-65745;6023-11980;65819-67913;67952-70741;70780-73804;73854-76173;76229-77968;78101-82494;82522-85403;85458-92240;92300-94881;94947-99104;99174-107673	6233.46	1530	6407.67
Pcordatum_s1136_g20758	-	A0A812US74	Egl-9 protein	622745-623347	583673-586062;586125-587103;587230-590918;590979-591147;591220-597505;597605-599088;599200-603266;603300-603504;603557-604358;604503-616142;616271-620974;621134-622597;622745-623347	2960.15	603	3156.58
Pcordatum_s3061_g38278	-	Q5RBP4	EH domain-containing protein 1	279053-279416	156010-160854;161106-161573;161656-170622;170665-176594;176664-181973;182052-193438;193502-201288;201352-206074;206099-233325;233371-234634;234686-236952;237022-245114;245163-256716;256777-258461;258519-259262;259303-263161;263215-265818;265878-276702;276740-277137;277164-279012;279053-279416;279453-279739;279794-293950;294005-298089;298144-313995;314073-316129	6099.54	364	6328.96
Pcordatum_s3882_g43664	+	A0A812ULB6	Eif2d protein	98979-99580	101126-110324;110506-111148;111193-113233;113321-115444;115507-127807;127938-129540;129615-132509;132566-132642;132732-136801;98979-99580;99669-101003	3353.64	602	3628.8
Pcordatum_s694_g14993	+	Q92005	Elongation factor 1-alpha (EF-1-alpha)	336987-337122	336987-337122;337355-337895;338117-339370	643.67	136	897.5
Pcordatum_s8678_g65232	+	P90519	Elongation factor 1-alpha (EF-1-alpha)	11369-11973	11369-11973;4545-5172;5869-8089;8107-11224	1643	605	1989
Pcordatum_s3165_g38991	+	Q23716	Elongation factor 2 (EF-2)	43552-43697	43552-43697;43747-43908;44341-55983;56049-106606	15627.2	146	20787.7
Pcordatum_s9971_g69053	-	A0A124FRU8	Elongation factor 4 (Fragment)	22049-29500	22049-29500;29653-33667;33749-41798;41835-43132;43196-46144;46179-47682;47745-72755;72855-84863;84941-88069	7268.56	7452	7245.63
Pcordatum_s1296_g22554	-	B0UHX2	Elongation factor G (EF-G)	68353-68871	68353-68871;68986-69902;69982-70084;70747-70821;71271-71414;71689-71754;72341-72384	266.86	519	224.83
Pcordatum_s343_g9109	-	B8D0C1	Elongation factor G (EF-G)	685451-685607	665622-676848;676960-680012;680227-684981;685287-685402;685451-685607;686621-686960;687320-687883	2887.43	157	3342.5
Pcordatum_s17477_g82830	+	Q54Q05	Elongin-C (RNA polymerase II transcription factor SIII subunit C) (Transcription elongation factor B polypeptide 1)	18212-18411	13935-15565;15668-18117;18212-18411;565-13817	4383.5	200	5778
Pcordatum_s14402_g78655	-	P46237	Endoglucanase type C (EC 3.2.1.4) (Cellulase) (Endo-1,4-beta-glucanase) (Endoglucanase I) (EG I)	16917-17067;9070-9280	11305-11521;11710-14381;14428-15681;15910-16841;16917-17067;17281-19382;19588-21749;6680-7252;7513-7966;8079-8904;9070-9280;9701-11235	1090.75	181	1272.7
Pcordatum_s758_g15888	+	Q9GV16	Endoglycoceramidase (EGCase) (EC 3.2.1.123) (Glycosphingolipid-specific enzyme) (GSL-specific enzyme)	210222-210417	193565-195232;195291-209437;209612-209981;210222-210417;210580-210742;210986-212527;212753-215731;215817-216699;216813-229542;229675-233277;233332-236020	3724.55	196	4077.4
Pcordatum_s453_g11133	+	A0A225VDM2	Endo-1,3(4)-beta-glucanase 1 (Fragment)	428501-431143	428501-431143;431192-431550	1501	2643	359
Pcordatum_s1748_g27291	-	O08600	Endonuclease G, mitochondrial (Endo G) (EC 3.1.30.-)	13063-13175	12311-12523;12688-13007;13063-13175;14334-15313;16314-16549;3091-12109	1813.5	113	2153.6
Pcordatum_s1788_g27698	+	Q67QE3	Endonuclease MutS2 (EC 3.1.-.-)	192046-192212	185906-186531;186829-189218;189675-190737;190885-191120;191706-191874;192046-192212;192366-193360;193504-195420;195567-196881	986.44	167	1088.88
Pcordatum_s419_g10508	-	Q8IJN7	Enolase (EC 4.2.1.11) (2-phospho-D-glycerate hydro-lyase) (2-phosphoglycerate dehydratase)	271105-276751	104383-105914;105970-123271;123354-128162;128223-133220;133260-135687;135769-142769;142851-147983;148105-148715;148778-149816;149847-151141;151190-191348;191435-206345;206398-217174;217208-222325;222412-237987;238082-243402;243451-250383;250456-253673;253754-254057;254113-255389;255448-259964;260019-261937;262047-263105;263173-263605;263761-264281;264802-264892;265299-271060;271105-276751;276905-…	4385.21	5647	4358.36
Pcordatum_s2935_g37351	+	A0A419PLY9	Enterin neuropeptide	20384-20555	20384-20555	172	172	0
Pcordatum_s6197_g55902	-	A0A0A1UAX8	Ephrin_rec_like domain-containing protein	28490-44046	28490-44046;46819-50828	9783.5	15557	4010
Pcordatum_s19334_g84533	+	A0A446KS98	Epimerase domain-containing protein	17534-20220;20281-20761	17012-17419;17534-20220;20281-20761	1192	1584	408
Pcordatum_s1637_g26170	-	A0A3A4XWK3	Epoxyalkane--coenzyme M transferase	480299-481502	478688-479661;479783-479916;480012-480189;480299-481502;481611-481805;481942-482179;482300-482656	468.57	1204	346
Pcordatum_s1773_g27561	-	O76767	ER lumen protein-retaining receptor	401020-401445;434846-435398;481442-493634	386701-387908;388047-394099;394180-395043;395186-397579;397657-400980;401020-401445;401608-402737;402954-403717;403898-404830;404972-405669;405718-411474;411814-411967;412178-412598;412800-413200;413903-414086;415074-416096;416257-417018;417082-424218;424341-428768;429955-434777;434846-435398;435468-452716;452765-454194;454279-479748;479830-481357;481442-493634;493713-499157	3953.78	4390.67	3899.17
Pcordatum_s456_g11217	+	O76767	ER lumen protein-retaining receptor	873214-876615	856830-857084;857196-859220;859269-865593;865702-870809;870896-872705;872879-873046;873214-876615;876667-878964;879013-880647	2558.44	3402	2453
Pcordatum_s16_g745	+	Q6PAB8	ER lumen protein-retaining receptor 1-A (KDEL endoplasmic reticulum protein retention receptor 1-A) (KDEL receptor 1-A)	1492631-1493235	1492028-1492509;1492631-1493235	543.5	605	482
Pcordatum_s1666_g26471	-	A0A7S2DTA0	ER membrane protein complex subunit 1	204121-244405;485296-497186	174309-176671;176735-181812;181864-187396;187448-204072;204121-244405;244446-246445;246487-256860;256957-275893;275957-292683;292753-332309;332397-337478;337516-346034;346078-358043;358156-393652;393712-411396;411479-413649;413690-449072;449114-461156;461205-466405;466495-478062;478135-485253;485296-497186	14618.4	26088	13471.4
Pcordatum_s6356_g56594	-	A0A812MMU0	ERI3 protein	29101-29295	29101-29295;29474-30073;30173-47670;47742-50803;50975-51853;51911-52310;52350-69683	5709.71	195	6628.83
Pcordatum_s212_g6327	-	A0A812MH64	ERV2 protein	901026-902483	885755-889543;889584-890755;890853-890998;891627-891950;892029-900966;901026-902483	2637.83	1458	2873.8
Pcordatum_s3932_g43983	-	A0A812Z600	ERV2 protein (Fragment)	198652-202535	198652-202535;202570-203875;203965-207184;207367-207773	2204.25	3884	1644.33
Pcordatum_s441_g10899	-	A0A812QQP0	EsiB protein	354567-354731	180603-180920;181548-196737;196832-203331;203408-206680;206782-236244;236318-248179;248307-253421;253469-259074;259153-266967;267062-290679;290736-334862;334916-337294;337381-339683;339740-345921;345994-348240;348374-353632;353750-354345;354567-354731;354915-356385;356987-358230;358371-363032;363099-367463;367536-373851;373958-374947;374993-399711;399804-405956;405996-408934;409064-410983;411039-…	6110.69	165	6255.71
Pcordatum_s13686_g77413	-	P96402	Esterase LipC (EC 3.1.1.-)	41682-42101	39985-40734;40856-41493;41682-42101;42284-43898;44054-44208;44259-44666;44816-48352;48693-48923	969.25	420	1047.71
Pcordatum_s9059_g66421	-	A0A812MMQ0	ETFB protein (Fragment)	77920-81411	24596-29491;29555-50221;50273-51798;51883-60503;60558-65062;65111-77808;77920-81411;9509-24540	8929.63	3492	9706.43
Pcordatum_s3576_g41782	+	Q5EA75	Ethanolamine-phosphate cytidylyltransferase (EC 2.7.7.14) (CTP:phosphoethanolamine cytidylyltransferase) (Phosphorylethanolamine transferase)	307180-307340	291888-292245;292601-298139;298205-299552;299746-299977;300115-300211;300287-300516;300639-301459;301604-303949;304019-305094;305127-307052;307180-307340;307484-307986;308098-308406;308595-311553;311619-312327	1240.93	161	1318.07
Pcordatum_s6786_g58371	+	A0A812XU49	ETL1 protein	179122-179290	176937-177109;177866-177946;178057-178982;179122-179290;179524-179679;179759-180700;180826-181137;181235-181901	428.25	169	465.29
Pcordatum_s1248_g22072	-	O02494	Eukaryotic initiation factor 4A (eIF-4A) (EC 3.6.4.13) (ATP-dependent RNA helicase eIF4A)	248697-251188	227129-228663;228717-229805;229921-237045;237105-248662;248697-251188;251264-258937;258968-271296;271354-284570;284659-289913;289967-299516;299556-313814;313901-319930;320038-338444;338528-339813;339895-342805;342895-348277	7506.25	2492	7840.53
Pcordatum_s3436_g40856	+	Q9VHS8	Eukaryotic initiation factor 4A-III (eIF-4A-III) (eIF4A-III) (EC 3.6.4.13)	89772-103494	103571-105438;105596-115085;115157-117190;117539-117720;118038-118219;118277-118459;118725-118895;119048-124196;89772-103494	3664.67	13723	2407.38
Pcordatum_s1383_g23528	-	Q24208	Eukaryotic translation initiation factor 2 subunit 3 (EC 3.6.5.3) (Eukaryotic translation initiation factor 2 subunit gamma) (eIF-2-gamma)	257804-258216	255117-256158;257218-257611;257804-258216;258326-259354;259411-260594;260637-272761;272840-276360;276430-278401;278438-280973;281034-283812;283835-284928;284995-285855;285888-286668	2287	413	2443.17
Pcordatum_s5888_g54508	-	A0A7S1K6Y0	Eukaryotic translation initiation factor 2A (Fragment)	55063-61299	18272-18308;18360-19128;19195-25681;25717-27796;27894-33835;33954-39571;39676-44776;44899-54935;55063-61299;61429-64228;64289-68495	4483.18	6237	4307.8
Pcordatum_s320_g8650	+	Q9LD55	Eukaryotic translation initiation factor 3 subunit A (eIF3a) (Eukaryotic translation initiation factor 3 large subunit) (Eukaryotic translation initiation factor 3 subunit 10) (eIF-3-theta) (p114)	569553-569723	566504-567634;567719-567908;569553-569723;570117-570483;571092-572687;572844-574057;574118-574287;574473-574672;574719-575525;575763-578747;578870-579053;579092-579145;579569-639687	5322.15	171	5751.42
Pcordatum_s785_g16287	-	Q54C49	Eukaryotic translation initiation factor 3 subunit F (eIF3f) (Eukaryotic translation initiation factor 3 subunit 5)	182406-182582	179450-180993;181086-182294;182406-182582;182622-191022	2832.75	177	3718
Pcordatum_s4783_g48984	-	Q7PP77	Eukaryotic translation initiation factor 3 subunit I (eIF3i)	48775-49639	11947-18333;18382-23898;1904-11883;23942-27512;27608-28672;28745-36241;36326-47059;47123-48186;48214-48711;48775-49639;49669-54695	4745.91	865	5134
Pcordatum_s6674_g57911	-	P79083	Eukaryotic translation initiation factor 3 subunit I (eIF3i) (Eukaryotic translation initiation factor 3 39 kDa subunit homolog) (eIF-3 39 kDa subunit homolog) (eIF3 p39) (Suppressor of uncontrolled mitosis 1)	120957-132824;181176-183535	103797-108750;108804-120907;120957-132824;132867-137118;137176-139792;139831-163854;163897-165187;165250-171793;171854-175444;175516-177742;177776-181121;181176-183535;34928-36626;36811-38073;38200-42884;42918-46944;46999-51154;51188-52110;52140-58559;58627-62145;62209-64689;64735-66618;66654-70867;70920-103745	6136.46	7114	6047.59
Pcordatum_s714_g15274	-	B9PVB9	Eukaryotic translation initiation factor 6 (eIF-6)	266913-267354	266913-267354;267463-267887;268142-269578	768	442	931
Pcordatum_s2827_g36593	-	A0A812TN60	EXD3 protein	181034-185066	157770-158033;158148-159547;159668-160286;160776-162968;163071-171497;171593-177143;177239-179165;179207-181006;181034-185066;185132-191738;191829-194328;194395-199114;199267-199435;199988-201682;201829-204928	3000.33	4033	2926.57
Pcordatum_s560_g12926	-	P13860	Exoglucanase 1 (EC 3.2.1.91) (1,4-beta-cellobiohydrolase) (Exocellobiohydrolase I) (Exoglucanase I)	247066-247192	213290-214881;214961-215378;215632-215937;216068-221222;221279-230259;230409-235158;235220-240892;240931-244066;244126-244685;244737-245096;246308-246600;247066-247192;247253-256309;256400-258983;259029-259714	2911.87	127	3110.79
Pcordatum_s8290_g63963	-	G2NFJ9	Exo-beta-1,3-glucanase (EC 3.2.1.58) (Glucan 1,3-beta-glucosidase) (Laminarinase) (SacteLam55A)	98729-99106	101503-101665;102325-103010;103143-103585;98729-99106;99164-99637;99807-100014	392	378	394.8
Pcordatum_s2351_g32827	-	A0A0U5BSA2	Exostosin domain-containing protein	401609-402087	391720-391911;392261-393058;393254-393447;394232-394754;394986-395706;395812-399928;400000-401563;401609-402087	1073.5	479	1158.43
Pcordatum_s2960_g37545	+	C5P3X6	Extracellular metalloprotease 1 (EC 3.4.24.-)	243609-243777	219189-222236;222450-223076;223169-229144;229194-233195;233247-238336;238442-238543;238602-238894;238972-242843;243011-243346;243609-243777;243905-244231;244396-244841	2024	169	2192.64
Pcordatum_s1762_g27452	-	P80146	Extracellular serine proteinase (EC 3.4.21.-)	229155-229329	229155-229329;231306-271812;272512-272714;272753-277065	11299.5	175	15007.7
Pcordatum_s7299_g60391	-	P80146	Extracellular serine proteinase (EC 3.4.21.-)	171525-172386	167395-167599;169730-169921;171221-171434;171525-172386	368.25	862	203.67
Pcordatum_s4781_g48973	-	Q54QB1	Extracellular signal-regulated kinase 2 (ERK2) (EC 2.7.11.24) (Defective in aggregation protein C) (MAP kinase 2)	126736-126912;168745-169466	126736-126912;127003-128196;128360-128751;128935-129503;129640-144243;144333-147540;147601-155952;156005-157084;157168-161896;161960-162193;162278-166012;166089-168668;168745-169466	3198.15	449.5	3697.91
Pcordatum_s449_g11062	+	A0A2V7XJ26	F5/8 type C domain-containing protein	613471-613699	613471-613699;613958-622294;622341-624025;624164-634065;634114-636411;636420-638061;638229-644181;644323-646073;646138-655688;655737-661377;661434-662773;662808-671217;671319-700417	6602.92	229	7134.08
Pcordatum_s7574_g61433	+	A0A0G4ENS8	F5/8 type C domain-containing protein	62867-64193	57601-62791;62867-64193;64281-70098;70214-73157	3820	1327	4651
Pcordatum_s1637_g26168	-	A0A812M7F3	F52C9.6 protein	424921-427538	423031-423192;424921-427538;428317-432559;432607-432940;433224-433330;434273-434340;434486-438388;438604-438659;438852-441394;441581-441711;442267-442305;442927-443002	1190	2618	1060.18
Pcordatum_s1954_g29271	-	A0A7S2IBZ9	FACT complex subunit (Fragment)	150704-161783	124560-124902;125004-125935;126275-126636;126782-141160;141352-142526;142683-143043;143140-150558;150704-161783;161944-169633;169707-170177;170238-182119;182174-186267	5015.67	11080	4464.36
Pcordatum_s920_g18100	-	A0A812LTS0	FASTKD3 protein	189718-191014	164893-165394;165478-185373;185417-189668;189718-191014;191067-252139;252232-252975;253066-257782;257849-269801;269854-272153;272279-280023;280138-284017;284073-295097;295162-297041;297091-307643;307706-308607	9514.6	1297	10101.6
Pcordatum_s5240_g51314	+	A0A2K8DNW9	Fatty acyl-CoA reductase (EC 1.2.1.84) (Fragment)	175866-176137	171840-172487;172586-172937;173056-173265;173448-173618;175866-176137;176310-196918;197029-197194;197259-198241;198300-198959	2674.56	272	2974.88
Pcordatum_s36_g1528	+	A0A812MU07	FBA1 protein	1421024-1436434	1406069-1406165;1407421-1407616;1409681-1409903;1410883-1410932;1411132-1412553;1412627-1414900;1415027-1418818;1420771-1420983;1421024-1436434;1436606-1437314;1437366-1443192;1444333-1446125;1446348-1482354;1482478-1482704;1482800-1517506	6863.2	15411	6252.64
Pcordatum_s6397_g56767	-	A0A1W0A2L8	FDX-ACB domain-containing protein	142037-142194	122029-122254;122312-123447;123538-135451;135572-140266;140373-141583;142037-142194;142304-143279;143326-144167;144272-146327	2579.33	158	2882
Pcordatum_s2856_g36797	-	K3WHX3	Fe2OG dioxygenase domain-containing protein	193469-193662;193860-194138	193469-193662;193860-194138;194345-194735	288	236.5	391
Pcordatum_s11007_g71778	-	P55037	Ferredoxin-dependent glutamate synthase 1 (EC 1.4.7.1) (Fd-GOGAT)	90655-90789	82588-82937;83097-83291;84423-84626;84960-85751;86034-88764;90289-90459;90655-90789	654	135	740.5
Pcordatum_s5429_g52253	+	P55037	Ferredoxin-dependent glutamate synthase 1 (EC 1.4.7.1) (Fd-GOGAT)	163227-163499	104667-134819;11353-13990;134943-156568;14121-17456;156805-158190;158305-162698;162927-163144;163227-163499;163680-164071;164690-164891;165144-173278;173345-174933;175069-176151;17545-20734;176224-183596;183767-184324;184731-185771;185921-186168;186287-186768;186856-187551;187775-187948;188065-196994;197041-197638;197722-198101;198273-198995;199106-199439;200112-200465;20788-64135;2913-6758;64215…	5339.47	273	5484.23
Pcordatum_s2670_g35382	+	A0A7S0AX13	Feruloyl esterase (EC 3.1.1.73)	243746-245108	238622-240426;240646-242362;242590-243495;243746-245108;245288-245676	1236	1363	1204.25
Pcordatum_s16930_g82236	-	A0A812JKZ6	FH14 protein	40141-41853;42321-42502	37778-37906;37965-38452;39084-39256;39451-39637;39694-40107;40141-41853;42321-42502;43760-44248	471.88	947.5	313.33
Pcordatum_s1414_g23858	-	A0A7J6PSD1	FHA domain-containing protein	150260-150688	100312-106116;106221-114318;114389-118989;119039-119268;119310-122542;122609-126395;126459-150234;150260-150688;150742-156136;156184-162566;162679-163108;163191-168856;169025-171667;171715-172566;172633-174141;174226-175528;175610-182208;182251-188592;188641-193642;38357-46836;46900-52818;52855-53076;53124-64930;64968-68041;68111-78103;78146-78318;78367-100215	5688.89	429	5891.19
Pcordatum_s6510_g57238	+	A0A1I5B1S2	Fibrinogen binding protein	164373-165908;170554-170763	130569-140437;140493-145901;145964-151162;151187-152075;152152-162417;162550-164358;164373-165908;166031-170427;170554-170763;170801-171009;172143-176705;176755-179051;179091-181897	3804.62	873	4337.64
Pcordatum_s12692_g75519	-	P0A0W2	FK506-binding protein (EC 5.2.1.8) (Peptidyl-prolyl cis-trans isomerase) (PPIase) (Rotamase)	72128-72965	10821-13014;13067-21261;21318-36641;36701-69133;69196-70514;70699-70985;72128-72965;73943-74086;74207-74597	6791.67	838	7535.88
Pcordatum_s2093_g30535	-	Q554J3	FK506-binding protein 1 (EC 5.2.1.8) (Peptidyl-prolyl cis-trans isomerase) (PPIase) (Rotamase)	338600-339345	325905-330258;330308-331115;331260-331407;331445-331849;332112-332302;333040-333239;333554-334412;334465-335243;335364-336189;336255-336806;336916-337493;337665-338324;338399-338520;338600-339345	802	746	806.31
Pcordatum_s7765_g62139	+	A0A812UKQ9	FKBP1A protein	23027-23644;26961-28838	21493-22927;23027-23644;23804-24178;24386-24979;25090-26791;26961-28838	1100.33	1248	1026.5
Pcordatum_s14331_g78535	-	A0A812UQT4	FKS1 protein	29507-29712	29507-29712;30425-30649;32032-32408	269.33	206	301
Pcordatum_s841_g17038	+	A0A812UQT4	FKS1 protein	449577-449781	448314-448504;449577-449781;449962-450279	238	205	254.5
Pcordatum_s11353_g72601	+	C5BHA5	Flap endonuclease Xni (FEN) (EC 3.1.-.-)	2314-5237;24263-26045	12691-14943;14997-18691;18742-24201;2314-5237;24263-26045;26111-33822;33867-34846;34892-47094;5298-9183;621-2265;9225-12630	4177	2353.5	4582.22
Pcordatum_s6889_g58772	-	Q8K4C0	Flavin-containing monooxygenase 5 (FMO 5) (Dimethylaniline monooxygenase [N-oxide-forming] 5) (EC 1.14.13.8) (Dimethylaniline oxidase 5) (Hepatic flavin-containing monooxygenase 5) (NAPDH oxidase) (EC 1.6.3.1)	142845-143041;143185-143826	142845-143041;143185-143826;143936-145108;145384-146248;146328-146755;146858-149195;149444-152354;152524-153940;154074-155197	1232.78	419.5	1465.14
Pcordatum_s7011_g59271	+	R1CYD1	FMN_red domain-containing protein	152231-152564	152231-152564;152718-152867	242	334	150
Pcordatum_s17378_g82724	+	A0A3L6EUK0	F-box protein SKIP8	28544-30948	10679-12899;12939-16428;16489-19814;19865-20527;20577-22707;22756-28496;28544-30948;31022-33287;33351-39258	3127.89	2405	3218.25
Pcordatum_s4976_g49982	-	A0A812XVJ3	FOXRED2 protein	241032-242774	241032-242774;242805-242981;243142-243495;243687-244240	707	1743	361.67
Pcordatum_s4427_g46999	-	P32604	Fructose-2,6-bisphosphatase (EC 3.1.3.46)	39707-41869	30027-30265;30445-30607;31699-31907;32064-32240;32385-39657;39707-41869;41972-50282	2647.86	2163	2728.67
Pcordatum_s40_g1675	+	P44429	Fructose-bisphosphate aldolase (FBP aldolase) (FBPA) (EC 4.1.2.13) (Fructose-1,6-bisphosphate aldolase)	1640454-1646577	1544589-1545315;1545571-1545675;1546113-1546673;1547149-1547526;1548476-1548955;1549088-1549342;1550162-1552349;1552390-1553091;1553158-1559128;1559185-1561732;1561827-1568395;1568474-1576026;1576087-1577976;1578062-1590097;1590180-1595181;1595240-1617023;1617081-1631145;1631194-1635097;1635173-1640342;1640454-1646577;1646614-1654303;1654347-1657494;1657534-1658198;1658267-1664231;1664301-1669265…	4928.63	6124	4882.65
Pcordatum_s565_g13022	-	Q944G9	Fructose-bisphosphate aldolase 2, chloroplastic (AtFBA2) (EC 4.1.2.13)	850212-850655	840583-840717;840753-841048;842228-846565;846639-848835;849004-850153;850212-850655	1426.67	444	1623.2
Pcordatum_s664_g14522	+	Q8NUM5	Fructose-bisphosphate aldolase class 1 (EC 4.1.2.13) (Fructose-bisphosphate aldolase class I) (FBP aldolase)	250232-250501	106792-131826;131885-144892;144938-162822;162871-163817;163882-170785;170911-175002;175050-197703;197777-216404;216468-230718;230752-248728;248798-250177;250232-250501;250540-250671;251028-251327;251484-251594;251636-251730;251934-257429;257572-258588;258843-271106;271279-271636;272309-300099;43039-61044;61114-94302;94342-106690	10589.1	270	11037.8
Pcordatum_s7461_g60997	+	Q8ELI2	Fructose-bisphosphate aldolase class 1 (EC 4.1.2.13) (Fructose-bisphosphate aldolase class I) (FBP aldolase)	1712-3445	15550-21154;1712-3445;21444-28910;29069-32915;33121-33481;33959-38339;3545-7094;38451-39352;39560-40092;40186-42002;42252-42423;42712-42911;43251-43437;7182-15469	2788.86	1734	2870
Pcordatum_s3584_g41827	-	A0A812SHD3	Fscn protein	170589-171441	150182-157754;157834-160760;160873-161849;161902-170452;170589-171441;171598-173931;174016-174190;174287-174472;174748-174948;175175-177407;177603-178134	2412.91	853	2568.9
Pcordatum_s5939_g54739	-	A0A812V9C7	FTSH10 protein	159147-159866	112962-132377;132507-142970;143039-152626;152736-153129;153248-159066;159147-159866;160104-185996;186093-187394;187485-188968;189139-189934	7587.6	720	8350.67
Pcordatum_s13495_g77052	+	Q0P563	Fucose mutarotase (EC 5.1.3.29)	65878-69527;69580-69920	65878-69527;69580-69920	1995.5	1995.5	0
Pcordatum_s21744_g85747	+	Q40297	Fucoxanthin-chlorophyll a-c binding protein A, chloroplastic	6939-6986;7676-7872	2307-6706;6939-6986;7089-7233;7676-7872	1197.5	122.5	2272.5
Pcordatum_s4181_g45519	-	Q40296	Fucoxanthin-chlorophyll a-c binding protein B, chloroplastic	188488-189149	188268-188449;188488-189149;189338-193197;193258-193480	1231.75	662	1421.67
Pcordatum_s766_g16007	-	Q40296	Fucoxanthin-chlorophyll a-c binding protein B, chloroplastic	723863-724753	714071-714481;714583-714805;715651-715832;715913-716363;716479-721116;721201-721381;721456-721866;721968-722190;723036-723217;723298-723747;723863-724753	749.36	891	735.2
Pcordatum_s8617_g65075	-	Q40296	Fucoxanthin-chlorophyll a-c binding protein B, chloroplastic	84499-84539	81060-81293;81544-82176;82322-83148;83219-83354;83503-83659;84499-84539;84728-85146;85259-85408;85498-86074;86190-86325;86474-86610	313.36	41	340.6
Pcordatum_s158_g5092	-	Q40300	Fucoxanthin-chlorophyll a-c binding protein F, chloroplastic (Fragment)	818684-819239	778964-779165;779355-813579;813856-814025;815481-815977;818684-819239;819417-819792	6004.33	556	7094
Pcordatum_s158_g5094	-	Q40300	Fucoxanthin-chlorophyll a-c binding protein F, chloroplastic (Fragment)	889332-889865	821552-821755;821945-834381;834658-834827;836283-837432;839053-886661;889332-889865;890043-890415	8925.29	534	10323.8
Pcordatum_s158_g5095	-	Q40300	Fucoxanthin-chlorophyll a-c binding protein F, chloroplastic (Fragment)	840142-840696	840142-840696;840874-841249	465.5	555	376
Pcordatum_s9143_g66676	-	Q40300	Fucoxanthin-chlorophyll a-c binding protein F, chloroplastic (Fragment)	120530-120779;121299-121548;122068-122316;122836-123085;123605-123834	120530-120779;121299-121548;122068-122316;122836-123085;123605-123834	245.8	245.8	0
Pcordatum_s16613_g81834	+	A0A4Y1YQ38	Fucoxanthin-chlorophyll a-c binding protein, chloroplastic (FCP)	3084-6751	11610-17843;17892-22709;22785-26415;26503-44076;3084-6751;6834-11523	6769.17	3668	7389.4
Pcordatum_s12864_g75850	+	P14407	Fumarate hydratase class I, anaerobic (EC 4.2.1.2) (D-tartrate dehydratase) (EC 4.2.1.81) (Fumarase B)	15897-30102	15897-30102	14206	14206	0
Pcordatum_s298_g8171	+	O13755	Fumarate reductase (FRDS) (EC 1.3.1.6) (FAD-dependent oxidoreductase) (NADH-dependent fumarate reductase)	112175-113123	104292-106850;106884-110710;112175-113123;113320-113958;114036-114423;114512-116123;116273-116943;117694-118297;88407-88522;88665-88846;88982-91055;91136-98894;98945-104227	2051	949	2142.83
Pcordatum_s425_g10605	-	O13755	Fumarate reductase (FRDS) (EC 1.3.1.6) (FAD-dependent oxidoreductase) (NADH-dependent fumarate reductase)	265422-270519	220804-223431;223483-236692;236762-239886;239978-265365;265422-270519;270594-279118;279258-282122;282193-293003;293079-300001;300059-301035;301124-327396;327557-333957;334067-337366;337406-340146;340264-342320;342385-347407;347488-349807;349907-355424;355491-355679	7019.58	5098	7126.33
Pcordatum_s9194_g66828	-	O13755	Fumarate reductase (FRDS) (EC 1.3.1.6) (FAD-dependent oxidoreductase) (NADH-dependent fumarate reductase)	47175-50908	39060-39292;39554-39812;39850-40015;40245-40579;41208-41398;42535-47109;47175-50908;50958-62318;62375-66621;66672-69443;69497-72242;72285-73679	2667.83	3734	2570.91
Pcordatum_s4384_g46738	-	Q1ZXQ1	Fumarylacetoacetase (FAA) (EC 3.7.1.2) (Beta-diketonase) (Fumarylacetoacetate hydrolase)	124173-125253	101422-106971;107039-107284;107366-107480;107517-113191;113258-124106;124173-125253;125308-137296;137347-155163;155270-211105;211203-214165;214235-215341;215406-215903;216087-216308;216843-217039;217197-218612;218638-219020;219148-224249;224370-227249;54582-72964;72995-82905;82992-87408;87475-93710;94330-94512;94579-94722;94792-99150;99221-101351	6526.54	1081	6744.36
Pcordatum_s4645_g48223	+	Q4WF56	Fusarinine C esterase sidJ (EC 3.1.-.-)	119131-122634	102197-102239;102316-102619;102711-103591;103645-104542;104573-105291;105363-113938;113989-115163;115422-116488;116531-119099;119131-122634;122731-127995;128070-130476;130585-141353;141414-154568;154686-156165;156196-158753;158820-158981;159108-160781;160932-161211;161264-163643;163758-165094;165196-166487;166574-167705;167809-167965;168116-168347;168489-168960;169056-169160;169425-169770	2319.25	3504	2275.37
Pcordatum_s1320_g22853	-	A0A482UR88	FYVE-type domain-containing protein	425139-429867	355044-355316;355439-373316;373536-374639;374779-376095;376130-425026;425139-429867;429950-432228;432296-466361;466512-468834	12540.7	4729	13517.1
Pcordatum_s3304_g39934	+	P25012	G2/mitotic-specific cyclin S13-7 (B-like cyclin) (Fragment)	192002-195184	102576-105047;105126-106874;106902-109724;109758-112551;112614-114332;114412-116105;116142-119175;119212-125507;125589-131927;131973-132620;132669-138722;138765-142818;142882-145986;146029-151111;151184-191956;192002-195184;78373-79215;79281-84436;84475-87061;87094-87345;87470-92659;92760-97231;97301-102464	5021.04	3183	5104.59
Pcordatum_s1506_g24817	+	P13351	G2/mitotic-specific cyclin-B2	178463-180478	114137-117999;118033-118363;118448-123445;123541-132725;132786-136451;136482-140496;140542-143450;143477-147430;147477-150233;150279-150670;150713-154029;154111-157453;157547-159123;159181-163135;163169-166441;166499-172170;172219-178388;178463-180478;180546-183778;183851-187284;64121-69095;69151-76291;76353-114091	5300.65	2016	5449.95
Pcordatum_s4016_g44510	-	A0A812KWH4	Gag-pro-pol protein	32436-32530	32436-32530;32975-33118;34633-34891;35228-35587;35666-35731;36197-36224	158.67	95	171.4
Pcordatum_s3342_g40221	-	A0A2V7RIE7	Galactokinase (Fragment)	59302-65539	44305-59243;59302-65539;65578-71616	9072	6238	10489
Pcordatum_s989_g18974	-	A0A1Q9ETZ2	Galectin	654319-664806	400354-400396;400546-406370;406575-409929;410024-410593;410671-423690;423755-427087;427150-430155;430201-436328;436377-440413;440450-444517;444611-447716;448391-449226;449304-449513;450836-451147;451199-451303;451373-452226;452323-453159;453224-457319;457484-463180;463260-466910;467089-470115;470202-475433;475607-477293;477489-482944;483332-485197;485430-495994;496042-497696;497829-499637;499726-…	4497.49	10488	4390.52
Pcordatum_s12719_g75577	+	A8MPY1	Gamma-aminobutyric acid receptor subunit rho-3 (GABA(A) receptor subunit rho-3) (GABA(C) receptor)	63475-64571	63475-64571;64613-64937	711	1097	325
Pcordatum_s9723_g68380	+	Q9QZU7	Gamma-butyrobetaine dioxygenase (EC 1.14.11.1) (Gamma-butyrobetaine hydroxylase) (Gamma-BBH) (Gamma-butyrobetaine,2-oxoglutarate dioxygenase)	89358-89468;91052-91292	72494-72687;72743-73727;73832-74881;74921-76481;76593-78482;78585-87651;88216-88410;88624-88927;89358-89468;89583-91008;91052-91292	1547.64	176	1852.44
Pcordatum_s375_g9720	+	Q9W1J3	Gastrulation defective protein 1 homolog	185621-186825	172334-182624;182680-185304;185350-185557;185621-186825;186913-187084;187148-188723	2679.5	1205	2974.4
Pcordatum_s13630_g77315	-	Q8VHI3	GDP-fucose protein O-fucosyltransferase 2 (EC 2.4.1.221) (Peptide-O-fucosyltransferase 2) (O-FucT-2)	28300-28538	26361-26964;28300-28538;28655-29039	409.33	239	494.5
Pcordatum_s2372_g33043	+	Q2R1V8	GDP-mannose 3,5-epimerase 2 (GDP-Man 3,5-epimerase 2) (EC 5.1.3.18)	399435-399631	397223-397325;398430-398792;399039-399194;399435-399631	204.75	197	207.33
Pcordatum_s1950_g29228	+	Q941R4	GDP-mannose transporter GONST1 (Protein GOLGI NUCLEOTIDE SUGAR TRANSPORTER 1)	374846-381742	338363-338525;339020-339192;339450-350466;350590-350761;351107-358390;358854-359226;359366-359484;359553-364794;364853-364967;365055-367290;367366-369639;369683-372876;372969-374782;374846-381742;381785-385757;385792-387279;387351-391088;391137-394820;394857-396547;396611-397053;397097-400028;400118-421574	3658.14	6897	3503.9
Pcordatum_s4137_g45262	-	Q06953	GDP-perosamine synthase (EC 2.6.1.102)	250883-263028	198200-210265;210378-213171;213291-213608;213798-219403;219488-220491;220591-229494;229563-229664;229714-230258;230390-233352;233488-233683;233760-240002;240075-245957;246063-250042;250103-250828;250883-263028;263137-269497;269645-275393	4446.24	12146	3965
Pcordatum_s6304_g56367	-	A0A2I0JHI9	GDT1 family protein	13217-14975	102421-103288;103357-108710;108767-109048;13217-14975;15030-22273;22392-24901;24976-61557;61592-65028;65069-69394;69442-80527;80572-81807;81874-93753;93829-102384	7316.92	1759	7780.08
Pcordatum_s714_g15275	-	Q9CQQ4	Gem-associated protein 2 (Gemin-2) (Component of gems 2) (Survival of motor neuron protein-interacting protein 1) (SMN-interacting protein 1)	279786-282232	271704-272676;272804-276857;276934-279744;279786-282232;282277-282531;282603-289602;289643-290042;290103-298786;298844-302319;302404-306318;306370-310313;310389-314432;314502-317978;318060-321393;321490-322252;322298-323306;323349-340320	3974	2447	4069.44
Pcordatum_s14565_g78916	-	Q60452	General transcription and DNA repair factor IIH helicase subunit XPD (TFIIH subunit XPD) (EC 3.6.4.12) (CXPD) (DNA excision repair protein ERCC-2) (DNA repair protein complementing XP-D cells) (Xeroderma pigmentosum group D-complementing protein)	45660-46100;48567-48777	45660-46100;46179-47154;47732-48457;48567-48777	588.5	326	851
Pcordatum_s405_g10273	+	A0A812Q7C1	GgtA protein	447180-451404	417861-420174;420286-421200;421233-425083;425159-426650;426724-430378;430433-436888;436916-447110;447180-451404;451485-456340;456441-459944;459975-461610;461662-467508;467551-470914;470960-473329;473396-477176	3897.4	4225	3874
Pcordatum_s10702_g71019	-	A0A812PPE1	GIP protein	73540-75909	73540-75909;75968-88825;88871-89634;91636-91800;93953-94035	3248	2370	3467.5
Pcordatum_s1279_g22398	+	A0A812SY54	GIP protein	516299-516733	498161-500228;500336-508185;508292-510209;510421-511872;511931-516090;516299-516733;516793-522394;522587-530993;531079-531691;531851-532020;532255-532822;533288-533446;533635-534204;534285-534997;535123-542505;542543-543812	2708.63	435	2860.2
Pcordatum_s5515_g52694	-	A0A812JG65	GIP protein	181299-181400	180237-180385;180740-180887;181299-181400;182031-182142;182645-182796;182907-183161;183538-183610;184105-184213;184741-184790;184942-185043;185284-185481;185707-185750	124.5	102	126.55
Pcordatum_s1010_g19220	+	A0A812TC02	GIP protein (Fragment)	14663-19904	10653-11121;11151-14623;14663-19904;19992-20253;20429-21350;21479-21889;22205-34916;4144-10511	3732.38	5242	3516.71
Pcordatum_s3679_g42439	+	A0A812P1T4	GlcK protein	46929-51412	15295-15466;15617-21279;21387-30252;30320-30832;30980-35031;35083-35230;35284-38845;39078-44425;44484-44683;44800-46260;46296-46855;46929-51412;51518-52517;52635-52996	2599.36	4484	2454.38
Pcordatum_s1681_g26612	-	Q7Z9L3	Glucan 1,3-beta-glucosidase A (EC 3.2.1.58) (Exo-1,3-beta-glucanase 1) (Exo-1,3-beta-glucanase A)	456832-461439	412855-413270;413335-418702;418766-418910;418989-421630;421792-429184;429232-431915;432058-435730;435779-438170;438298-454256;454355-456759;456832-461439;461489-468812;468907-470870;470950-471693;471830-475780;475878-477019;477114-477610;477717-478623;478705-489881;490010-502708;502818-503501;503531-506479;506529-512978	4268.39	4608	4252.95
Pcordatum_s133_g4458	-	P42592	Glucosidase YgjK (EC 3.2.1.-)	535283-538562	393071-400637;400807-401910;402111-403411;403569-403714;404090-404267;404505-404757;404839-405606;405705-405883;406008-407138;407261-409070;409174-409313;409423-410009;410226-411433;411523-416971;417020-434785;434825-435122;435192-447727;447791-469018;469049-483191;483317-491750;491851-503110;503150-507419;507453-529788;529878-535212;535283-538562;538605-540378;540415-548631;548707-567567;567650-…	6378.81	3280	6439.57
Pcordatum_s13649_g77348	+	B4ZFX7	Glutamate semialdehyde synthase (Fragment)	7890-28575	28642-45263;3019-3834;3894-6188;45303-50057;50112-51975;52051-62461;62534-66221;6255-7832;66304-72652;7890-28575	6906.4	20686	5375.33
Pcordatum_s20029_g84997	+	Q9LV03	Glutamate synthase 1 [NADH], chloroplastic (EC 1.4.1.14) (NADH-dependent glutamate synthase 1) (NADH-GOGAT 1)	6646-6833	13250-13624;14264-15084;15267-15375;15432-17575;1564-2263;17632-18580;18659-18846;18919-19133;2359-3657;3826-4001;4797-5173;5360-5557;5609-6259;6646-6833;7465-7861;8094-8298;9767-12789	706.76	188	739.19
Pcordatum_s1323_g22876	+	O59010	Glutamate transporter homolog (Glt(Ph)) (Sodium-aspartate symporter Glt(Ph)) (Sodium-dependent aspartate transporter)	55423-63430	49362-54197;54293-55093;55147-55373;55423-63430;64597-67602;67750-67930	2843.17	8008	1810.2
Pcordatum_s856_g17267	+	P48506	Glutamate--cysteine ligase catalytic subunit (EC 6.3.2.2) (GCS heavy chain) (Gamma-ECS) (Gamma-glutamylcysteine synthetase)	386352-388156;402682-402903	374237-374319;374394-385079;385233-386249;386352-388156;388239-402082;402187-402288;402682-402903;403176-414276;414404-414598	4339.44	1013.5	5289.71
Pcordatum_s8461_g64545	+	Q9FEA2	Glutamate--tRNA ligase, chloroplastic/mitochondrial (EC 6.1.1.17) (AtERS) (Glutamyl-tRNA synthetase) (GluRS) (Protein OVULE ABORTION 3)	97748-97902	77471-78378;78500-90082;90194-95264;95351-95967;96059-96760;97040-97228;97748-97902;98083-98399;98577-99680	2294	155	2561.38
Pcordatum_s1912_g28881	+	Q0SVB1	Glutamine--tRNA ligase (EC 6.1.1.18) (Glutaminyl-tRNA synthetase) (GlnRS)	427609-429574	367160-367368;367537-369708;370473-370588;370627-375375;375453-379675;379737-389644;389720-390946;391041-394678;394782-395566;395627-398807;398875-405340;405428-420748;420876-422914;423055-426467;426514-426771;426830-427539;427609-429574;429671-433943;434001-442246;442289-453651;453726-454131	4031.86	1966	4135.15
Pcordatum_s3246_g39546	+	Q87YQ1	Glutamine--tRNA ligase (EC 6.1.1.18) (Glutaminyl-tRNA synthetase) (GlnRS)	222356-223707	216045-216233;216343-222279;222356-223707;224131-224290;224405-225032;225130-225234;225396-225672;225704-226575;226686-228056;228979-229086	1099.9	1352	1071.89
Pcordatum_s20064_g85016	-	Q9HU55	Glutaredoxin	18272-19920	12019-18118;18272-19920;20075-20572;8336-11829	2935.25	1649	3364
Pcordatum_s8077_g63274	-	Q80Y14	Glutaredoxin-related protein 5, mitochondrial (Monothiol glutaredoxin-5)	60865-63584	32604-38662;38791-43413;43464-45689;45763-50365;50426-59192;59241-60807;60865-63584;63671-77340	5529.38	2720	5930.71
Pcordatum_s7574_g61431	+	P04907	Glutathione S-transferase 3 (EC 2.5.1.18) (GST class-phi member 3) (GST-III)	15127-15329	13390-13523;13852-14792;15127-15329	426	203	537.5
Pcordatum_s4129_g45207	-	Q4WB03	Glutathione S-transferase psoE (EC 2.5.1.-) (Pseurotin biosynthesis protein E)	105931-107330	103293-105892;105931-107330;107364-121482;121540-132590;132636-135172;135231-140778;140885-143215;143283-145968;146014-146260;18660-21004;21050-32449;32504-36695;36753-38163;38242-98391;98440-103231	8453.93	1400	8957.79
Pcordatum_s13955_g77887	-	Q4J6M5	Glyceraldehyde dehydrogenase small chain (EC 1.2.99.8) (Glyceraldehyde dehydrogenase subunit C) (Glyceraldehyde dehydrogenase subunit gamma)	7853-8027	12172-16691;16924-43175;43325-48714;48806-52734;52771-63927;63999-68009;7548-7704;7853-8027;8538-12048	6566.89	175	7365.88
Pcordatum_s264_g7505	+	Q4J6M5	Glyceraldehyde dehydrogenase small chain (EC 1.2.99.8) (Glyceraldehyde dehydrogenase subunit C) (Glyceraldehyde dehydrogenase subunit gamma)	877318-881647	856427-858329;858427-859946;860067-863730;863828-868139;868190-870388;870485-877237;877318-881647;881711-890502;890563-896001;896091-910631;910738-915302	5274.36	4330	5368.8
Pcordatum_s2218_g31646	-	O09452	Glyceraldehyde-3-phosphate dehydrogenase, chloroplastic (EC 1.2.1.59) (NAD(P)-dependent glyceraldehyde-3-phosphate dehydrogenase)	142169-143076	142169-143076	908	908	0
Pcordatum_s2218_g31647	-	O09452	Glyceraldehyde-3-phosphate dehydrogenase, chloroplastic (EC 1.2.1.59) (NAD(P)-dependent glyceraldehyde-3-phosphate dehydrogenase)	160784-161177	146447-147390;147896-150917;151030-151339;151394-151870;151925-154137;154189-154327;154382-159487;159542-160720;160784-161177;161238-163526;163575-167490;167569-177580;177602-181215;181318-182299;182381-186878;186960-189092;189154-195208;195275-205645;205669-207472;207525-213938;214025-222845	3556.81	394	3714.95
Pcordatum_s2600_g34822	+	O09452	Glyceraldehyde-3-phosphate dehydrogenase, chloroplastic (EC 1.2.1.59) (NAD(P)-dependent glyceraldehyde-3-phosphate dehydrogenase)	4301-22845	22917-39689;39755-40499;40550-41044;41112-41353;41453-43460;4301-22845;43607-43627;44059-44135;44189-54159	5430.78	18545	3791.5
Pcordatum_s990_g18986	-	A0A7S1AY69	Glycine dehydrogenase (aminomethyl-transferring) (EC 1.4.4.2)	518874-532456	477590-484308;484375-493117;493181-495339;495421-509271;509335-510259;510296-518818;518874-532456;532528-542081;542184-552747;553541-556919;557105-560933;561121-561323;561518-574280;574397-583282;583410-587174;587277-588110;588156-588535;588638-590235;590289-591056;591151-593963;594006-604343	5913.19	13583	5529.7
Pcordatum_s13074_g76262	+	Q9SVM8	Glycine-rich RNA-binding protein 2, mitochondrial (AtGR-RBP2) (AtRBG2) (Glycine-rich protein 2) (AtGRP2) (Mitochondrial RNA-binding protein 1a) (At-mRBP1a)	50013-61319	17932-22304;22353-23698;23792-27371;27501-39587;39698-41013;41069-42321;42389-44856;44940-45341;45393-49935;50013-61319;61402-61687	3905.55	11307	3165.4
Pcordatum_s1568_g25466	+	Q3JD12	Glycogen synthase 2 (EC 2.4.1.21) (Starch [bacterial glycogen] synthase 2)	108222-108492	102565-103222;103965-107308;107381-107606;108222-108492;108611-109752;109812-110980;111195-116276;95860-98196;98319-102513	2047.11	271	2269.13
Pcordatum_s12911_g75942	-	Q9U2Q9	Glycogen synthase kinase-3 (EC 2.7.11.26)	48040-49529	47490-47934;48040-49529;49854-50051;50153-50591;50641-50944;51359-51887;51999-55836	1034.71	1490	958.83
Pcordatum_s6533_g57330	-	P51138	Glycogen synthase kinase-3 homolog MsK-2 (EC 2.7.11.1)	126820-127370	117850-120677;120768-126093;126151-126375;126432-126775;126820-127370;127419-148246;148401-150225;150279-150363;150513-155844	4149.33	551	4599.13
Pcordatum_s1792_g27723	+	A0A3L7VQY6	Glycoside hydrolase family 5 protein (Fragment)	246859-253246	225520-230848;230926-232678;232745-236335;236411-238916;238976-246817;246859-253246;253345-261790;261881-262634	4576.13	6388	4317.29
Pcordatum_s372_g9665	+	A0A0M0JE16	Glycosyl group 2 family protein	754694-755910;815993-821780	703857-708205;708277-708736;708878-720809;720885-723208;723280-726592;726660-727829;727962-734977;735137-737358;737423-740332;740366-744631;744667-745165;745229-745597;745717-749253;749363-754615;754694-755910;755966-814043;814091-815031;815095-815927;815993-821780;821812-827938;827991-840488;840533-851414;851467-901955;902094-904692;904787-907667	8078.12	3502.5	8476
Pcordatum_s12154_g74411	+	Q5AF03	Glyoxalase 3 (EC 4.2.1.130) (Glutathione-independent glyoxalase)	21608-21794	10098-11854;12062-12372;12409-12653;12690-13570;13757-21015;21178-21568;21608-21794;21930-22784;23061-27207;27283-27478;27605-31019;2918-4972;31176-38136;38292-38934;38978-39857;5024-8942;9138-9848	2047.82	187	2164.13
Pcordatum_s8898_g65910	+	A1RYE4	Glyoxylate reductase (EC 1.1.1.26)	114127-115751	105380-110971;111058-111962;112027-114075;114127-115751;115848-124845;124903-129997;130034-137064;39809-40675;40829-45676;45740-59707;59816-75950;75996-85927;86000-105274	7409.23	1625	7891.25
Pcordatum_s4829_g49221	-	A0A484E254	GMC_OxRdtase_N domain-containing protein	80568-82814	80568-82814;82909-84366;84416-84445;84470-89065	2082.75	2247	2028
Pcordatum_s5308_g51659	+	A0A5N9AEB9	GNAT family N-acetyltransferase	105745-105965	105745-105965;72590-92596;92807-92953;93010-93703;93740-94581;94718-105580	5462.33	221	6510.6
Pcordatum_s447_g11026	-	O22151	Golgi SNAP receptor complex member 1-2 (Golgi SNARE 12 protein) (AtGOS12)	552455-552662	511659-543532;543672-546748;546800-548569;548714-552335;552455-552662;552671-556768;557911-559070;559218-559667;559714-560652;560712-563334;563371-563742;563815-565208;565320-584839	5469.77	208	5908.25
Pcordatum_s2700_g35583	-	Q8BXQ2	GPI transamidase component PIG-T (Neuronal development-associated protein 7) (Phosphatidylinositol-glycan biosynthesis class T protein)	129834-129954;60317-60673	103124-103850;103951-106243;106348-111988;112038-114419;114464-117123;117292-122417;122472-124093;124140-129782;129834-129954;130096-132639;132769-132934;133148-134281;134319-136252;136383-138039;138208-139936;140204-141053;141204-148095;148354-148751;53556-59167;59720-59881;59914-60122;60317-60673;61000-61941;62083-66334;66455-84416;84519-103057	3521.31	239	3794.83
Pcordatum_s2524_g34226	+	A0A813AVJ1	Gpr180 protein (Fragment)	299530-311587	298598-298956;299035-299440;299530-311587;311637-324333;324373-329031;329095-329899;329933-342526;342564-344427;344463-350879;350952-365199;365233-374857;374890-377061;377119-383773	6504.54	12058	6041.75
Pcordatum_s7046_g59415	+	A0A812NBD1	GST1 protein	85329-88090	29674-47410;47471-51732;51837-56663;56751-63452;63574-65264;65385-70532;70643-85275;85329-88090;88234-98335;98481-101915	7129.9	2762	7615.22
Pcordatum_s4263_g45998	+	Q0APC5	GTPase Era	166681-166965	148206-150325;150440-156162;156285-158639;158751-159548;159692-166482;166681-166965;167099-175786;175865-176018;176064-178639;178713-179140;179520-186183;186239-186621	3080.42	285	3334.55
Pcordatum_s6282_g56271	+	B2V968	GTPase Obg (EC 3.6.5.-) (GTP-binding protein Obg)	174905-192859	109006-118631;118693-123620;123681-126320;126388-130800;130869-163900;163973-174853;174905-192859;192890-195939;196030-196925;44952-52643;52708-60680;60758-62534;62627-78114;78175-95370;95441-108975	10072.1	17955	9509.07
Pcordatum_s12353_g74818	-	P32836	GTP-binding nuclear protein GSP2/CNR2	85945-86130	10018-24001;24058-31497;31575-32656;32745-36373;36434-53468;53536-62111;62186-64766;64878-65080;65219-73246;73298-76554;76654-84806;84954-85890;85945-86130	5776.23	186	6242.08
Pcordatum_s16622_g81844	+	A0A847ZWW1	GTP-binding protein (Fragment)	13961-15570	10282-13951;1039-6009;13961-15570;15610-25812;25918-28369;28412-37911;37966-39759;39792-43190;43249-45148;6055-10161	4360.6	1610	4666.22
Pcordatum_s4593_g47916	-	Q39571	GTP-binding protein YPTC1	182258-208209	154541-163393;163429-173810;173878-182188;182258-208209;208309-208582;208694-220583;220670-230003;230057-235371;235437-237697;237771-240792;240833-244649;244768-246823	7622.25	25952	5955.91
Pcordatum_s229_g6716	+	Q63663	Guanylate-binding protein 1 (EC 3.6.5.-) (GTP-binding protein 2) (GBP-2) (Guanine nucleotide-binding protein 2) (Interferon-induced guanylate-binding protein 2) (p67)	610884-614840;645250-648829	609267-609304;609444-609475;609516-609811;609935-610779;610884-614840;614883-616243;616364-626527;626612-631853;631923-634133;634232-640652;640804-645147;645250-648829;648866-659177;659274-664140;664168-675705;675796-683934;684013-699052;699127-703896;703952-709722;709753-710581;710666-712817;712860-715552;715604-726078;726148-731490;731551-742509	5255.16	3768.5	5384.43
Pcordatum_s2048_g30119	-	P43081	Guanylyl cyclase-activating protein 1 (GCAP 1) (Guanylate cyclase activator 1A)	428177-428888	298115-301027;301102-306087;306164-308790;308860-317017;317070-334980;335043-341550;341582-347337;347446-354023;354084-358329;358386-360690;360764-367550;367640-372475;372557-385224;385261-388525;388593-390603;390691-420901;420952-426534;426601-428087;428177-428888;429003-441536;441586-447413;447503-453054;453098-454749	6744.09	712	7018.27
Pcordatum_s138_g4598	+	A0A812UYY7	HCN4 protein	558703-558917	558703-558917	215	215	0
Pcordatum_s3_g137	-	A0A812ZH37	HCN4 protein	1636429-1648139	1636429-1648139;1648221-1649319;1649380-1669878;1669991-1671374;1671467-1673062;1673108-1674912;1674975-1676017;1676081-1684949;1684998-1686944;1686990-1713261;1713339-1713888;1713930-1714316;1714394-1716977;1717040-1725859;1725888-1747387;1747424-1749133;1749189-1751808;1751850-1752381;1752441-1752751;1752798-1753218;1753284-1755785;1755838-1759774;1759817-1774399;1774457-1783146;1783397-1800508…	5827.46	11711	5609.56
Pcordatum_s985_g18920	+	A0A812IGX9	HDA18 protein (Fragment)	308710-308935	305242-305794;305887-308675;308710-308935;309038-313737;313846-315035;315299-326157;326365-333189;333278-343570;343606-343778;343873-344086;344182-344529;344620-344707;344788-346097;346190-350051;350074-357350;357425-360281;360326-362804;362964-373109;373177-381675;381772-385532;385678-389716	3928	226	4113.1
Pcordatum_s7340_g60535	+	A0A0M0JDD6	Heat domain-containing protein (Fragment)	62799-63038	62799-63038;63832-64318;64478-65626	625.33	240	818
Pcordatum_s10452_g70354	-	A0A552G5G8	HEAT repeat domain-containing protein	40810-56603	40810-56603;57092-59709	9206	15794	2618
Pcordatum_s16284_g81409	-	A0A552G5G8	HEAT repeat domain-containing protein	15540-23448	15540-23448;23812-25775;25851-25946	3323	7909	1030
Pcordatum_s9263_g67046	-	A0A552G5G8	HEAT repeat domain-containing protein	25367-33290	25367-33290;33750-33889;33942-34614	2912.33	7924	406.5
Pcordatum_s1304_g22669	+	A0A6P0I385	HEAT repeat domain-containing protein (Fragment)	250671-252215	249436-250233;250258-250484;250671-252215;252369-255138;255261-257868	1589.6	1545	1600.75
Pcordatum_s17504_g82865	-	A0A059WIF6	HEAT repeats (Fragment)	26300-27308	10885-11171;11322-21707;22125-26205;26300-27308;27347-29318;29445-34174;400-5307;5480-7319;7396-8453;8553-9545;9668-9827;9933-10662	2679.5	1009	2831.36
Pcordatum_s1679_g26587	+	P11144	Heat shock 70 kDa protein (HSP70) (74.3 kDa protein) (Cytoplasmic antigen)	214706-215109	208922-209466;211345-214583;214706-215109;215173-216288	1326	404	1633.33
Pcordatum_s7209_g60054	-	P24724	Heat shock protein 90 (HSP90)	156713-160294	102024-103671;103828-106958;107055-129417;129520-130144;130244-130840;130922-134626;134819-135689;135774-137705;137802-138548;138681-141678;141796-145155;145204-145750;145787-149620;149852-152062;152336-152890;153023-153346;154016-154156;154349-154466;154647-156629;156713-160294;160383-163308;163432-164008;76654-76990;77039-77617;77722-78348;78466-82308;82447-83375;83442-88300;88379-89892;89981-1…	2779.97	3582	2752.31
Pcordatum_s538_g12562	-	A0A225UPT0	HECT domain-containing protein	565390-573348	369301-369749;369777-375724;375767-378897;378968-379250;379298-383929;383965-387718;387811-390399;390488-402229;402327-406243;406307-409260;409293-412885;412999-416674;416782-428363;428476-434643;434702-439392;439499-440204;440289-449767;449801-457671;457738-458897;458979-464474;464542-471684;471723-475071;475132-476753;476868-478185;478246-481573;481627-490295;490369-495325;495408-496541;496598-…	7650.3	7959	7644.69
Pcordatum_s3761_g42946	+	A0A5K1EK66	Helicase ATP-binding domain-containing protein (Fragment)	47776-53955	16025-35713;35795-47736;47776-53955	12603.7	6180	15815.5
Pcordatum_s1710_g26905	-	A0A0B7AAA2	Helicase C-terminal domain-containing protein (Fragment)	258618-267678	199170-202739;202793-210339;210419-211658;211704-212017;212057-215479;215537-231151;231237-240023;240145-244529;244585-249571;249623-258569;258618-267678;267733-293225;293316-298491;298537-303842;303936-314830;314915-325029;325093-331267;331319-333146;333310-333605;333970-336987;337047-339380;339445-352842;352901-363445;363541-367417;367443-370675	6782.6	9061	6687.67
Pcordatum_s4717_g48623	-	Q8TDG4	Helicase POLQ-like (EC 3.6.4.12) (Mus308-like helicase) (POLQ-like helicase)	115167-115474	101927-102832;102919-103929;104057-109727;109853-110069;111108-111263;113124-113321;114684-115088;115167-115474;115763-115785;115855-115895;115966-116676;116704-117353;117424-117461;117514-120663;86926-87403;87485-87890;88059-88228;88400-89753;89891-92511;92573-95449;95606-97426;97604-99564;99676-101841	1188.65	308	1228.68
Pcordatum_s3261_g39653	-	P73245	Heme chaperone HemW (Oxygen-independent coproporphyrinogen-III oxidase-like protein sll1917)	109707-109909	109707-109909;110850-111218;111426-111760	302.33	203	352
Pcordatum_s11502_g72950	-	Q8UCM5	Hemin import ATP-binding protein HmuV (EC 7.6.2.-)	82909-83148	15376-17468;17572-36886;36964-41299;41335-52661;52736-64535;64683-67500;67538-71169;71236-81046;81106-81742;81917-82252;82350-82706;82909-83148;83268-83402	5141.31	240	5549.75
Pcordatum_s1119_g20553	-	A0A812S609	HERC2 protein	511392-514166	493556-494291;494380-505095;505170-507978;508120-511210;511392-514166;514194-527869;527965-535167;535846-542366;542467-554907;554958-558074;558202-567562;567613-578042;578091-591364;591458-591933;592130-592730;592864-593640;594331-606387;606438-607332;607374-609411;609565-609966	5669.8	2775	5822.16
Pcordatum_s3013_g37921	-	A0A812XPU0	HERC2 protein	103610-103929	101632-102786;102894-103426;103610-103929;71839-72246;72301-72427;72489-76267;76504-76681;76697-77779;77861-78056;78180-79349;79588-80384;80477-81318;81364-81568;81746-87892;88001-92419;92483-95240;95298-95495;95595-95917;96885-97164;98463-101428	1394.2	320	1450.74
Pcordatum_s14238_g78383	-	A0A812WY33	Herc4 protein	51772-51979	51772-51979	208	208	0
Pcordatum_s4133_g45240	-	A0A812WY33	Herc4 protein	185910-202970	184799-185415;185565-185876;185910-202970;203204-203624	4602.75	17061	450
Pcordatum_s8546_g64842	+	A0A812QVU3	Herc6 protein	46499-47237	41193-46315;46499-47237;47400-47656	2039.67	739	2690
Pcordatum_s3587_g41844	+	A0R5N0	Hercynine oxygenase (EC 1.14.99.50) (Gamma-glutamyl hercynylcysteine S-oxide synthase)	227290-228891	159263-160637;160727-162204;162295-183232;183293-186313;186389-186966;187013-187917;187977-195077;195104-206569;206657-211203;211281-216377;216436-223086;223130-224952;224995-227190;227290-228891;228990-234228;234282-234798;234854-236833;236906-248449;248532-250089;250184-252506;252596-263006;263059-265907;265970-271770	4826.09	1602	4972.64
Pcordatum_s2590_g34751	-	Q5ZI72	Heterogeneous nuclear ribonucleoprotein D-like (hnRNP D-like) (hnRNP DL)	250546-250706	242696-247724;247880-249324;249517-249994;250136-250311;250546-250706;250912-251651;251763-254277	1506.29	161	1730.5
Pcordatum_s1648_g26274	-	Q60HC3	Heterogeneous nuclear ribonucleoprotein F (hnRNP F) [Cleaved into: Heterogeneous nuclear ribonucleoprotein F, N-terminally processed]	158571-159415	125396-126358;126428-126815;127002-129858;129938-133660;134468-137547;137709-141798;141900-158300;158349-158533;158571-159415;159687-160083;160576-161082;161246-161479;162043-166289	2916.69	845	3089.33
Pcordatum_s2910_g37186	+	A0A812RA98	HET-E1 protein	347831-351540	345198-345540;346138-346326;347831-351540;351811-352000	1108	3710	240.67
Pcordatum_s5082_g50526	-	A0A812VBR0	HET-E1 protein	60331-60533	104261-104441;105981-106190;106214-106239;106277-107164;108779-109304;109410-109516;109594-118509;118616-119410;119432-119465;119952-137260;140937-141438;141637-141959;142002-142585;143375-143968;144052-146958;147022-149536;149997-151951;152008-152198;152444-152985;153454-153853;154094-154206;154270-154507;154773-165336;166451-168435;168636-170282;170437-170801;170922-171819;172104-172163;172300-…	2517.93	203	2558.54
Pcordatum_s1823_g28040	-	P70453	High affinity cAMP-specific 3',5'-cyclic phosphodiesterase 7A (EC 3.1.4.53) (P2A)	317440-317598	316934-317412;317440-317598;317764-323459;323611-323794;325169-325557	1381.4	159	1687
Pcordatum_s253_g7255	-	O08593	High affinity cAMP-specific 3',5'-cyclic phosphodiesterase 7A (EC 3.1.4.53) (Rolipram-insensitive phosphodiesterase type 7) (Fragment)	603237-603415	595458-602013;602360-602710;602830-603175;603237-603415;603585-603833;604151-604329;605347-605718;605939-609769;609915-612860;613103-619244;619308-623490;623608-633186;633229-635726	2877.77	179	3102.67
Pcordatum_s4983_g50015	-	O49595	High mobility group B protein 1 (High mobility group protein A) (AtHMGalpha) (HMG alpha) (Nucleosome/chromatin assembly factor group D 01) (Nucleosome/chromatin assembly factor group D 1)	111649-112727	107902-111531;111649-112727;112770-129251;129369-130563;131195-139270;139348-145384;145494-146176;146272-152385;152434-166118;95824-107784	6894.2	1079	7540.33
Pcordatum_s728_g15476	-	P07746	High mobility group-T protein (HMG-T) (HMG-T1) (HMG-1)	550363-550574	537558-549779;550363-550574;551037-561549;561649-584732;584790-607422;607489-609224;609969-610308;610477-610845;610931-612403;612574-616408	7641.7	212	8467.22
Pcordatum_s2181_g31331	-	Q96MC6	Hippocampus abundant transcript 1 protein (Major facilitator superfamily domain-containing 14A) (Putative tetracycline transporter-like protein)	306091-307396;411244-424131	301026-301163;301216-301305;301369-303622;303671-305206;305250-305428;305515-306051;306091-307396;307466-315713;315817-324899;324935-352492;352652-353184;353351-359980;360083-364279;364306-376544;376646-392479;392526-397749;399215-408581;408644-410835;410900-411053;411244-424131	6009.35	7097	5888.5
Pcordatum_s2735_g35851	+	A0A3M1K5P4	Histidine triad nucleotide-binding protein	127594-129293	118864-125320;125416-127496;127594-129293;129338-132988;133091-134825;134917-144953;14128-19207;145842-146380;146579-146666;19290-49452;2980-8689;49587-50432;50465-55573;55626-66678;66723-70378;70450-76665;76755-79496;79579-87011;87083-87446;8744-14052;87500-87534;87560-89801;89887-118825	6138.48	1700	6340.23
Pcordatum_s3739_g42823	+	Q988P7	Histidinol dehydrogenase homolog 1 (EC 1.1.-.-)	75729-80507	73434-74680;75729-80507;80610-80820;80853-83630;83697-84006	1865	4779	1136.5
Pcordatum_s260_g7407	-	Q2QWU2	Histone deacetylase 10, chloroplastic (OsHDAC10) (EC 3.5.1.-) (N-acetylserotonin deacetylase)	166011-166367	10553-23760;130766-162955;163188-164052;164198-164554;164645-164988;165222-165378;165643-165788;166011-166367;166551-166762;166844-167036;167124-189514;23809-32747;32844-46540;46577-47456;47506-53990;54059-55848;55927-77161;77192-77521;77603-130712;8633-10459	8935.65	357	9387.16
Pcordatum_s6179_g55801	+	P35063	Histone H2AX	57766-57940	54131-55532;55642-57156;57766-57940	1030.67	175	1458.5
Pcordatum_s565_g13018	-	A0A812UAC1	HOP3 protein	684670-688709	623975-624351;624410-624528;624677-627826;627895-632431;632711-635545;635627-640836;640984-651504;651604-679021;679205-680665;680718-684543;684670-688709;688808-690268;690317-697658;697710-698085;698113-699711;699811-699975	4652.31	4040	4693.13
Pcordatum_s3110_g38650	-	P53834	Hsp90 co-chaperone HCH1 (High-copy Hsp90 suppressor protein 1)	225167-225313;301296-302729	187381-187495;187660-188555;188599-191431;191489-192912;193013-193873;193952-196453;196649-196915;197135-204415;204519-205433;205528-205710;205788-205929;206034-206350;206430-206579;206669-207681;208525-217097;217151-225097;225167-225313;225374-230829;230908-245179;245279-247102;247295-269378;269532-289364;289455-301085;301296-302729	4670.83	790.5	5023.59
Pcordatum_s175_g5451	-	A0A0M8MWE4	HTH La-type RNA-binding domain-containing protein	611033-611123	407951-411290;411339-420187;420233-421292;421346-428320;428360-472437;472476-477331;477447-483149;483225-526193;526258-526868;526920-533690;533729-555411;555467-593467;593531-607065;607240-610755;611033-611123	13469.2	91	14424.8
Pcordatum_s1588_g25675	+	A0A812NEW0	HTR3A protein	411005-411167	384403-388191;388306-389296;389351-389458;389492-390822;390865-391229;391277-391484;391594-392641;392737-394863;396224-396975;397288-405245;406866-406993;407266-409182;411005-411167;416633-422178	1887.93	163	2020.62
Pcordatum_s105_g3672	+	A0A812U6B8	HYDIN protein (Fragment)	430944-431141	430944-431141;431278-431507;431710-431917;434269-471869;472008-472489;472763-472939;472973-473393;473565-473936;474534-475718	4541.56	198	5084.5
Pcordatum_s1704_g26844	+	O24496	Hydroxyacylglutathione hydrolase cytoplasmic (EC 3.1.2.6) (Glyoxalase II) (Glx II)	357014-357149	340370-342433;342555-345702;345856-346686;346758-355857;356068-356219;357014-357149;357347-357525;357601-358704;358877-363394;363451-364039	2182.1	136	2409.44
Pcordatum_s22463_g85834	-	P9WG77	Hydroxymethylpyrimidine/phosphomethylpyrimidine kinase (EC 2.7.1.49) (EC 2.7.4.7) (Hydroxymethylpyrimidine kinase) (HMP kinase) (Hydroxymethylpyrimidine phosphate kinase) (HMP-P kinase) (HMP-phosphate kinase) (HMPP kinase)	2869-3065	2869-3065;3149-3398	223.5	197	250
Pcordatum_s356_g9372	-	Q9X1C1	Hydroxypyruvate reductase (HPR) (EC 1.1.1.81)	885541-906241	885541-906241;906329-911400;912362-922406	11939.3	20701	7558.5
Pcordatum_s739_g15629	-	A0A1Q9DSC0	HYLS1_C domain-containing protein	601811-604232;638075-644275	601811-604232;604297-611381;611425-615499;615590-615786;615934-625923;626008-637938;638075-644275	5985.86	4311.5	6655.6
Pcordatum_s781_g16236	-	A0A0H4YFD8	Hypothetical low complexity protein	427680-427940	424837-426086;426155-426256;426689-426847;427680-427940;428091-428308;428369-428586	368	261	389.4
Pcordatum_s10023_g69198	-	A0A7S4VSP7	Hypothetical protein	19232-19457	18801-19010;19232-19457	218	226	210
Pcordatum_s1003_g19152	+	A0A7S2LTT4	Hypothetical protein	491084-495916;497690-501004	433463-433574;433766-434092;434170-434938;435014-435514;435653-435869;436022-436179;436421-437654;437831-437873;438047-438208;438860-438961;438994-439209;439315-439433;439487-440898;441003-487731;487841-490960;491084-495916;495987-497629;497690-501004;501098-511884;511927-515927;516036-524489;524556-540072;540160-546323;546405-548806;548918-553520;553637-554961;555112-565153;565601-572884;572919-…	5873.31	4074	6006.59
Pcordatum_s10044_g69263	+	A0A7S0ZZ51	Hypothetical protein	46397-52318	46397-52318	5922	5922	0
Pcordatum_s10046_g69271	-	A0A7S1S2N9	Hypothetical protein	50988-53826	46048-50853;50988-53826;53897-55017;55226-55432;56279-56877;57112-60545;60624-63766;63819-64743;64796-67151;67232-95778;95815-96375;96441-108220	5026.5	2839	5225.36
Pcordatum_s10052_g69286	+	A0A812S537	Hypothetical protein	14639-14804;40351-41307	14639-14804;14878-15244;15307-18591;18721-24316;24399-24936;25055-26665;26865-28061;28227-35570;35733-40234;40351-41307	2556.3	561.5	3055
Pcordatum_s10056_g69302	-	A0A812T380	Hypothetical protein	81072-81114	80393-80485;80638-80749;80860-80918;81072-81114;82366-82455;82981-83023;83439-83624	89.43	43	97.17
Pcordatum_s1005_g19175	+	A0A813G4J6	Hypothetical protein	203483-204839	203483-204839	1357	1357	0
Pcordatum_s1006_g19186	+	A0A7S0FJ81	Hypothetical protein	327837-327932	326800-327723;327837-327932;328253-328987;329141-330941	889	96	1153.33
Pcordatum_s10072_g69333	+	A0A812NLU4	Hypothetical protein	17627-22526	14246-14511;14665-14707;15143-15181;15603-16484;16660-16857;17018-17218;17627-22526;22665-22923;23065-23205;23303-23855;23954-24128;24171-29186;29231-44625;6614-7743;8258-12894	2255.67	4900	2066.79
Pcordatum_s10077_g69348	-	A0A7S1SF84	Hypothetical protein	36079-36499	32970-36024;36079-36499	1738	421	3055
Pcordatum_s10081_g69359	-	A0A7S2CM31	Hypothetical protein	25414-25613	25414-25613	200	200	0
Pcordatum_s1008_g19205	-	A0A813EFG1	Hypothetical protein	594564-594740	435731-440962;441020-443240;443298-443715;443753-446332;446363-452302;452335-456032;456087-459300;459364-467730;467809-468587;468627-475179;475219-477405;477449-483001;483031-509149;509192-517133;517199-554549;554605-556609;557087-557946;558022-559508;559593-561726;561771-566176;566292-567112;567234-567589;567725-567926;568199-569130;569236-569384;569698-569759;569853-570694;571383-571654;571806-…	3565.04	177	3631.47
Pcordatum_s1010_g19224	-	A0A7S1WFX8	Hypothetical protein	256359-257254	254788-254993;255354-255683;255845-256271;256359-257254;257282-257631;257781-258320	458.17	896	370.6
Pcordatum_s10127_g69476	-	A0A7S1RMC5	Hypothetical protein	109701-109839	108820-109178;109215-109382;109701-109839;14827-23031;23113-27212;27306-30039;30667-30861;30985-32196;32327-36494;36584-39592;39638-40814;40888-61000;61090-64642;64693-108725	6654.64	139	7155.85
Pcordatum_s1013_g19263	-	A0A7S1MF64	Hypothetical protein	394446-394908	379634-383759;383788-385854;385949-393842;393908-394330;394446-394908;395049-395264;395344-395890;395936-407888;408065-409498;409625-418702;418813-422986;423022-426845;426935-427327;427362-428405;428435-433133;433180-438956;438988-456076;456118-456953;457010-462294;462350-473242;473273-516284;516342-521093	6362.68	463	6643.62
Pcordatum_s10165_g69581	+	A0A6T0QWM1	Hypothetical protein	93757-99724	102645-103539;103726-103842;93757-99724;99944-102524	2390.25	5968	1197.67
Pcordatum_s101_g3560	+	A0A7S1S2N9	Hypothetical protein	1033804-1034705	1000843-1008334;1008443-1018148;1018257-1018405;1018517-1018666;1020515-1026364;1026511-1033412;1033582-1033740;1033804-1034705;958037-959771;959912-960873;960930-961133;961208-962598;962773-963177;963370-975590;975698-980021;980086-982208;982254-1000813	4307.94	902	4520.81
Pcordatum_s10203_g69680	+	A0A7S1EYX6	Hypothetical protein	3413-10657	102238-103358;103509-106902;10787-15981;16002-56380;1701-1999;2054-3325;3413-10657;56466-64722;64768-74516;74658-78045;78161-83726;83846-93804;93859-98545;98597-99614;99699-102150	6932.07	7245	6909.71
Pcordatum_s10263_g69837	-	A0A812PI02	Hypothetical protein	90269-92319	101108-105071;105122-106715;107212-107455;108482-108572;109397-109821;110668-111211;111974-112020;112420-112501;60987-78067;78110-81430;81512-90166;90269-92319;92417-100987	3590	2051	3718.25
Pcordatum_s10271_g69852	-	A0A812J6W9	Hypothetical protein	60532-62084	10704-18976;19007-22816;22881-31370;31499-41089;41153-50402;50445-60378;60532-62084;62150-65364;65422-67798;67961-70737;70793-71281;71434-72227;72333-74050;74183-91541;873-10631;91683-92070;92096-93660	5373.06	1553	5611.81
Pcordatum_s10274_g69862	+	A0A812QG99	Hypothetical protein	16495-16722	13729-15017;15114-16449;16495-16722;16882-18854;18999-20308;20390-40776;40843-46716;46784-49487;49577-52981;53136-56089	4146	228	4581.33
Pcordatum_s10320_g69993	-	A0A7S1L3V4	Hypothetical protein	40472-40676;40870-41061	39987-40076;40472-40676;40870-41061;41258-48172	1850.5	198.5	3502.5
Pcordatum_s1032_g19513	-	A0A812JAE8	Hypothetical protein	463808-463871	462991-463117;463316-463387;463808-463871;464034-464095;465633-465764	91.4	64	98.25
Pcordatum_s10337_g70037	+	A0A7S1S6H0	Hypothetical protein	44122-44696	33948-44081;44122-44696;45887-46072;46215-46411	2773	575	3505.67
Pcordatum_s10344_g70066	-	A0A7S0B779	Hypothetical protein	74612-74786	100781-101450;101574-110627;65499-65665;65824-74570;74612-74786;74935-78494;78809-80429;80558-84841;84936-87021;87074-88826;88935-100634	3983.36	175	4364.2
Pcordatum_s10345_g70069	+	A0A7S2TLU8	Hypothetical protein	35088-36778;36885-41214	32601-33734;33897-34814;35088-36778;36885-41214	2018.25	3010.5	1026
Pcordatum_s1035_g19553	+	A0A7S3WU82	Hypothetical protein	174026-174164	165144-166065;166282-166387;166454-168308;168426-169150;169325-169532;169605-173782;174026-174164	1161.86	139	1332.33
Pcordatum_s1035_g19555	+	A0A7S3WU82	Hypothetical protein	214531-214672	207242-209210;209331-210005;210180-210387;210460-214287;214531-214672;215235-230034;230096-235402;235578-236788;236849-238037;238089-238536;238670-243282;243400-245894;246029-246959;247183-247287;247338-249121;249242-249966;250141-250348;250421-254464;254708-254849	2359.16	142	2482.33
Pcordatum_s10394_g70196	+	A0A813GLV4	Hypothetical protein	67111-67316	110286-113107;55254-55328;55519-58914;59126-61677;61860-63817;63952-64364;64419-64728;64889-67083;67111-67316;67418-76383;76451-77116;77236-78083;78134-86414;86627-89652;89704-93035;93063-97107;97147-110207	3303.06	206	3496.63
Pcordatum_s10431_g70306	+	A0A7S2B3K6	Hypothetical protein	88020-88056	110168-112206;87820-87893;88020-88056;88154-88177;88211-89718;89809-91799;91842-92654;92796-96516;96616-110008	2622.22	37	2945.38
Pcordatum_s1043_g19651	+	A0A7S1L2C6	Hypothetical protein	29333-30333	27911-28137;28270-28504;28533-29209;29333-30333;31183-33883	968.2	1001	960
Pcordatum_s10441_g70330	+	A0A813DQR2	Hypothetical protein	94127-96461	94127-96461;96541-107000	6397.5	2335	10460
Pcordatum_s1044_g19666	-	A0A813GF43	Hypothetical protein	94357-97680	106858-125373;125435-133211;133305-135797;135870-140693;140747-145356;145446-153588;153684-157625;157721-161785;161839-167772;167811-174626;174684-179983;180078-182056;182101-182404;182485-183448;183545-184066;184141-186691;186782-189980;190118-191126;191241-193971;194074-201952;202779-202924;202984-203043;203179-203278;203393-203413;203495-204035;76892-78714;78781-82921;82971-86043;86124-94300;9…	4000.55	3324	4023.1
Pcordatum_s1047_g19707	-	A0A813EBB1	Hypothetical protein	290671-290894	285472-285828;286003-286380;287520-289534;289740-290607;290671-290894;291062-291969	791.67	224	905.2
Pcordatum_s10487_g70441	-	A0A6T0V0Z6	Hypothetical protein	89509-89726	89509-89726;90007-90847;90940-92334;92521-92700;93473-93659;93836-94001;94177-94422	461.86	218	502.5
Pcordatum_s1049_g19739	-	A0A7S1FGT4	Hypothetical protein	652237-654959;654989-655202	625050-628003;628050-646955;647027-649016;649059-652142;652237-654959;654989-655202	4978.5	1468.5	6733.5
Pcordatum_s10529_g70541	+	A0A7S1SEV7	Hypothetical protein	108003-108815	102935-106539;107315-107951;108003-108815;79025-80701;80961-81789;81896-93176;93345-96705;96775-102824	3531.63	813	3920
Pcordatum_s1052_g19771	+	A0A813I450	Hypothetical protein	122159-125306	109508-115182;115243-116876;116942-121769;121930-122115;122159-125306;58710-59049;59123-71191;71239-81128;81237-92549;92594-99616;99731-109459	5985	3148	6268.7
Pcordatum_s10561_g70633	+	A0A7S1RYP1	Hypothetical protein	24641-24849	24641-24849	209	209	0
Pcordatum_s1061_g19870	-	A0A813KR95	Hypothetical protein	397019-397199	396653-396835;397019-397199;397377-397589	192.33	181	198
Pcordatum_s1063_g19892	+	A0A813KP89	Hypothetical protein	489976-490258	487891-487965;488459-488561;488913-488998;489314-489395;489677-489832;489976-490258;490657-490747;491177-491220;491272-491311	106.67	283	84.63
Pcordatum_s10642_g70851	-	A0A813E4P7	Hypothetical protein	19698-24549	14334-15540;15606-15764;15873-16300;16389-19124;19228-19648;19698-24549;24613-32228	2488.43	4852	2094.5
Pcordatum_s10644_g70857	-	A0A813CTH1	Hypothetical protein	95713-97973	100842-104506;104619-104861;104918-105011;105656-105939;106782-107033;87307-87573;87625-87843;88183-88970;89132-89554;89755-92023;92136-92388;93191-93422;94406-94489;95073-95384;95713-97973;98984-99166	739.31	2261	637.87
Pcordatum_s10674_g70939	-	A0A7S1KY44	Hypothetical protein	4245-4401;4658-5354	11866-12803;12999-20966;21037-23453;23594-25288;25367-27153;27259-32840;32895-34441;34713-34787;34891-34950;35172-35629;35685-35742;35837-36088;4245-4401;4658-5354;5478-5658;5731-11750	1868.25	427	2074.14
Pcordatum_s10691_g70989	+	A0A813JNH4	Hypothetical protein	78627-78737	78627-78737;78823-78923;80123-80532;80632-80826;80879-81316;82017-82305	257.33	111	286.6
Pcordatum_s1069_g19964	-	A0A7S4PZT3	Hypothetical protein	506907-506990	451784-459660;459773-463193;463238-464321;464415-475089;475207-481626;481684-488889;489058-492009;492157-493145;493182-498273;498403-503961;504109-504851;504882-505240;505349-505515;505615-506813;506907-506990;507081-507260;507390-508347	3233.24	84	3430.06
Pcordatum_s1074_g20025	-	A0A7S2VIA2	Hypothetical protein	517720-518666;519272-519662;531308-531896	516211-516320;517720-518666;518784-519136;519272-519662;520401-529379;530907-531091;531308-531896	1650.57	642.33	2406.75
Pcordatum_s10752_g71137	-	A0A7S4EWI0	Hypothetical protein	90271-95295	61997-62174;62238-64644;64698-65776;65842-72664;73262-73383;73513-74335;74404-86266;86360-90219;90271-95295;95340-98778	3561.9	5025	3399.33
Pcordatum_s10755_g71151	+	A0A6T1JYL4	Hypothetical protein	96002-96858	94612-94833;95037-95914;96002-96858	652.33	857	550
Pcordatum_s10784_g71218	+	A0A7S2VPT5	Hypothetical protein	69787-70008	68437-69613;69787-70008;70109-73982;74150-74745;77279-77794;77997-82914;82983-85204;85350-89662	2229.75	222	2516.57
Pcordatum_s10787_g71223	+	A0A813D7R9	Hypothetical protein	90614-90996	89501-90170;90324-90492;90614-90996;91113-91492;91542-92262	464.6	383	485
Pcordatum_s107_g3737	+	A0A7S4UA22	Hypothetical protein	1108075-1108238	1108075-1108238	164	164	0
Pcordatum_s10829_g71340	-	A0A813EPD6	Hypothetical protein	58088-58471	39432-43134;43267-45873;45904-46316;46377-47483;47581-49076;49109-51851;51983-58025;58088-58471;58522-58901;59063-59861;59943-61847;62127-62347;62683-63097;63402-67479	1878.14	384	1993.08
Pcordatum_s1083_g20127	+	A0A813I7U2	Hypothetical protein	213641-214266	152359-158522;158595-171211;171305-172551;172616-177858;177908-180820;180872-185728;185763-201130;201195-207324;207369-210371;210557-211216;211282-211663;211723-211962;212148-213468;213641-214266;214724-214948;215519-215914;216214-217240;92343-93389;93486-98596;98687-152295	6109.3	626	6397.89
Pcordatum_s10863_g71410	+	A0A7S1RLI2	Hypothetical protein	36382-37114	11705-36023;36121-36304;36382-37114;37243-39036;39131-39477;39604-40387;40544-40872;41059-41317;41470-42072	3261.33	733	3577.38
Pcordatum_s10882_g71457	-	A0A7S2VQM3	Hypothetical protein	18571-19003;19120-26064	10577-12140;12234-13818;13900-15093;15150-16702;16807-17530;17556-18542;1800-10462;18571-19003;19120-26064;26106-32590	3013.3	3689	2844.38
Pcordatum_s1088_g20196	+	A0A7S1MGH7	Hypothetical protein	531092-533281	427884-430808;430885-450646;450725-454136;454222-455016;455051-464662;464709-468169;468243-477061;477161-479956;480056-483079;483173-489346;489392-497891;497940-515382;515456-519456;519513-523549;523595-531008;531092-533281;533322-538934;539004-543758;543828-549597;549649-555284;555327-560155;560189-566690;566736-573592;573662-589379	6668.54	2190	6863.26
Pcordatum_s10894_g71487	+	A0A812HCM0	Hypothetical protein	74686-75205	74686-75205;75423-75842;75984-77948;78058-81689	1634.25	520	2005.67
Pcordatum_s10932_g71587	-	A0A7S2JEV8	Hypothetical protein	93432-99500	103744-104990;105095-105287;90964-93252;93432-99500;99654-103614	2751.8	6069	1922.5
Pcordatum_s1093_g20255	-	A0A7S4QAL6	Hypothetical protein	385004-386335	374179-374376;374825-375035;376365-379579;379688-380862;380911-384874;385004-386335	1682.5	1332	1752.6
Pcordatum_s1094_g20266	+	A0A7S0B6J8	Hypothetical protein	299796-302055	264060-264826;264919-269636;269730-283693;283782-299698;299796-302055;302499-302637;302939-303177;303247-306179;306226-314835;314976-316848	5142	2260	5462.22
Pcordatum_s1096_g20289	-	A0A813B379	Hypothetical protein	352425-354224	315348-321151;321219-323263;323343-326804;326885-327790;327826-331321;331366-333615;333747-336369;336452-337668;337746-346803;346843-347038;347113-350686;350731-352308;352425-354224;354368-356637;357025-363530;363834-363902;364146-366742;366818-375273;375305-382662;382718-383713;383797-389869;389916-392298;392398-442283;442354-443467;443519-443814;443868-444375;444561-445217;445278-445899;446038-…	4167.75	1800	4235.4
Pcordatum_s109_g3791	+	A0A7S0F905	Hypothetical protein	107009-107428	100876-101335;101444-102365;102456-106855;107009-107428;107472-116204;116261-118096;118169-121182;121297-127080;128105-128286;128664-129205;129299-137539	3139.45	420	3411.4
Pcordatum_s10_g499	-	A0A7S0ASU2	Hypothetical protein	1344408-1353042;1452172-1453848	1343899-1344331;1344408-1353042;1353121-1364600;1364709-1396983;1397048-1402388;1402512-1406281;1406402-1409884;1410025-1411751;1411792-1425183;1425286-1427656;1427772-1431313;1431386-1437876;1438014-1438167;1438209-1440489;1440588-1440881;1440934-1441004;1441069-1441264;1441557-1441661;1441781-1441879;1442052-1442196;1442321-1445174;1445305-1449265;1449346-1452077;1452172-1453848;1453872-1456335…	5273.31	5156	5283.08
Pcordatum_s11005_g71776	+	A0A7S1S252	Hypothetical protein	80571-82687	35315-49251;49316-51254;51309-57850;57893-58395;58468-64766;64882-76006;76087-80489;80571-82687;82804-87349;87489-102111	6603.4	2117	7101.89
Pcordatum_s1100_g20337	-	A0A7S1RCT6	Hypothetical protein	513819-514202	513819-514202;514330-514636;514749-514931	291.33	384	245
Pcordatum_s11025_g71810	+	A0A7S3H4E4	Hypothetical protein	93095-93217	93095-93217;93355-93581	175	123	227
Pcordatum_s11037_g71841	-	A0A812Q812	Hypothetical protein	32854-33063;48353-48570;72264-79463;86036-88600	1217-31633;31786-32327;32854-33063;33202-33919;34056-47323;47628-47820;48070-48165;48353-48570;48890-71504;71907-72200;72264-79463;79572-85509;86036-88600;90368-90457;90523-95208	5936.67	2548.25	7168.82
Pcordatum_s1108_g20427	+	A0A813HDT4	Hypothetical protein	618017-618417;620253-621911	512698-557808;557844-581775;581841-595278;595315-608888;608999-614441;614485-617183;617378-618005;618017-618417;618596-619149;619272-619980;620037-620204;620253-621911;622166-622877;623070-628731;628792-630245	7742.93	1030	8775.69
Pcordatum_s11113_g72047	-	A0A813C8X4	Hypothetical protein	50954-50987	50954-50987	34	34	0
Pcordatum_s1111_g20461	-	A0A7S0ZQB3	Hypothetical protein	584060-584702	528393-530032;530108-544841;544929-546705;546810-549176;549283-550281;550348-552233;552362-552942;553128-553914;554055-558745;558839-559174;559292-565199;565275-565715;565893-566493;566620-569819;569973-570298;570404-571041;571276-571882;571991-572347;572546-572757;572800-581352;581491-582017;582063-582401;582442-582802;582916-583882;584060-584702;585213-585900;586000-587108;587248-587606;587849-…	1892.54	643	1927.25
Pcordatum_s11121_g72071	-	A0A7S0B050	Hypothetical protein	42870-49784	33950-35976;36172-42782;42870-49784;49939-55897;56025-57754;57952-63887;63982-67606;67683-87067;87173-103248	7584.89	6915	7668.63
Pcordatum_s11140_g72112	-	A0A813EUP0	Hypothetical protein	537-869	1081-2623;11155-15273;180-356;2777-3122;3231-7251;537-869;7394-9049;9176-11118	1767.25	333	1972.14
Pcordatum_s1114_g20488	-	A0A7S4S433	Hypothetical protein	352105-356710	332139-332609;332675-332887;332994-343317;343470-346843;346908-347471;347581-348807;349017-352011;352105-356710;356750-359868;359959-362114;362151-368123;368223-373237;373292-377366;377433-384464;384585-391327;391388-392100;392158-392340;392393-398897;399096-406022;406073-412556;412660-416343;416389-422447;422528-423819;423893-425150;425250-425487;425953-426960;427173-428506;428589-433875;434075-…	3498.12	4606	3463.5
Pcordatum_s1114_g20491	-	A0A812USV4	Hypothetical protein	608241-611152	598814-600728;600787-606468;606530-608187;608241-611152;611201-620636;620679-625919	4474	2912	4786.4
Pcordatum_s1115_g20493	+	A0A812H9D7	Hypothetical protein	24189-27599	24189-27599;27755-28874;28975-29942;30141-30850;30953-31629	1377.2	3411	868.75
Pcordatum_s11168_g72168	+	A0A812XWJ4	Hypothetical protein	7566-9786	10122-10306;1663-1977;2122-3480;3673-3881;4023-6605;6660-7519;7566-9786;9944-10094	985.38	2221	808.86
Pcordatum_s11178_g72191	+	A0A813EQA7	Hypothetical protein	45752-46147	45164-45662;45752-46147;46346-46582	377.33	396	368
Pcordatum_s1122_g20580	+	A0A7S4UA63	Hypothetical protein	246981-247545	238522-238688;238896-239743;240028-240475;240993-242982;243543-244062;244255-244410;244551-245087;245269-246821;246981-247545;247612-247785;247853-259499;259728-259951;260162-260362	1463.85	565	1538.75
Pcordatum_s1124_g20596	+	A0A813K067	Hypothetical protein	24335-24408	23858-24007;24072-24164;24335-24408;25228-25442;25794-26897;27012-27308	322.17	74	371.8
Pcordatum_s1125_g20607	+	A0A6U6LIU8	Hypothetical protein	302614-302853	302306-302558;302614-302853	246.5	240	253
Pcordatum_s1126_g20625	+	A0A7S1MN98	Hypothetical protein	456810-457380	405429-408386;408546-422480;422533-425657;425734-426612;426633-428237;428367-430037;430151-440507;440667-444867;445066-446231;446374-447706;447812-449654;449729-455697;455791-456201;456427-456623;456810-457380;457467-458043;458136-469649	3665.41	571	3858.81
Pcordatum_s11272_g72419	+	A0A7S2MS40	Hypothetical protein	24885-25083	14773-15196;17196-24767;24885-25083;25552-25601;25781-27520	1997	199	2446.5
Pcordatum_s11273_g72424	-	A0A7S1A1W2	Hypothetical protein	60773-61102;62007-62205;62737-63112;65264-65530	60773-61102;61145-61936;62007-62205;62316-62687;62737-63112;63153-63569;63779-64277;64822-65001;65264-65530	381.33	293	452
Pcordatum_s11284_g72460	+	A0A7S1WMF3	Hypothetical protein	86415-86630	68008-68722;68910-70638;70793-71167;71267-75579;75690-76127;76197-76378;76451-76993;77136-78774;78972-81811;81916-83138;83229-84555;84673-86323;86415-86630;86698-88282;88392-88501;88590-89908	1262.81	216	1332.6
Pcordatum_s1129_g20657	-	A0A7S1YPQ2	Hypothetical protein	347417-347583	331575-331760;332056-332581;332630-332856;332985-333323;333725-347056;347417-347583;347989-357435;357526-368582;368823-372558;372634-374818;374860-377035;377179-383443;383638-384603	3893	167	4203.5
Pcordatum_s112_g3909	-	A0A813JBK1	Hypothetical protein	1057898-1059451;1066610-1067819	1055414-1057455;1057898-1059451;1059677-1059812;1059852-1060285;1061213-1062149;1062393-1062551;1063068-1063249;1063357-1064037;1064298-1066481;1066610-1067819	951.9	1382	844.38
Pcordatum_s11345_g72581	-	A0A812L3F1	Hypothetical protein	68357-68496	68357-68496;68550-68586	88.5	140	37
Pcordatum_s1134_g20717	-	A0A7S0FNH9	Hypothetical protein	238786-258841	238786-258841;258899-260124;260161-269415;269544-280821;280921-281468;282238-282442;282479-283100;283216-287380;287465-302010;302070-305606;305684-310135;310261-315569;315728-321074;321211-322106;322178-322359;322595-324294;324330-330662;330816-337911;337972-341571;341707-348954;348978-350007;350118-359453;359521-359965;360061-360130	4936.75	20056	4279.39
Pcordatum_s113_g3940	-	A0A813HFM0	Hypothetical protein	1252532-1255769	1244122-1244370;1244857-1244973;1245072-1245576;1246555-1246680;1246921-1247085;1247867-1248690;1248802-1252499;1252532-1255769;1255857-1260451;1260541-1261237;1261317-1265663;1265708-1270224;1270308-1274667	2110.62	3238	2016.67
Pcordatum_s113_g3943	-	A0A7S1F4H1	Hypothetical protein	1466066-1468234	1405977-1415454;1415516-1426056;1426095-1455846;1455954-1460031;1460079-1466047;1466066-1468234;1468307-1468483;1468634-1470938	8058.63	2169	8900
Pcordatum_s1143_g20828	+	A0A7S2F2M7	Hypothetical protein	30433-39901	100460-100522;100856-101155;21344-30384;30433-39901;39991-64801;64897-71451;71571-75625;75718-82105;82244-84111;84177-96612;96757-98739;98899-100072	6511.92	9469	6243.09
Pcordatum_s1144_g20843	-	A0A813LFU3	Hypothetical protein	285035-291081	195755-201754;201881-211022;211129-214865;214901-220054;220098-226369;226415-233191;233297-236430;236571-240730;240812-241614;241668-242674;242741-243818;244365-250336;250389-251263;251316-251654;251748-274239;274315-279808;279851-284968;285035-291081;291137-306514;306559-307320;307393-308886;308956-364409;364479-381161;381219-400846;400900-410147;410222-420970;421078-427170;427768-429426;429530-…	7114.82	6047	7148.19
Pcordatum_s1148_g20887	-	A0A7S4VWQ4	Hypothetical protein	510585-510914;511737-511944	510109-510488;510585-510914;511737-511944	306	269	380
Pcordatum_s11490_g72924	+	A0A813JI07	Hypothetical protein	3886-4281	13367-52007;2060-2955;3072-3199;3432-3752;3886-4281;4362-13291;52093-52381	7085.86	396	8200.83
Pcordatum_s11491_g72929	-	A0A7S2M5M5	Hypothetical protein	96125-96734	95503-95691;96125-96734	399.5	610	189
Pcordatum_s114_g3967	+	A0A813H8X7	Hypothetical protein	1103405-1110607	1103405-1110607;1110685-1116859;1116990-1122000;1122063-1176924;1176976-1184122;1184171-1252216;1252271-1260389;1260458-1270381;1270439-1275749;1275781-1277681;1277770-1280803;1280906-1282878	14892.2	7203	15591.2
Pcordatum_s1155_g20985	-	A0A812MT93	Hypothetical protein	498642-511163;511848-522721	484248-488838;488912-498592;498642-511163;511203-511789;511848-522721;522784-523474;523526-529274;529332-536155;536189-539486;539529-544459;544493-545382;545401-553911;553957-560485;560570-564860;564924-568268;568373-571491;571679-571898;572475-572767	4830.33	11698	3971.88
Pcordatum_s1158_g21021	+	A0A812M1Q5	Hypothetical protein	519163-521261	512011-514469;514594-514933;514985-519090;519163-521261;521346-522455;522571-523669;523839-524826	1743	2099	1683.67
Pcordatum_s11594_g73157	+	A0A7S4RV38	Hypothetical protein	45270-57669	14900-38303;38364-43158;43262-45193;45270-57669;57743-67099;67178-79303;79342-81480;81579-90608	9397.88	12400	8969
Pcordatum_s11608_g73193	-	A0A7S1RA80	Hypothetical protein	23279-23432	23279-23432;23494-23850;23916-24107;24160-36215;36366-37025;37947-38604;38730-40370	2245.43	154	2594
Pcordatum_s1163_g21082	-	A0A7S4V0P2	Hypothetical protein	102334-102640	101346-101697;101750-101777;101846-102120;102334-102640;102707-102756;51561-66513;66601-73875;73912-76139;76226-89964;90046-91917;92075-96515;96587-96748;96785-97421;97476-98675;98739-99907;99956-101276	3125.56	307	3313.47
Pcordatum_s1164_g21101	-	A0A813L4A0	Hypothetical protein	351577-351892;362218-362441;365923-366012	336810-337005;337261-340561;340646-344033;344153-347654;347709-351210;351577-351892;352057-352774;353460-360788;360927-361245;361288-362186;362218-362441;362881-363407;363595-365279;365679-365840;365923-366012	1743.87	210	2127.33
Pcordatum_s11662_g73299	-	A0A812LJB9	Hypothetical protein	19301-19488	19301-19488;19657-24010;24192-30772	3707.67	188	5467.5
Pcordatum_s1166_g21124	+	A0A813KJU3	Hypothetical protein	171560-171780	161174-163055;163106-171502;171560-171780;172396-181306;181424-186371;186511-187635;187692-188079;188236-190346;190552-197130;197265-202350	3964.8	221	4380.78
Pcordatum_s1166_g21130	+	A0A813IZN5	Hypothetical protein	333049-336724;336801-337172	333049-336724;336801-337172;337213-338667	1834.33	2024	1455
Pcordatum_s116_g4013	-	A0A812RMC4	Hypothetical protein	640930-641156	639218-640265;640625-640774;640930-641156	475	227	599
Pcordatum_s1171_g21187	+	A0A7S2PPE1	Hypothetical protein	504897-505135;509384-510229	494286-504331;504897-505135;505245-505649;505805-506226;506292-507612;507753-509176;509384-510229;510347-510719;510805-511005;511102-511858;512139-512329;512527-514039	1478.17	542.5	1665.3
Pcordatum_s1172_g21195	-	A0A813II86	Hypothetical protein	306790-306980;358606-358932	303535-304534;304579-304951;305146-306348;306790-306980;307509-316169;316290-327328;327410-327582;327682-328092;328219-329014;329143-331853;332032-334648;335303-335858;335991-337240;337626-337827;338200-338993;339164-339525;339601-340381;340515-340938;341154-341323;341489-341677;341901-342622;343357-343921;344100-344364;345099-346748;346899-347440;347483-348455;348654-348833;348979-349145;349184-…	1319.16	259	1379.74
Pcordatum_s11761_g73529	-	A0A7S2D425	Hypothetical protein	73778-74008	72824-73729;73778-74008;74178-74452;74475-75452;76275-76509;76588-76727;76821-78871;79030-80565	794	231	874.43
Pcordatum_s11764_g73535	-	A0A813KV80	Hypothetical protein	6189-6390	13755-24051;24136-26918;26949-36192;36263-59258;59296-64813;6189-6390;6459-13680;64848-71137;71199-72834;72894-87268;87329-89657	7535.64	202	8269
Pcordatum_s1176_g21238	-	A0A813F7Q9	Hypothetical protein	141112-141218	139512-139584;140642-140699;141112-141218;141311-141724;141776-142125;142530-144953;144983-145569;146700-146954;147381-147794;147846-148192;148597-151284;152702-152819;153105-159108	1064.54	107	1144.33
Pcordatum_s11779_g73571	-	A0A7S1EW35	Hypothetical protein	32149-32346	29127-29570;29698-31813;32149-32346;32485-36572;36756-38988;39147-39604;39723-50242;50350-53144	2856.5	198	3236.29
Pcordatum_s11781_g73576	-	A0A7S1RYV1	Hypothetical protein	87602-90287	85121-85389;85716-86055;86307-87423;87602-90287;90410-92966;93186-93843	1271.17	2686	988.2
Pcordatum_s11786_g73588	-	A0A7S1F159	Hypothetical protein	91050-91371	90527-90820;91050-91371;91512-92098;92630-93384;93435-93745	453.8	322	486.75
Pcordatum_s1178_g21271	-	A0A7S1AS89	Hypothetical protein	590948-591544	551971-552598;552661-552682;552770-555414;555461-555606;555805-555910;557107-557167;558061-558143;558227-560649;560760-562587;562662-563494;563541-565413;567780-578163;578864-580443;580564-583408;583532-589402;589484-590855;590948-591544	1958.65	597	2043.75
Pcordatum_s11793_g73608	+	A0A7S1QMK4	Hypothetical protein	70270-73820	13643-19238;19293-26479;26522-30904;30959-32129;32169-36443;36477-46852;46953-50526;50624-57850;57932-60505;60561-62646;62685-70189;70270-73820	4958.75	3551	5086.73
Pcordatum_s11795_g73614	+	A0A7S4SMB6	Hypothetical protein	85183-86069	82480-82680;82820-84516;84631-85089;85183-86069;86205-86323;86480-86687;87195-87630;87727-88069;88673-88932;89044-89131;89272-89489;89640-90062;90163-90637;91082-92130;92338-92555	472.07	887	442.43
Pcordatum_s11799_g73622	+	A0A812WIX3	Hypothetical protein	11387-18397	11009-11309;11387-18397;18431-61979;5220-5602;6134-10764;62052-62281;62347-65188;65309-76505	8768	7011	9019
Pcordatum_s1179_g21280	-	A0A813LBT3	Hypothetical protein	446348-446796	413809-414092;414266-414705;415049-415843;415949-421615;421647-421859;421999-430285;430419-434192;434257-435546;435731-437184;437684-439260;439412-439793;439953-443060;443170-443528;443616-444285;444425-445978;446042-446116;446348-446796;447049-447277;447374-447979;448093-448499;448601-448813;449020-449505;449564-452171;452230-452271;452331-452352;452438-452781	1359.04	449	1395.44
Pcordatum_s117_g4053	-	A0A7S4SBJ2	Hypothetical protein	884375-894007	849055-851223;851425-856919;857001-858570;858705-884282;884375-894007;894057-917970;918031-920663;920733-925826;925955-932347;932454-932653;932784-936890	7889.64	9633	7715.3
Pcordatum_s117_g4056	-	A0A813LMH3	Hypothetical protein	1010023-1011123	1007903-1008599;1008796-1009157;1009278-1009496;1009718-1009935;1010023-1011123;1011235-1011608;1011696-1013272;1013501-1013750;1013811-1014006;1014157-1014491;1014529-1015141;1015309-1015658;1015780-1016085;1016240-1016452;1016561-1016925;1016984-1018097;1018258-1022209;1022290-1022480	690.72	1101	666.59
Pcordatum_s11807_g73646	-	A0A7S2NLC2	Hypothetical protein	45019-50339	30431-30658;30766-31073;31241-31446;31639-44890;45019-50339;50470-56016;56067-61999;62095-71925	5078.25	5321	5043.57
Pcordatum_s11881_g73813	+	A0A812QQU8	Hypothetical protein	15104-15364	14649-14687;15104-15364	150	261	39
Pcordatum_s1188_g21385	+	A0A813HCH5	Hypothetical protein	505567-505723	505567-505723	157	157	0
Pcordatum_s1189_g21406	+	A0A7S1QTT0	Hypothetical protein	404785-407222	325430-328748;328806-332896;332986-349213;349269-350190;350252-358562;358649-367196;367292-372035;372141-377770;377916-379059;379171-379388;379462-390292;390433-404744;404785-407222;407300-419746;419828-429092;429160-430455;430538-433708;433799-438309;438432-441882;441955-454851;454960-460100;460195-468071	6399.64	2438	6588.29
Pcordatum_s11900_g73852	+	A0A813CTH1	Hypothetical protein	7247-7603	11636-11944;13595-13826;14629-14881;14994-17227;17364-17843;18075-18099;2981-3232;4075-4358;5393-6367;7247-7603;8040-8225;9218-11265	636.25	357	661.64
Pcordatum_s11918_g73895	+	A0A7S0A5A7	Hypothetical protein	17550-21192;21242-25600	11195-11757;11787-17496;169-1972;17550-21192;21242-25600;2127-9409;25692-30514;30579-37574;37637-41499;9523-11068	4059	4001	4073.5
Pcordatum_s1193_g21455	+	A0A7S1WEL9	Hypothetical protein	284614-292072	283974-284567;284614-292072;292549-292718	2741	7459	382
Pcordatum_s11946_g73955	+	A0A7S0A7Q4	Hypothetical protein	10829-22036	10829-22036;22097-31717;31784-36692;3661-10774;36789-39662;39702-51212;51279-66602;66679-70153;70184-71240	7454.78	11208	6985.63
Pcordatum_s11957_g73976	+	A0A812LW63	Hypothetical protein	61027-62818	22755-22937;23137-23573;26795-26871;27550-29349;29435-30722;30897-31120;31181-36478;36550-40664;40735-42244;42290-52025;52074-55277;55380-60921;61027-62818;62848-70820;70870-75254;75315-81481	3358.19	1792	3462.6
Pcordatum_s11964_g73990	-	A0A7S3WU82	Hypothetical protein	78528-78729	53124-58824;58974-59527;59620-77231;77319-77549;78528-78729	4860	202	6024.5
Pcordatum_s11979_g74024	+	A0A7S4SSC3	Hypothetical protein	36698-37084	33249-34362;34500-35208;35405-36610;36698-37084;37160-40294;40406-51754	2983.33	387	3502.6
Pcordatum_s1197_g21495	-	A0A813JAY2	Hypothetical protein	148550-148883;148922-150434;163476-163878	148550-148883;148922-150434;150599-152852;153006-154336;154439-157588;157650-157851;157925-162348;162401-163436;163476-163878;163981-169932;170026-174533;174625-180808	2607.58	750	3226.78
Pcordatum_s1198_g21501	+	A0A7S0ZSP4	Hypothetical protein	69559-73054	33092-39310;39435-42070;42176-48023;48288-48550;48641-66488;66536-67813;67935-69475;69559-73054;73149-76225;76328-79330;79388-79508	4120.91	3496	4183.4
Pcordatum_s1199_g21526	+	A0A813A1A5	Hypothetical protein	319006-319925	314738-318323;318385-318972;319006-319925;319960-342562;342610-353763;353843-363011;363087-367321;367395-373165;373231-380722;380793-388256;388355-402358;402400-408909;409091-409634;409745-419446;419582-419913;420013-420206;420289-421093	6180.76	920	6509.56
Pcordatum_s119_g4105	-	A0A813GZ04	Hypothetical protein	1228937-1229363	1225635-1228900;1228937-1229363;1229484-1233142;1233254-1234041;1234181-1234782	1748.4	427	2078.75
Pcordatum_s11_g544	-	A0A7S1MFT2	Hypothetical protein	1471432-1471946	1467245-1468358;1468455-1470497;1470690-1471315;1471432-1471946;1472071-1473352	1116	515	1266.25
Pcordatum_s11_g555	-	A0A7S4Q0W8	Hypothetical protein	1829513-1836583	1827036-1827365;1828087-1828296;1828441-1828570;1829513-1836583;1836740-1837183;1837388-1841331;1841449-1841723;1841800-1842657	1657.75	7071	884.43
Pcordatum_s12032_g74131	-	A0A813GES6	Hypothetical protein	76257-76453;82243-82585	63161-63445;63524-63669;63853-64226;65271-65420;65718-74985;75442-75647;76257-76453;77048-78690;78742-79166;79386-79787;82018-82168;82243-82585;82655-82823;83437-91098	1530.07	270	1740.08
Pcordatum_s12033_g74132	+	A0A813IB34	Hypothetical protein	40291-40449	37756-37969;38009-39857;40291-40449;40525-40846;40900-41081	545.2	159	641.75
Pcordatum_s120_g4110	-	A0A7S1L840	Hypothetical protein	144686-147387	100240-102993;103033-104475;104524-107122;107174-107593;107660-133672;133707-134748;134797-134958;135000-135633;135680-144651;144686-147387;147443-148931;148978-166204;166237-169038;169080-172700;172754-174298;174341-178991;179017-180117;180310-186640;186690-187955;188139-188177;188300-189227;189279-191104;191174-192084;192143-199320;199524-200712;200798-200969;201066-219799;219866-236791;236909-…	5252.69	2702	5325.57
Pcordatum_s12121_g74330	-	A0A812JQP6	Hypothetical protein	29270-29312	29270-29312;30105-30206;30450-30587;30714-30893;31623-31699	108	43	124.25
Pcordatum_s12123_g74337	-	A0A812J6K2	Hypothetical protein	63438-64644	63111-63272;63438-64644;64827-65061;65209-84874;85498-85688;85742-85953;86081-86255;86463-86635;86831-87044;87096-89214;89276-89999;90058-90525	2128.83	1207	2212.64
Pcordatum_s1212_g21667	-	A0A7S1EXB6	Hypothetical protein	559332-561427	501491-505043;505162-508178;508269-523840;523958-541078;541133-547332;547436-556724;556810-559297;559332-561427;561532-573270;573383-575376;575609-576205;576248-579908;579962-592095;592186-596048;596136-597947;598035-607737	6552.44	2096	6849.53
Pcordatum_s12137_g74372	-	A0A813HQE1	Hypothetical protein	65570-66375	60070-63623;63898-64518;64583-65375;65570-66375;66547-69790;69941-78628;78695-82377;82524-85422	3036	806	3354.57
Pcordatum_s1214_g21684	-	A0A7S2VIA2	Hypothetical protein	516015-525328	103688-110531;110571-119176;119281-120411;120509-133592;133671-138288;138355-141771;141793-143501;143550-145392;145462-148375;148421-164593;164672-174677;174721-188723;188792-197263;19366-26659;197330-210784;210882-218504;218549-226023;226063-234638;234708-239411;239451-245872;245954-253701;253763-255368;255419-257634;257698-265283;265413-278656;26721-34272;278699-289512;289579-290040;290128-2945…	6692.5	9314	6660.92
Pcordatum_s12168_g74442	-	A0A7S4R976	Hypothetical protein	87555-89896	53775-54831;54907-59391;59415-59634;59697-59946;59999-70611;70748-71413;71765-73308;73351-74645;74804-80703;80941-87499;87555-89896	3175.55	2342	3258.9
Pcordatum_s1217_g21716	+	A0A7S1SEC2	Hypothetical protein	206694-208577;266248-271100	206410-206638;206694-208577;208613-212213;212265-226713;226790-240589;240624-247945;247996-251512;251555-258666;258732-266208;266248-271100;271170-275885;275926-282779;282821-288619;288676-292685;292734-294727	5841.13	3368.5	6221.54
Pcordatum_s12204_g74520	+	A0A813IW86	Hypothetical protein	20189-20759	18313-20034;20189-20759;20823-21591	1020.67	571	1245.5
Pcordatum_s1221_g21762	-	A0A813HU00	Hypothetical protein	150366-150443	150366-150443;150470-153005;153129-155291;155372-155482;155767-155859;156505-156815;157024-157239;158375-158503;158609-158889;159611-159698;160073-160241;160351-171473;171545-172427;172477-185046;185128-192428	2536.8	78	2712.43
Pcordatum_s12225_g74566	-	A0A812NLU4	Hypothetical protein	84423-84570	82997-83044;84045-84120;84180-84380;84423-84570;84842-84888;85614-85764	111.83	148	104.6
Pcordatum_s1223_g21799	+	A0A812JE43	Hypothetical protein	563140-563274	540999-541637;541949-542056;543176-543355;543948-544766;547043-547247;547347-547715;547953-548152;548609-549019;550279-552295;552350-558702;558784-558983;559151-559700;560935-561129;561521-561719;563140-563274;563922-571399;571450-571702;572584-574336;574606-575195	1192.32	135	1251.06
Pcordatum_s12265_g74654	-	A0A813EGB9	Hypothetical protein	67542-69660	66902-67213;67542-69660;70671-70853;70922-71034;72432-76131;77166-77449	1118.5	2119	918.4
Pcordatum_s1226_g21832	-	A0A7S2G357	Hypothetical protein	377601-391508;404178-407103	243525-248595;248629-264462;264496-268719;268768-274945;275002-292080;292121-295976;296017-299432;299483-301595;301644-307969;307995-317767;317822-320196;320253-339346;339372-343537;343597-371492;371561-377561;377601-391508;391535-393132;393191-396575;396646-404141;404178-407103;407135-409727;409776-416954;416996-427382;427430-434423;434499-438187	7742.28	8417	7683.61
Pcordatum_s12275_g74670	-	A0A812I297	Hypothetical protein	36250-36347	12622-12975;13153-14470;15085-17354;17394-19589;19760-26717;26767-28844;28944-34715;35185-35424;36250-36347;36813-36986;37752-38778;39172-40539	1987.75	98	2159.55
Pcordatum_s1228_g21860	+	A0A7S2M018	Hypothetical protein	481170-481326;481873-482047	478411-479934;480039-480456;480583-480989;481170-481326;481873-482047	536.2	166	783
Pcordatum_s1228_g21862	+	A0A813L7G5	Hypothetical protein	550268-550800	550268-550800;550961-558248;558333-558555;558640-558785;558893-559206	1700.8	533	1992.75
Pcordatum_s1231_g21897	+	A0A7S2MHI3	Hypothetical protein	407156-411979;420598-420748	257937-258248;258340-273792;273845-273996;274048-282664;282731-289440;289561-310039;310121-336650;336729-380119;380183-401965;402013-407055;407156-411979;412064-420505;420598-420748;420875-436154	12654.8	2487.5	14349.3
Pcordatum_s12326_g74768	-	A0A7S1QIV6	Hypothetical protein	44703-50604	11363-11600;11714-12302;12387-21596;21683-24130;24215-27953;27995-42790;42877-44582;44703-50604;50635-53444	4604.22	5902	4442
Pcordatum_s12352_g74816	-	A0A812L3F1	Hypothetical protein	57098-57237	57098-57237;57291-57324	87	140	34
Pcordatum_s12358_g74834	-	A0A7S2TWM4	Hypothetical protein	51856-56351	51856-56351;56544-62033;62124-71211;71311-81634;81968-86067	6699.6	4496	7250.5
Pcordatum_s1236_g21948	-	A0A7S2Q910	Hypothetical protein	10991-22810;6655-9275	10991-22810;22902-24229;2458-2629;2844-3054;3120-3903;4012-6161;6655-9275;9379-10882	2573.75	7220.5	1024.83
Pcordatum_s12381_g74881	+	A0A813IZ99	Hypothetical protein	33192-34964	19971-23001;23056-28656;28720-33103;33192-34964;3453-8682;35034-36042;36121-42305;42412-48652;8717-19887	4958.33	1773	5356.5
Pcordatum_s1242_g22007	+	A0A7S0AAR1	Hypothetical protein	132431-134781;175758-176119;180744-181562	110540-114653;114754-117079;117145-121741;121791-124253;124316-127604;127657-132351;132431-134781;134874-140422;140455-149886;150056-150250;150339-152288;152392-163562;163657-169516;169618-175722;175758-176119;176177-179360;179543-179751;179773-180632;180744-181562;182336-182545	3487.05	1177.33	3894.65
Pcordatum_s1242_g22009	-	A0A812XXL8	Hypothetical protein	288641-289089	288641-289089;289217-305165;305339-349352;350090-367164;367216-415861;416219-420077;420102-462844;463020-469468;469639-516924;517042-517176;517567-520771;520898-529337;529473-530357;530395-530936;530993-537510;537599-581269;581311-585467	17295.5	449	18348.4
Pcordatum_s12445_g75005	+	A0A7S1R871	Hypothetical protein	17273-22010	10382-12719;12797-17199;17273-22010;22079-27527;27590-34686;35421-36025;36085-39780;39880-47890;47978-59146;59213-59429	4772.3	4738	4776.11
Pcordatum_s12445_g75007	+	A0A812QDD4	Hypothetical protein	78809-81983	78439-78743;78809-81983;82125-82393	1249.67	3175	287
Pcordatum_s12454_g75025	+	A0A812WX63	Hypothetical protein	78355-79346	28438-30900;31112-31476;32134-35237;35343-41179;41302-41506;41591-41728;41860-41952;42025-42052;42118-42250;42309-50523;50590-53343;53430-53691;53750-70118;70216-71344;71443-78281;78355-79346	3057.88	992	3195.6
Pcordatum_s1245_g22044	+	A0A813K7C5	Hypothetical protein	372530-373241	372530-373241	712	712	0
Pcordatum_s1247_g22063	+	A0A813EUN9	Hypothetical protein	399296-407924	361976-362179;362342-362710;362840-371231;371380-372171;372247-383822;383875-387381;387457-399247;399296-407924;408009-409026;409066-409467;409534-415481;415533-415948;416009-416905	4149.31	8629	3776
Pcordatum_s1247_g22064	+	A0A812RL48	Hypothetical protein	423072-423256	423072-423256;423341-425420;425468-425694	830.67	185	1153.5
Pcordatum_s12486_g75093	+	A0A813K7C5	Hypothetical protein	76127-76624	70673-71220;71341-75770;76127-76624	1825.33	498	2489
Pcordatum_s1248_g22071	-	A0A7R9ZXQ2	Hypothetical protein	174400-182411	164842-166283;166485-174203;174400-182411;182756-183112;183300-204185;204264-206921	6845.67	8012	6612.4
Pcordatum_s12494_g75111	+	A0A7S0FCG7	Hypothetical protein	55454-56112	50890-51583;52038-52578;52656-53727;53898-54308;54800-55336;55454-56112;56191-56353;56470-56879;57041-57506	550.33	659	536.75
Pcordatum_s124_g4220	+	A0A812V5Y5	Hypothetical protein	552897-555461	552897-555461;555578-557011;557097-562597;562650-573253;573327-588475;588533-611090;611130-617232;617257-635459;635557-636332;636398-638678;638748-640634;640698-647709;647785-671119;671165-691619;691671-695817;695944-722767;722793-724256;724346-726358;726389-729613;729684-752240;752290-753748;753774-764243;764271-778738;778787-789715;789740-791246;791352-813746;813810-826503;826573-858063;858151-…	10580.4	2565	10866.6
Pcordatum_s1250_g22090	-	A0A6V0E4Q3	Hypothetical protein	334242-338930	272427-282054;282140-286992;287064-287606;287710-292170;292255-294908;294953-304573;304640-313528;313565-323358;323440-325465;325509-334162;334242-338930	5982.91	4689	6112.3
Pcordatum_s12516_g75156	+	A0A7S3U6E7	Hypothetical protein	46969-47773;54256-54816	33539-39649;39729-43037;43124-46883;46969-47773;47865-49990;50241-50440;50544-54021;54256-54816;54866-55608	2343.67	683	2818.14
Pcordatum_s1251_g22100	-	A0A7S4RHK2	Hypothetical protein	60432-60650	111890-117283;117356-124823;124857-126298;126339-127951;127979-131534;131594-134459;134506-138071;138128-142798;142863-144693;144735-147006;147037-156868;156920-167893;167943-180134;180209-184686;184720-185670;185755-196808;196872-198967;199015-203538;60432-60650;61205-62157;62957-65380;65539-65943;66131-69150;69281-74307;74396-76093;76142-111833	5393	219	5599.96
Pcordatum_s1251_g22101	-	A0A812RMC4	Hypothetical protein	245144-245348	232852-237133;237232-244417;244808-245102;245144-245348;245473-246748;246908-250289;250388-258000;258102-265440;265469-266533;266565-269701;269751-275829;275900-277318;277414-283306;283380-285599;285770-285848	3431.33	205	3661.79
Pcordatum_s12551_g75231	-	A0A813IQE5	Hypothetical protein	41458-49246	13481-32711;32775-37066;37113-41373;41458-49246;4481-8265;49312-50754;50824-65902;65998-84260;8332-13422	8803.78	7789	8930.63
Pcordatum_s12577_g75281	-	A0A7S2M9J2	Hypothetical protein	61508-61757	45415-45864;46064-58360;58957-60099;60880-61089;61210-61374;61508-61757;61948-66578	2735.14	250	3149.33
Pcordatum_s1257_g22155	-	A0A812RHP0	Hypothetical protein	217242-218823	205517-210576;210654-212250;212351-213923;213954-217182;217242-218823;218899-226465;226542-230368	3490.71	1582	3808.83
Pcordatum_s1257_g22158	-	A0A813HIL3	Hypothetical protein	331752-335349;340886-343852	313654-313880;313992-314041;314049-314121;314151-316822;317008-320921;321245-323876;323917-325990;326066-331713;331752-335349;335393-340808;340886-343852;343935-346335;346377-354390;354442-384793;384866-386285;387060-387293;387550-387655	4223.41	3282.5	4348.87
Pcordatum_s12591_g75301	-	A0A7R9ZUX5	Hypothetical protein	73785-74164	47593-71184;71305-72855;72973-73161;73262-73688;73785-74164	5227.8	380	6439.75
Pcordatum_s12596_g75311	-	A0A812R9I5	Hypothetical protein	53053-53257;53616-56256	53053-53257;53322-53520;53616-56256;7642-7824;7866-7978;8055-9623;9750-50872	6576.14	1423	8637.4
Pcordatum_s12598_g75316	-	A0A812R5S1	Hypothetical protein	14139-14185	12671-13198;13270-13476;14139-14185;14573-14680	222.5	47	281
Pcordatum_s125_g4250	-	A0A7S4UFT8	Hypothetical protein	954283-955421	1001250-1069407;1069457-1075938;1075984-1085865;1085907-1087438;1087527-1092279;1092442-1092802;1092854-1093975;1094051-1096749;841885-845982;846096-865478;865584-877447;877559-884477;884622-885526;885870-894100;894142-895331;895473-909861;909991-914163;914291-916309;916363-922450;922595-922734;922832-923117;923940-924129;924306-924564;924770-928534;928754-929151;929199-938682;939176-939714;93987…	5419	1139	5514.11
Pcordatum_s125_g4256	-	A0A812YRF1	Hypothetical protein	1210516-1211106	1132947-1139272;1139517-1147778;1147963-1156229;1156392-1166123;1166216-1168759;1168868-1169848;1169886-1172667;1172740-1173492;1174320-1177351;1177546-1181106;1181182-1181640;1181656-1182284;1182455-1197171;1197282-1201035;1201356-1201418;1201596-1201768;1201829-1207820;1208056-1208872;1208917-1209902;1210060-1210462;1210516-1211106;1211167-1213743;1213854-1215020;1215073-1218964;1219130-1220764…	3522.81	591	3620.53
Pcordatum_s12609_g75343	+	A0A7S4W202	Hypothetical protein	43704-44304	41462-42975;43704-44304;44441-45188	954.33	601	1131
Pcordatum_s1260_g22188	-	A0A7S1MRJ9	Hypothetical protein	400164-401578	387255-389408;389456-391276;391313-400051;400164-401578;401898-406209;406275-406513	3113.33	1415	3453
Pcordatum_s1263_g22222	+	A0A7S4W366	Hypothetical protein	223029-223202	102860-130617;12635-14187;130722-156653;14233-32625;156729-177264;177340-178158;178261-215621;215671-216506;216552-221680;221803-222250;222306-222958;223029-223202;223303-223921;224009-224036;224121-224225;224297-225778;225804-227518;227545-241269;241334-250473;250617-250869;32680-39094;39120-42307;4076-5844;42358-48908;48966-63248;5897-12597;63292-75064;75124-80359;80390-82169;82224-83310;83365-…	6991.31	174	7191.82
Pcordatum_s1265_g22244	+	A0A812MJT5	Hypothetical protein	178898-179927	178898-179927;180006-183201;183278-188852;188976-193203;193275-194856;194917-196271;196305-197997;198046-202143;202241-207434;207522-208361	2879.1	1030	3084.56
Pcordatum_s126_g4271	-	A0A7S4QIS5	Hypothetical protein	328367-328702	322425-325606;328367-328702	1759	336	3182
Pcordatum_s126_g4273	-	A0A7S1URK2	Hypothetical protein	636549-636717	636549-636717;637521-637695;638104-638466	235.67	169	269
Pcordatum_s126_g4278	-	A0A7S0AKH1	Hypothetical protein	803299-804009;924487-925702	794699-799413;799487-803223;803299-804009;804100-805790;805887-813817;813891-815396;815513-828863;828984-832136;832213-842428;842461-849918;849981-853506;853563-854788;854857-855856;855978-857329;857408-866815;866910-871942;872181-894603;894693-898090;898161-902026;902144-913871;913926-922728;922798-924433;924487-925702;925737-930937;930998-936813;936881-937235;937284-939813;939846-949545;949636-…	5178.21	963.5	5441.63
Pcordatum_s126_g4284	-	A0A7S0B7Y8	Hypothetical protein	1126093-1126267	1123649-1124005;1125893-1126062;1126093-1126267;1126407-1130062;1130159-1130372;1130479-1134217	1385.17	175	1627.2
Pcordatum_s12731_g75600	-	A0A813CTH1	Hypothetical protein	77142-77498	69839-70091;70894-71125;72776-73103;73474-75566;76520-76702;77142-77498;78378-79226;79351-79594;80385-80668;81511-81762	507.5	357	524.22
Pcordatum_s1274_g22348	-	A0A7S0A0H3	Hypothetical protein	411270-412140	391620-394540;394726-394893;394990-395337;395612-406780;406953-410375;410403-411089;411270-412140;412273-412863	2522.25	871	2758.14
Pcordatum_s1275_g22353	-	A0A813B9L6	Hypothetical protein	227342-229145	220187-223957;224024-226210;226332-227093;227162-227295;227342-229145;229205-234265;234341-235716;235768-245671;245774-247495;247623-252858	3195.7	1804	3350.33
Pcordatum_s12771_g75678	-	A0A7S4QG87	Hypothetical protein	31126-33868	11495-12998;13095-16899;17007-18710;1812-11434;18778-21705;21760-26592;258-1761;26650-31041;31126-33868;33938-40481;40605-42582;42628-47458;47552-52101;52180-55647;55753-63603;63733-67428;67552-72869;72987-76244;76284-80825	4161.68	2743	4240.5
Pcordatum_s12775_g75683	-	A0A7S0B9L8	Hypothetical protein	13252-21333	13252-21333;22279-24158;24324-26114;27128-27301	2981.75	8082	1281.67
Pcordatum_s12783_g75698	-	A0A813GS44	Hypothetical protein	17354-17416	16808-17182;17354-17416;18845-18866;18948-19166;19230-19373;20222-20341	157.17	63	176
Pcordatum_s12796_g75725	-	A0A7S2FX26	Hypothetical protein	56203-56355	55512-56035;56203-56355;56382-63932;64095-66468;66541-66870	2186.4	153	2694.75
Pcordatum_s127_g4307	-	A0A813ESJ7	Hypothetical protein	808876-809813	743649-744075;744135-744374;744449-745089;745262-745457;745518-751042;751208-752630;752682-752882;753261-754608;754750-755375;755403-756538;756666-765203;765294-769123;769222-772107;772145-781486;781543-787955;788189-789729;789812-792257;792381-793615;793733-808706;808876-809813;809897-816006;816172-817622	3248.5	938	3358.52
Pcordatum_s127_g4313	-	A0A7S2AID5	Hypothetical protein	1101030-1109468	1088137-1096431;1096525-1098807;1098907-1100920;1101030-1109468	5257.75	8439	4197.33
Pcordatum_s127_g4314	-	A0A7S2BZX8	Hypothetical protein	1114571-1115256	1114571-1115256;1116614-1131882;1132085-1133951;1134020-1134258;1134346-1135044;1135121-1169459;1169492-1170371;1170445-1189522	9132.13	686	10338.7
Pcordatum_s1281_g22416	+	A0A7S4R282	Hypothetical protein	444960-445157	421976-425130;425170-428955;429034-430152;430196-430580;431220-431601;431835-431995;432239-444819;444960-445157;445224-446385;446486-447167	2361.1	198	2601.44
Pcordatum_s12835_g75802	+	A0A7S1QQD3	Hypothetical protein	11009-19424	10462-10809;11009-19424;20819-20990	2978.67	8416	260
Pcordatum_s1283_g22433	+	A0A7S2J785	Hypothetical protein	167691-168156	129552-134796;134855-144484;144551-150134;150177-150204;150235-154175;154260-161983;162073-163996;165306-165748;165911-166243;166746-166975;167093-167520;167691-168156;168220-176226;176375-177450;65258-67067;67326-67923;68035-72638;72738-73723;73816-88333;88424-91938;91995-92195;92300-129438	4928.64	466	5141.14
Pcordatum_s1284_g22442	+	A0A7R9LQN4	Hypothetical protein	398279-401300	398279-401300;401376-415791;415953-416143;416718-417113;417207-418942	3952.2	3022	4184.75
Pcordatum_s12857_g75833	-	A0A7S4CWD7	Hypothetical protein	42131-47916;48029-50943	33491-33724;33864-41164;41323-41670;41789-41962;42131-47916;48029-50943;50984-56171	3135.14	4350.5	2649
Pcordatum_s12864_g75851	+	A0A813DF55	Hypothetical protein	59503-60207	31883-39041;39110-40191;40241-40385;40502-41574;41707-45036;45311-45705;46057-46967;47019-55120;55205-59067;59173-59458;59503-60207;60389-61451;61524-61642	2171.77	705	2294
Pcordatum_s12885_g75894	-	A0A7S1WSC0	Hypothetical protein	43208-43397	14195-21593;21750-41078;41256-43086;43208-43397;43436-44064	5875.6	190	7297
Pcordatum_s1289_g22485	+	A0A7S1QWC1	Hypothetical protein	84505-85101	100803-101645;102015-102329;102481-103494;103687-127874;128025-128792;128975-129432;130259-131024;131532-131746;59323-72542;72611-84462;84505-85101;85148-92487;92551-97362;97465-100764	4977.71	597	5314.69
Pcordatum_s128_g4321	-	A0A813I1J8	Hypothetical protein	261040-271615	244368-250512;250569-253654;253788-260954;261040-271615;271686-276620;276672-283778;283824-293142;293311-293488;293896-341177;341279-342220;342345-343653;344147-344476	8198	10576	7981.82
Pcordatum_s128_g4330	-	A0A7S1SCA8	Hypothetical protein	600543-603641;651672-651923;651956-652347	567641-600498;600543-603641;603711-607492;607587-609017;609087-611245;611291-618487;618545-619010;619098-619643;619824-620139;620172-621843;621894-624543;624762-626217;626344-628130;628204-629253;629340-629495;629632-634651;634747-635574;635656-637057;637170-638401;638459-641094;641208-641411;641442-644428;644684-646879;646928-650927;651045-651383;651415-651605;651672-651923;651956-652347;652558-…	2769.13	1247.67	2875.28
Pcordatum_s12912_g75944	-	A0A7S2ACH2	Hypothetical protein	8254-8718	12848-18079;18119-18385;18428-28304;28347-38711;38796-39622;39683-43729;43815-44367;44396-44628;44693-48432;48487-52500;52585-60865;60932-61362;61432-79582;8050-8211;8254-8718;8791-9685;9728-12769	4151.88	465	4382.31
Pcordatum_s1291_g22508	-	A0A7S1AYP5	Hypothetical protein	474924-475112	357499-357529;357589-366065;366092-378092;378123-389328;389414-406235;406347-407079;407132-409801;409950-411373;411409-415159;415212-431205;431261-444180;444251-453341;454348-456393;456422-457054;457172-466897;467023-468899;469082-470926;471205-471285;471336-472415;473070-473255;473415-473844;474034-474889;474924-475112	4959.52	189	5176.36
Pcordatum_s1291_g22513	-	A0A813GWQ8	Hypothetical protein	529355-545174	493263-493735;493774-494017;494059-494094;494238-494934;494997-507548;507622-515801;515913-517095;517157-520564;520789-522010;522040-522365;522569-523200;523274-524306;524470-525581;525885-526037;527752-528119;528190-529239;529355-545174;545270-549664	2938	15820	2180.24
Pcordatum_s12954_g76016	-	A0A7S1LR21	Hypothetical protein	31281-33758	12161-18302;18448-27881;28059-28701;2878-3277;29346-30249;30652-31174;31281-33758;33866-34331;3396-3560;34538-34917;35077-36536;3618-8653;36663-39010;39124-49217;49292-50829;8718-12044	2833.63	2478	2857.33
Pcordatum_s1295_g22543	-	A0A7S4SMB6	Hypothetical protein	153687-153867	131171-131960;132001-132441;132513-132636;132898-133534;135148-135702;135967-136118;136794-137578;137722-138133;138416-139553;139695-141619;141739-143071;143160-145712;145815-147635;147802-150889;150997-151195;151274-153481;153687-153867	1078.94	181	1135.06
Pcordatum_s1295_g22547	-	A0A7R9YPY2	Hypothetical protein	381812-382000	372646-373438;373558-377031;377203-379187;379360-381551;381812-382000;382211-384398;384487-385575;385671-388737;388889-389303;389360-393297;393346-397345;397468-398300;398374-400088;400142-400807;400917-405644;405750-406902	2026.56	189	2149.07
Pcordatum_s1299_g22602	+	A0A7S0AHG8	Hypothetical protein	124658-128992	118182-120579;120676-124081;124160-124478;124658-128992;129018-129546;129659-130583;130622-142542;142621-143202;143768-144520;144658-146975	2748.6	4335	2572.33
Pcordatum_s129_g4365	+	A0A7S0A4D3	Hypothetical protein	983134-983851	980145-980244;980418-980863;980993-982336;982771-982944;983134-983851;983973-984300	518.33	718	478.4
Pcordatum_s12_g575	+	A0A7S0A0T7	Hypothetical protein	633239-633484	601388-607488;607534-609331;609455-611563;611606-619947;620032-631492;631553-631610;631637-633111;633239-633484;633593-634370;634632-634857;635131-635419;635526-637001;637098-638517;638580-642370;642503-645665;645747-646292	2704.94	246	2868.87
Pcordatum_s12_g587	+	A0A813HNM9	Hypothetical protein	1563894-1565120	1555394-1557594;1557654-1557910;1558130-1559835;1559980-1562338;1562441-1563818;1563894-1565120;1565295-1565809;1565936-1566916;1567036-1568132;1568179-1568331;1568392-1568536	1092.64	1227	1079.2
Pcordatum_s13013_g76142	-	A0A7S2IKH2	Hypothetical protein	62680-64803	62680-64803;65000-68064;68156-75795;75839-78801	3948	2124	4556
Pcordatum_s1302_g22646	+	A0A7S3TQA0	Hypothetical protein	303995-330159	283758-298604;298698-303952;303995-330159;330225-333726;333819-348302;348408-351962	11301.3	26165	8328.6
Pcordatum_s1302_g22648	+	A0A7S1F0M1	Hypothetical protein	392159-393044;464190-464389	389242-389445;389566-389638;389838-389925;390052-390846;391257-391533;391741-392062;392159-393044;393161-393258;393609-393753;393854-393976;394439-395198;395296-398500;398606-398663;400144-400722;400828-401109;401190-401345;401606-401842;402033-402170;402462-402556;402982-403053;403216-403317;403464-410071;410171-441511;441637-457718;457798-464110;464190-464389;464423-466865;466933-480937;480971-…	4406.5	543	4609.84
Pcordatum_s1305_g22682	-	A0A7S3GS07	Hypothetical protein	307115-311192	307115-311192;311218-312334;312375-330163;330217-331572;331615-332155;332192-336105;336177-339098;339141-342660;342716-345314	4204	4078	4219.75
Pcordatum_s1305_g22683	-	A0A813DKA5	Hypothetical protein	384239-390115	357333-358737;358795-366942;367009-368767;368825-371393;371439-372285;372325-374904;374936-384210;384239-390115;390163-398653;398751-405045;405090-412998;413044-419000;419058-421108;421139-425684;425731-429111;429142-431285;431352-433980;434067-437663;437736-440309;440373-444853;444929-449741;449799-455441;455526-459142;459251-463294;463385-467580;467714-476896;477052-481494;481582-481801;481860-…	5010.68	5877	4984.42
Pcordatum_s1312_g22753	-	A0A7S1FJP5	Hypothetical protein	54038-55049	46973-48622;50758-53968;54038-55049	1957.67	1012	2430.5
Pcordatum_s1313_g22773	-	A0A812QWJ4	Hypothetical protein	356613-356911	356613-356911;360530-360891;364192-364421;364686-364886	273	299	264.33
Pcordatum_s1317_g22821	+	A0A7S2RL51	Hypothetical protein	266972-267862	233069-243582;243633-254013;254106-266603;266972-267862	8571	891	11131
Pcordatum_s1318_g22827	-	A0A813ESS9	Hypothetical protein	13782-13944	13782-13944	163	163	0
Pcordatum_s131_g4399	+	A0A812H9A5	Hypothetical protein	165366-179308	100030-108468;108520-113135;113175-119703;119734-122594;122633-129271;129379-132941;133055-134177;134241-136617;136669-141641;141672-142540;142600-143789;143838-146592;146639-159270;159322-165265;165366-179308;179392-181116;181179-182113;182169-196593;18723-21375;196672-204429;204516-208387;208486-213043;213109-221153;21448-29375;221205-226540;226589-234536;234630-239440;239466-241545;241617-2449…	5528.05	13943	5322.8
Pcordatum_s131_g4401	+	A0A6V0A5P6	Hypothetical protein	320449-320889	317951-320201;320449-320889;321113-321301;321408-323605	1269.75	441	1546
Pcordatum_s131_g4403	+	A0A7S4R918	Hypothetical protein	481260-481432;481541-482610	478843-479171;479345-480669;480869-481104;481260-481432;481541-482610;482779-483169;483265-483881;483992-486805;486922-487100	792.67	621.5	841.57
Pcordatum_s13206_g76508	+	A0A7S1A394	Hypothetical protein	57219-61582	12541-13088;13153-15134;15202-31555;31634-38005;38065-38916;38962-43738;43799-46265;46332-49449;49531-54129;54203-55995;56055-57182;57219-61582;61666-67563;67592-75081;6977-12499	4484.33	4364	4492.93
Pcordatum_s13209_g76511	+	A0A7S1QD35	Hypothetical protein	36815-37123	36096-36257;36463-36582;36815-37123;37144-38122	392.5	309	420.33
Pcordatum_s1320_g22846	-	A0A7S2PTY8	Hypothetical protein	172516-240271	109791-134883;134939-171244;171281-172486;172516-240271;240308-242536;242609-243969;244027-244048;244136-244161;244195-244258;244287-244368;244474-246458;246535-268144;268410-268465;268640-270866;79213-80006;80070-83337;83364-96006;96048-109743	10579.1	67756	7215.76
Pcordatum_s13249_g76591	-	A0A813K930	Hypothetical protein	31714-31839	30563-30691;31714-31839;32717-32987	175.33	126	200
Pcordatum_s13267_g76624	+	A0A813CTH1	Hypothetical protein	10262-12411	10262-12411;12740-13051;1377-1628;14702-14933;15736-15988;2471-2754;3545-3788;3913-7489;9069-9251	831.89	2150	667.13
Pcordatum_s13274_g76633	+	A0A813EQY3	Hypothetical protein	6025-6194	6025-6194;6445-9047;9200-13926	2500	170	3665
Pcordatum_s13305_g76687	+	A0A812U8H0	Hypothetical protein	10803-11001	10803-11001;11254-11568;11740-12350;12615-12764;12832-13190;1344-2168;2305-2501;2580-3298;3548-3918;4072-4250;4413-4587;4837-5017;5788-5992;598-759;6042-7187;7269-7472;7809-7960;8215-8391;8594-8762;913-1278	343.1	199	350.68
Pcordatum_s1330_g22939	+	A0A6V0BIN5	Hypothetical protein	95746-102721	102812-104319;104523-104873;104968-110301;110362-120352;120454-141943;142059-145822;145924-146211;146381-146629;33869-34092;34171-50622;50733-53995;54121-61161;61211-67555;67656-78242;78426-80408;80463-95655;95746-102721	6531.71	6976	6503.94
Pcordatum_s1332_g22963	-	A0A7S2HGN2	Hypothetical protein	223641-228453	210516-211035;211232-212407;212513-212950;213045-213244;213306-220134;220211-223558;223641-228453;228515-231989;232096-241396;241463-245348;245592-246758;247809-248017;249182-249827;249902-250105;250171-263858;263949-264794;264835-265047;265659-265836	2840.94	4813	2724.94
Pcordatum_s1332_g22964	-	A0A813EYI8	Hypothetical protein	334575-356973	327031-328173;328221-333982;334165-334408;334575-356973;357057-357252	5948.8	22399	1836.25
Pcordatum_s1333_g22975	-	A0A7S1WG52	Hypothetical protein	322905-323085	290643-291174;291236-298275;298326-301266;301313-302611;302711-303732;303765-305234;305298-311635;311753-313935;314077-322758;322905-323085	3168.8	181	3500.78
Pcordatum_s13347_g76764	+	A0A813GAS8	Hypothetical protein	46764-48565	35162-35623;35700-38979;39151-46558;46625-46723;46764-48565;48640-51756;51844-54432;54674-55411;55585-60973;61022-74418	3828.1	1802	4053.22
Pcordatum_s13352_g76777	+	A0A813K409	Hypothetical protein	40445-40843	15681-20270;20388-25049;25111-27994;28055-29820;29869-32996;33039-35202;35302-37029;37081-40273;40445-40843;40891-41255;41422-44552;44745-46105	2447.58	399	2633.82
Pcordatum_s13370_g76814	-	A0A812XZJ3	Hypothetical protein	42904-43506	30418-30588;30678-30880;30984-32160;32239-42870;42904-43506;43661-51641;51706-52076;52286-57040;57214-57360	2893.33	603	3179.63
Pcordatum_s1337_g23015	-	A0A812NU95	Hypothetical protein	116808-119020	100324-109150;109501-116696;116808-119020;119159-122097;122161-127981;128036-129671;129736-138149;138221-140871;140982-153239;153294-158207;159663-160045;160125-169511;169582-170113;170193-171841;171938-204709;204860-204932;205113-218269;218309-222528;222642-222798;222988-223151;223186-224634;224722-225130;225215-226452;226510-237780;237833-246739	5705.48	2213	5851
Pcordatum_s13397_g76865	+	A0A7S4UEN4	Hypothetical protein	72429-72674	61623-68362;69882-70052;70179-70270;70346-72068;72199-72379;72429-72674;72901-73934	1455.29	246	1656.83
Pcordatum_s1339_g23037	-	A0A7S4SHU4	Hypothetical protein	206575-213627;312167-313722	206575-213627;213774-216155;216204-216410;216619-217585;217713-219470;219604-220543;220657-222879;222935-225276;225304-225841;225914-227492;227602-227802;228282-231344;231474-233520;233649-237390;237443-259324;259441-261673;261729-268349;268449-276743;276816-288121;288180-293276;293354-294599;294672-308614;308657-312139;312167-313722;313788-319726;319841-324198;324440-324506;324708-324904;325282-…	3444.82	4304.5	3391.09
Pcordatum_s1339_g23041	-	A0A7S4SWK0	Hypothetical protein	397908-403447	394772-397849;397908-403447;403482-405572;405626-409458;409506-412310;412371-416221;416315-422386;422477-435065;435243-435496;435769-437587;437711-437862;437993-438396	3540.67	5540	3358.91
Pcordatum_s13410_g76898	-	A0A7S4V0U3	Hypothetical protein	18198-18896	18198-18896;18972-24054;24205-32703;2567-9173;32828-49556;49738-50070;50136-50735;50829-52268;52333-53703;53762-54933;54970-54990;55072-56229;56297-58610;58733-60257;60330-72476;72596-73662;9276-18179	4098.18	699	4310.63
Pcordatum_s1342_g23085	-	A0A7S1QSE0	Hypothetical protein	467548-471383;474630-477162	466954-467496;467548-471383;471441-472782;472938-473957;474223-474545;474630-477162;477275-477741;478005-478618;479786-481431;481482-482406	1324.9	3184.5	860
Pcordatum_s1342_g23087	-	A0A7S4VMV1	Hypothetical protein	526571-530431;545605-545951	516225-516487;516725-516862;517304-517887;517953-526503;526571-530431;530509-530661;530796-535692;535797-537309;537350-538904;538995-545568;545605-545951;546039-548986;549095-551248;551302-552340;552426-559085;559253-561121;561207-561737;561824-562503;562587-567185;567384-569388	2546.05	2104	2595.17
Pcordatum_s1343_g23090	-	A0A7S1WR90	Hypothetical protein	264006-272625	193666-204214;204259-259865;259945-263975;264006-272625;272680-276158;276258-277405;277505-283208;283245-305540;305580-312359	13134.9	8620	13699.2
Pcordatum_s1345_g23109	-	A0A813GKB0	Hypothetical protein	156971-158159	100159-104157;104297-105569;105599-108356;108479-111237;111260-125081;125226-127636;127772-130072;130223-139490;139569-144426;144473-156858;156971-158159;45982-47361;47425-53821;53921-71981;72103-78780;78874-93604;93697-94312;94391-100074	6142.83	1189	6434.24
Pcordatum_s134_g4491	+	A0A813EMJ1	Hypothetical protein	614164-614368	614164-614368	205	205	0
Pcordatum_s13528_g77119	-	A0A7S1L7P4	Hypothetical protein	52648-53479	12987-17134;17306-25156;25303-25470;25527-36807;36934-52581;52648-53479;53756-53918;54382-55421;55516-55954;56089-56251;56300-57556;57608-57775;57928-70429	4281.54	832	4569
Pcordatum_s1352_g23181	-	A0A7S1QWC1	Hypothetical protein	226324-227742	218025-225769;225854-226211;226324-227742;227815-232396;232434-233819;233862-236471;236570-237179;237280-245639;245708-246159;246220-247841;247920-249199;249306-249953;250007-254931;255004-256634;256698-261681;261734-266015;266066-271066	3052.65	1419	3154.75
Pcordatum_s1353_g23188	+	A0A7S0FQD6	Hypothetical protein	19101-19307	14181-16278;16331-18841;19101-19307;19500-19664	1245.25	207	1591.33
Pcordatum_s1354_g23203	-	A0A812QSH1	Hypothetical protein	303774-313615	301975-303685;303774-313615;313646-313848;313890-324309;324397-331198;331291-332380	5011.33	9842	4045.2
Pcordatum_s1355_g23224	-	A0A812MWZ5	Hypothetical protein	379261-379517	372096-379173;379261-379517;380492-381103;381208-381678;381757-382388;382406-383399;383524-384502;384554-385249;385299-390972;391088-391653;391811-398157;398224-407742;407779-409919;409994-415948;416070-421794	3176.4	257	3384.93
Pcordatum_s1357_g23250	+	A0A7S3GSG5	Hypothetical protein	323531-328243	317378-320632;320811-322056;322250-323189;323531-328243;328293-330572;331287-344252;344400-346696;346789-348305;348460-353558;353631-354946;355079-358352;358497-365889;365934-374236;374426-374809;374922-376772	3788.93	4713	3722.93
Pcordatum_s1360_g23280	-	A0A7S1RFA4	Hypothetical protein	263915-264641	245312-251198;251268-253919;254017-257029;257074-262464;262514-263827;263915-264641;264683-265690;265796-270367;270507-271657;271729-273192;273259-274384;274504-276794;276982-277636;277808-277871;278006-278171;278247-278368;278543-296704;296812-297359;297451-298211;298387-298426;298485-298530;298638-298663	2326.64	727	2402.81
Pcordatum_s1362_g23299	+	A0A7S1KVY3	Hypothetical protein	90941-91097	100920-103484;90941-91097;91256-94643;94676-95986;96362-97824;97943-100778	1953.33	157	2312.6
Pcordatum_s13643_g77340	+	A0A7S2C8T9	Hypothetical protein	25489-27502	20739-21609;21661-21861;21901-22761;22813-23221;23266-25445;25489-27502;27575-34291;34349-36855;36915-37290;37458-38023;38232-41856	1847.91	2014	1831.3
Pcordatum_s1366_g23341	-	A0A813DRS9	Hypothetical protein	376402-376596	373498-375385;375536-375966;376402-376596;376999-377858;377983-379181	914.6	195	1094.5
Pcordatum_s13674_g77397	+	A0A812K957	Hypothetical protein	15268-15670	12005-15118;15268-15670;15801-17009;17070-18795;18903-21365;21536-23632;23675-27235	2081.86	403	2361.67
Pcordatum_s1367_g23351	+	A0A812GT29	Hypothetical protein	240243-240780;481117-485072	209593-209994;210119-212670;212804-214667;214782-218188;218477-218877;219061-219688;219857-232957;233072-236706;236751-239170;239232-240161;240243-240780;240901-241288;241373-243539;243615-244653;244800-252764;252960-253399;253446-256775;257138-259846;259926-268143;268177-269914;269939-271277;271358-272910;272978-282015;282046-316302;316367-328287;328350-334585;334661-345185;345242-348986;349061-…	6439.64	2247	6639.29
Pcordatum_s1370_g23390	-	A0A7S4S6Z1	Hypothetical protein	86031-86540	86031-86540;86879-89498;89739-90522;90604-90849;91083-94048;94084-96417	1576.67	510	1790
Pcordatum_s1371_g23401	-	A0A7S2DLG9	Hypothetical protein	139524-144084	107957-120564;120759-121925;122059-129986;130036-131502;131543-139472;139524-144084;144158-171794;171844-186381;186416-187559;187633-192090;192150-196716;196809-198058;198145-199985;200035-201039;201277-202018;202224-208763;208882-209147;209225-210077;210144-210466;210525-211868;211891-214220;214283-222433;222478-226171;226231-228094;228153-233240;233300-237175;237261-239589;239645-243912;243965-…	4588.98	4561	4589.64
Pcordatum_s1373_g23434	-	A0A813L9H8	Hypothetical protein	357377-359120	193430-198975;199060-202463;202541-214181;214224-218932;219027-223361;223741-224022;224332-234466;234574-235157;235208-236867;236967-240398;240433-251621;251687-260432;260511-261400;261503-266095;266171-271627;271674-277825;277903-285503;285570-300688;300770-305956;306008-344527;344603-349822;349876-357336;357377-359120;359160-386568;386620-396829;396911-400841;400903-406110;406160-453192;453239-…	8291.18	1744	8463.47
Pcordatum_s1376_g23460	+	A0A7S3H8U7	Hypothetical protein	376554-376721	356623-364763;364803-367574;367635-376499;376554-376721;376785-382120;382185-383092;383158-386781;386826-419213;419266-427953	7876.67	168	8840.25
Pcordatum_s1379_g23489	+	A0A813E6I4	Hypothetical protein	332330-334258	272558-315457;315530-332290;332330-334258;334288-334971;335063-339167;339254-339633;340593-340687;340939-341024;341085-341185;341774-342592;342993-343379;344563-348619;348808-348975;349673-350797;351082-351317;352575-353138;353298-353373;353506-355205;356023-356718;356838-357205	3861.85	1929	3963.58
Pcordatum_s13802_g77625	-	A0A7S1WRK3	Hypothetical protein	21701-21835;6389-21642	21701-21835;21910-22073;5666-6286;6389-21642	4043.5	7694.5	392.5
Pcordatum_s13816_g77651	-	A0A7S4T122	Hypothetical protein	54095-54303	53352-53669;53724-53929;54095-54303	244.33	209	262
Pcordatum_s13838_g77687	+	A0A7S0AXY0	Hypothetical protein	71206-71342	60586-64308;64381-65457;65599-71157;71206-71342	2624	137	3453
Pcordatum_s1383_g23529	-	A0A813D1E1	Hypothetical protein	331126-331178	320331-321827;321969-331068;331126-331178	3550	53	5298.5
Pcordatum_s13867_g77746	+	A0A7S4VXF4	Hypothetical protein	43366-43532	33779-40143;40296-43083;43366-43532;44350-45903;45970-64731;64826-66751;66889-70607	5040.14	167	5852.33
Pcordatum_s13875_g77760	-	A0A813KQX6	Hypothetical protein	13068-13138	13068-13138;13368-13414;13522-13565	54	71	45.5
Pcordatum_s1387_g23568	-	A0A813EUC1	Hypothetical protein	197679-203599	101485-110801;110839-114160;114215-120004;1176-2947;120057-131491;12180-24558;131535-134786;134896-161133;161186-169595;169663-178759;178853-187749;187825-196393;196480-197620;197679-203599;203662-207540;207594-211376;211429-213392;213478-217522;217583-219618;219694-223961;224013-229974;230035-232938;232969-238535;238584-249438;24613-27358;27396-61570;2998-8902;61633-66675;66721-76248;76306-84020…	7032.14	5921	7064.82
Pcordatum_s13896_g77803	-	A0A7S1MNI3	Hypothetical protein	21047-21240	21047-21240;21292-26093;26235-26837;27711-31719;31816-34399;34514-42069;42160-51831;51889-56928;57021-62438;62569-66364	4367.4	194	4831.11
Pcordatum_s138_g4595	+	A0A7S2NIJ5	Hypothetical protein	403396-403947	388105-388290;388400-394694;394815-402095;402220-403297;403396-403947;404083-405136;405230-409187;409319-416153;416259-416839;416892-417024;417163-417768;417856-417987;418072-418215;418314-418417;418545-418729	1941.6	552	2040.86
Pcordatum_s1393_g23646	+	A0A813JF16	Hypothetical protein	275138-277282	274328-275079;275138-277282;277319-277883;277985-278770	1062	2145	701
Pcordatum_s13951_g77884	+	A0A7S4RDS0	Hypothetical protein	42574-42934	30034-31790;31861-34291;34356-36976;36999-38608;38735-40121;40227-42277;42574-42934	1745.43	361	1976.17
Pcordatum_s1396_g23671	-	A0A7S0B329	Hypothetical protein	128374-131365	103606-107836;107916-109515;109583-120051;120099-124207;124257-128326;128374-131365;131480-134317;134374-134933;134983-137014;137072-185139;185197-250982;251029-251864;251908-257939;257989-262374;262414-271870;271998-275814;275865-280848;280930-283502;283602-307808;307920-315900;315963-317224;317331-320316;320432-320926;51501-53785;53923-60813;60963-95766;95879-103494	9902.48	2992	10168.3
Pcordatum_s1396_g23674	-	A0A7S1WT57	Hypothetical protein	147622-147770	147288-147475;147622-147770;148002-151015;151258-151496;151671-168539	4091.8	149	5077.5
Pcordatum_s13985_g77935	+	A0A812XIV9	Hypothetical protein	17164-17319	14375-14681;14815-17070;17164-17319;17494-22244;22329-22407	1509.8	156	1848.25
Pcordatum_s13994_g77954	+	A0A7S2NV05	Hypothetical protein	31376-31565	29510-30902;31376-31565;31844-31946;32104-33165	687	190	852.67
Pcordatum_s14002_g77963	-	A0A7S1F6C7	Hypothetical protein	53415-56204	21395-27199;27317-28843;28920-39046;39143-46162;46260-53316;53415-56204;56244-60957;8611-21319	6468.63	2790	6994.14
Pcordatum_s14026_g77998	-	A0A813G3S3	Hypothetical protein	4477-10605	2728-3302;4070-4242;4477-10605	2292.33	6129	374
Pcordatum_s1402_g23752	-	A0A7S2NFF4	Hypothetical protein	469765-472640	465528-467576;467744-469682;469765-472640;472693-481447	3904.75	2876	4247.67
Pcordatum_s1404_g23777	+	A0A813GNY8	Hypothetical protein	555127-555518	554261-554312;554408-554575;554696-554896;555127-555518;555630-555837;556008-556365;556514-557758;557839-558092	359.75	392	355.14
Pcordatum_s14071_g78078	+	A0A7S1W7S5	Hypothetical protein	13234-18661;5722-6363	13234-18661;1794-2239;253-1696;2572-5613;5722-6363;7011-12851	2807.17	3035	2693.25
Pcordatum_s14074_g78083	-	A0A812ZJX1	Hypothetical protein	39935-40074	39935-40074;40710-40946;42118-42323;43579-62096;62150-66114;66254-68177	4165	140	4970
Pcordatum_s1408_g23803	-	A0A812TL36	Hypothetical protein	61153-61486	61153-61486	334	334	0
Pcordatum_s1409_g23815	-	A0A7S0A0N4	Hypothetical protein	356745-359299	353562-356175;356298-356609;356745-359299;359368-369225;369288-370771;370815-384426;384521-388553;388643-400447;400556-418454;418509-420548;420651-429867;429916-439304;439392-441108;441139-446331;446389-449886;449960-460690;460859-470054;470156-470602;470675-478537;478641-484553;484601-496227;496321-500107;500245-510233;510357-511448;511526-513559;513667-515042	6126.19	2555	6269.04
Pcordatum_s14107_g78150	-	A0A812Y2Z7	Hypothetical protein	41218-41256	36364-36472;39764-39909;40157-40366;41218-41256	126	39	155
Pcordatum_s1410_g23829	+	A0A813IRN6	Hypothetical protein	434129-445461	388555-388754;388821-388961;389025-389046;389139-389518;389597-389953;390321-390648;391873-391948;392338-399165;399233-399458;399669-400034;400308-403476;403537-406792;406838-429988;430059-434010;434129-445461;445554-452854;452906-463499;463566-472342	4469.83	11333	4066.12
Pcordatum_s1412_g23844	-	A0A812M425	Hypothetical protein	148437-148602	106911-109747;109833-117651;117705-132682;133207-133341;133397-133586;133824-134021;134222-134565;134948-145485;145612-145841;146461-146640;146877-148364;148437-148602;148653-149007;149089-149281;60865-64739;64946-65356;65507-65818;65897-67568;67770-68121;68195-68359;68509-73109;73210-73951;74017-79004;79053-84067;84134-88686;88729-91313;91366-96603;96669-106829	3011.46	166	3116.85
Pcordatum_s14150_g78228	-	A0A7S2Q8S4	Hypothetical protein	55202-61247	46636-52347;52402-53202;53353-54159;54283-55146;55202-61247;61349-66670;66841-67410	2874.57	6046	2346
Pcordatum_s1424_g23961	+	A0A813HQ49	Hypothetical protein	204263-206277	163263-164543;164603-170705;170802-171353;171447-171909;173669-174357;174642-177977;178025-181593;181671-184686;184724-191285;191348-197633;197755-202501;203364-204166;204263-206277	3032.46	2015	3117.25
Pcordatum_s14261_g78414	+	A0A7S3GU60	Hypothetical protein	43882-46682	17230-37723;37772-42097;42149-43830;43882-46682	7325.75	2801	8834
Pcordatum_s1428_g24011	-	A0A7S3TJA6	Hypothetical protein	551229-554425	499865-500459;500547-534310;534370-551153;551229-554425;554525-555194;555308-558961	9777.33	3197	11093.4
Pcordatum_s1429_g24017	-	A0A7S1QF19	Hypothetical protein	475224-483333	425903-426681;426710-433783;433825-435439;435514-438146;438241-440755;440860-443965;444021-446111;446160-456515;456594-465792;465856-469362;469474-471970;472083-475123;475224-483333;483419-489535;489615-490425;490527-495982;496026-510107;510160-515986;516210-516609	4695.58	8110	4505.89
Pcordatum_s14300_g78478	+	A0A812RMC1	Hypothetical protein	59070-60120	49660-49768;49823-52784;52964-58897;59070-60120	2514	1051	3001.67
Pcordatum_s14318_g78514	+	A0A813LLJ6	Hypothetical protein	9744-10310	3938-9619;9744-10310	3124.5	567	5682
Pcordatum_s14333_g78539	-	A0A7S2J182	Hypothetical protein	23736-28398	13254-18977;19032-20522;20562-23639;23736-28398;2384-4560;28442-47337;4663-13187;47535-58595;58678-59844;60167-60656;60771-63416;63512-65013	5118.33	4663	5159.73
Pcordatum_s14339_g78548	+	A0A7S4US16	Hypothetical protein	34929-35822	29213-29623;30503-33049;33221-34766;34929-35822;36026-61769;61966-62100;62155-62368;62462-64486;64589-66391	3924.33	894	4303.13
Pcordatum_s14354_g78566	-	A0A7S2Q247	Hypothetical protein	13415-14044	13415-14044;14227-18251;18330-18557;18684-22126;22196-45458;45588-52364;52458-52980;53395-53764;53883-54541;54737-55494;55691-58035;58092-59248;59347-60817;61115-61297;7022-13305	3474.4	630	3677.57
Pcordatum_s1437_g24089	-	A0A7S1SA47	Hypothetical protein	141399-141429	104099-106972;107063-115490;115532-119751;119802-124466;124517-129659;129701-131291;131336-133899;133953-135951;135995-138929;138944-138986;138993-139027;139064-141392;141399-141429;141481-149253;149296-152430;152458-161281;161332-163067;163127-165456;165516-168306;168337-178611;178630-183035;183066-185288;185347-194146;194212-198997;199068-206936;206987-218486;218537-218864;26910-27542;27584-288…	4513.19	31	4622.51
Pcordatum_s14405_g78662	-	A0A812R9D6	Hypothetical protein	10433-10466	10253-10288;10433-10466;10620-10644;9956-9979	29.75	34	28.33
Pcordatum_s1446_g24211	-	A0A7S1MDE9	Hypothetical protein	400633-400850	396810-399168;399248-399415;399827-400042;400204-400599;400633-400850;400971-408684;408728-410457;410532-411630;411776-411796;411886-411918;412099-413381;413583-413611;413750-413841	1181.38	218	1261.67
Pcordatum_s1448_g24234	-	A0A7S2JUX8	Hypothetical protein	21360-22287	21360-22287;22392-23581	1059	928	1190
Pcordatum_s1448_g24235	-	A0A7S2DK50	Hypothetical protein	104385-107358	100676-104333;104385-107358;107590-108967;109069-109648;109716-129020;129096-129957;130006-139288;139379-141388;141581-145082;145211-147717;147753-147911;148036-148153;148546-155408;97327-100590	4033.07	2974	4114.54
Pcordatum_s14498_g78799	-	A0A7S2NXP9	Hypothetical protein	21990-22215;54483-55027;58468-58962	20866-21470;21990-22215;23326-30743;31771-32694;32880-35111;35304-36008;36183-36738;36835-54287;54483-55027;55253-57398;57559-58423;58468-58962;59022-59415	2658.77	422	3329.8
Pcordatum_s144_g4741	-	A0A813LQX3	Hypothetical protein	500866-506219	493001-493028;493934-494047;494111-498945;499001-500752;500866-506219;506247-509182;509259-517727;517813-532975;533087-538948;539010-544442;544512-551546;551607-585369;585476-599435;599480-601545;601633-603936;604054-637824;637882-642462;642505-646169;646272-647762	8030.63	5354	8179.33
Pcordatum_s14551_g78893	-	A0A813H6W2	Hypothetical protein	58326-58568;61437-62594	58326-58568;59659-59903;60003-60209;61437-62594	463.25	700.5	226
Pcordatum_s1456_g24301	+	A0A7S3U2J1	Hypothetical protein	307755-307888	202284-216749;216788-218259;218411-218698;218834-236173;236282-237460;237557-256618;256700-274835;274965-307015;307052-307706;307755-307888;307973-308153	9542.18	134	10483
Pcordatum_s1458_g24325	-	A0A813GAC5	Hypothetical protein	104847-105068;123310-131949;77699-77927	102295-104222;104517-104607;104847-105068;105216-107357;107406-110362;110429-111160;111223-115678;115733-118376;118436-118853;119034-120828;120940-123272;123310-131949;131986-135255;135344-163846;163908-175512;175580-194084;194142-202498;202542-203951;204072-212894;213058-267842;267927-268338;268461-278247;278333-278569;278710-284845;77699-77927;78135-78355;78428-78841;79065-90577;90605-96133;961…	6804	3030.33	7223.3
Pcordatum_s14590_g78952	-	A0A7S0AU02	Hypothetical protein	13559-17658	13559-17658	4100	4100	0
Pcordatum_s1461_g24361	-	A0A813LWR4	Hypothetical protein	39185-39668	19835-20061;20194-21571;21687-23982;24129-28957;29060-30315;30401-37051;37115-37665;37894-39121;39185-39668;39903-40197;40600-40804;40871-42625;42727-43126;43240-70343	3475.64	484	3705.77
Pcordatum_s14637_g79048	-	A0A7S2G5M0	Hypothetical protein	57454-57650	57454-57650	197	197	0
Pcordatum_s1463_g24379	-	A0A7S0K4X9	Hypothetical protein	151996-152166	135531-135976;136119-136770;136838-136991;137093-151852;151996-152166;152274-152430;152564-152720;153140-155204;155295-155872;155994-156829;157040-160629	2142.36	171	2339.5
Pcordatum_s14645_g79059	-	A0A7S1AVT6	Hypothetical protein	607-763	10532-19372;1318-3709;136-459;19421-21914;22041-27083;27129-29381;29577-30576;30709-31044;31145-31455;31663-32123;32313-32961;33104-33311;33434-36956;37017-37586;3759-4793;37829-46543;46707-51229;4856-10486;51343-52919;52987-54992;55107-59973;60037-61632;607-763;61774-62188	2455.29	157	2555.22
Pcordatum_s1464_g24390	+	A0A6T9DIE2	Hypothetical protein	172074-173884;177628-187245	160364-167248;167334-169608;169786-171962;172074-173884;173993-177387;177628-187245;187405-188835;188937-190191;190246-190412;190525-191051	2954.1	5714.5	2264
Pcordatum_s1464_g24394	+	A0A7S4SP66	Hypothetical protein	474617-475709;477468-477998;481973-482156	447509-449453;449499-453101;453156-455033;455094-458240;458316-460953;461085-472251;472339-473902;474617-475709;475828-476112;476127-476524;476580-477423;477468-477998;478117-481238;481973-482156;482287-482686;482747-483196;483287-484844;484949-486195;486281-486564;486952-489242;489251-489979;490005-491009;491061-491328;491428-495793;495908-545801;545893-548401	3746.15	602.67	4156.17
Pcordatum_s1465_g24403	+	A0A813F8U1	Hypothetical protein	232467-232603	231194-231412;231594-231723;232467-232603	162	137	174.5
Pcordatum_s14676_g79121	-	A0A813G6K5	Hypothetical protein	59085-60174	27442-29574;29670-38639;38750-48483;48499-49492;49664-51677;51735-52555;52601-58937;59085-60174;60220-63355	3914.33	1090	4267.38
Pcordatum_s1467_g24421	+	A0A7S1WW66	Hypothetical protein	7544-7738	7544-7738;8416-11545	1662.5	195	3130
Pcordatum_s1467_g24429	+	A0A7S0RL96	Hypothetical protein	291754-291990	278388-279342;279520-279779;279819-288459;288567-289670;289784-291724;291754-291990;292066-292220	1899	237	2176
Pcordatum_s146_g4815	+	A0A813F892	Hypothetical protein	1113088-1126774	1037551-1039791;1039883-1066944;1067071-1072158;1072197-1101888;1102064-1105602;1105637-1113055;1113088-1126774;1126825-1135212;1135252-1136113;1136162-1154078;1154145-1160061;1160170-1163063;1163213-1166942	9879.69	13687	9562.42
Pcordatum_s1473_g24491	+	A0A7S2NXP9	Hypothetical protein	142003-145881	142003-145881;145933-146207;146400-148578;148678-151026;151087-154578;154637-156285;156393-159185;159362-160139;160166-162137;162284-163687;163744-174966;175087-176307;176462-178878;179662-179937;180051-180399;180809-180998;181086-182352;182428-193556;193625-195064;195129-199188;199525-200065;200227-201588;201647-210474;210559-210876;211499-211836;212058-212384;212475-215275;215411-215758;215863-…	2652.57	3879	2624.05
Pcordatum_s14799_g79328	-	A0A7S1A2E3	Hypothetical protein	17554-17778	16759-17450;17554-17778;17901-18084	367	225	438
Pcordatum_s14823_g79363	-	A0A812QV79	Hypothetical protein	37490-37930	31318-33661;33758-35454;35521-35802;36367-37069;37490-37930	1093.4	441	1256.5
Pcordatum_s14837_g79388	+	A0A813I3S5	Hypothetical protein	26899-28026	25396-26872;26899-28026;28098-29783;30031-30115;30276-32999;33101-33183;33704-33803;34396-34440;36082-36175;36245-36330;36448-36748;37455-37522;37707-38425	661.23	1128	622.33
Pcordatum_s14839_g79390	+	A0A813HB09	Hypothetical protein	43523-43610	13132-28759;28862-36329;36376-39370;39463-41301;41341-41520;41583-42417;42694-42838;43523-43610;4842-8784;8833-13055	3734.4	88	4139.56
Pcordatum_s14862_g79425	+	A0A813FPZ5	Hypothetical protein	20155-20540	12372-12536;12777-15810;16145-19950;20155-20540	1847.75	386	2335
Pcordatum_s14875_g79448	+	A0A7S1AN59	Hypothetical protein	9806-19290	3652-6785;6822-9282;9367-9733;9806-19290	3861.75	9485	1987.33
Pcordatum_s14884_g79459	-	A0A812LBL0	Hypothetical protein	44919-45085	42619-42822;43402-43891;44578-44736;44919-45085	255	167	284.33
Pcordatum_s1489_g24635	-	A0A7S2G9Z2	Hypothetical protein	58676-66956;91633-94043	101096-105152;105212-107519;107559-109761;109810-110758;110792-112474;112532-138179;138210-142420;142475-143986;58676-66956;66974-68463;68536-78934;78971-91578;91633-94043;94103-96646;96723-97897;97946-101058	5287	5346	5278.57
Pcordatum_s148_g4848	-	A0A7S0FDI9	Hypothetical protein	201725-207657	100292-139988;10497-32544;140037-142088;142212-156199;156278-174730;174761-180132;180181-192277;192314-201656;201725-207657;207704-208131;208219-222346;222373-236612;236680-255633;255661-261134;261190-271372;271433-281020;281077-314798;314844-320108;320172-321933;322001-323476;323485-327051;32593-33923;327106-342351;33950-33984;34058-43244;342400-342900;342972-343874;43290-54607;54650-62596;62651…	10153.3	5933	10285.2
Pcordatum_s1496_g24712	+	A0A7S2LXE5	Hypothetical protein	297960-302124	297960-302124;302315-348421;348524-348883;348957-356415;356564-366901;367050-369609;369881-373814	10703.3	4165	11793
Pcordatum_s14976_g79596	-	A0A813E790	Hypothetical protein	16505-16622	16505-16622	118	118	0
Pcordatum_s14978_g79599	-	A0A813HCH2	Hypothetical protein	5119-5308	23149-23740;23927-24115;24214-28601;29006-50699;4630-4682;5119-5308;5833-22123	6199.57	190	7201.17
Pcordatum_s1499_g24745	-	A0A7S0BBN1	Hypothetical protein	474787-475398	433718-441800;441858-443944;444047-450899;451035-455535;455593-461468;461712-461869;462059-462329;462420-469975;470133-473271;473379-473701;473782-474374;474787-475398;475480-475658;475743-476754	2945.93	612	3125.46
Pcordatum_s149_g4891	-	A0A7S3WU82	Hypothetical protein	1065939-1068601	1002247-1003194;1003251-1003297;1003374-1005719;1005754-1013632;1013799-1017118;1017162-1018684;1018732-1024897;1024937-1029157;1029191-1034106;1034157-1040861;1040897-1042067;1042121-1043621;1043679-1047208;1047245-1049080;1049165-1050722;1050785-1055290;1055353-1065888;1065939-1068601;1068662-1081019;1081104-1091661;1091701-1101476;1101569-1108159;1108202-1116425;1116478-1127808;1127902-1129155…	5185.22	2663	5225.25
Pcordatum_s149_g4895	-	A0A7S3T9B1	Hypothetical protein	1367273-1367442	1315558-1345722;1345843-1345994;1346592-1346907;1347017-1347151;1347245-1359679;1359800-1367147;1367273-1367442;1367542-1371963	6892.88	170	7853.29
Pcordatum_s14_g625	-	A0A7S3TGC5	Hypothetical protein	28399-40632	12831-16056;149874-152923;152945-154452;154537-155307;155327-158213;16129-28349;28399-40632;40654-46778;46863-63125;63210-70582;70653-71763;71797-76111;76160-83840;83882-87567;87606-91044;91105-91606;91638-93514;93566-149816	8028.89	12234	7781.53
Pcordatum_s1502_g24778	+	A0A7S1B1T8	Hypothetical protein	255192-256953	253782-255026;255192-256953;257039-257569	1179.33	1762	888
Pcordatum_s1502_g24782	-	A0A7S1AQQ9	Hypothetical protein	516904-523818	452322-460473;460562-462541;462634-463579;463625-467316;467354-483764;483805-490768;490802-501865;502013-503622;503642-503686;503730-505679;505778-506344;506954-507130;507389-507900;508153-509881;510066-511850;511988-512973;513031-516864;516904-523818	3851.06	6915	3670.82
Pcordatum_s1504_g24799	-	A0A7S4Q7I3	Hypothetical protein	293698-302454	230983-251315;251416-253458;253520-257832;257862-276370;276478-281638;281712-293598;293698-302454;302527-302790;302869-306591;306644-307772;307826-310059;310531-310617;313297-313356;313762-314831	5683.57	8757	5447.15
Pcordatum_s1508_g24836	+	A0A7S4VR14	Hypothetical protein	451233-452261;507222-513171	208937-213351;213443-217494;217536-223420;223494-253652;253751-272031;272085-273009;273101-275964;276014-285704;285827-301515;301636-308632;308747-309904;309941-327621;327695-334568;334625-346962;347065-366746;366804-366998;367050-379990;380033-390867;390934-395338;395402-403607;403693-406085;406180-417602;417731-420698;420731-422765;422828-433875;433943-438087;438180-451204;451233-452261;452335-…	8620.43	3489.5	8931.39
Pcordatum_s150_g4902	+	A0A7S3H3E1	Hypothetical protein	295171-300699	287703-288062;288519-288576;288673-288920;289204-289317;289344-294427;294665-295015;295171-300699	1677.71	5529	1035.83
Pcordatum_s1510_g24850	-	A0A7S2ND39	Hypothetical protein	27821-28672	27821-28672	852	852	0
Pcordatum_s1514_g24903	+	A0A7S2DLZ5	Hypothetical protein	398180-399515	388038-392102;392219-398141;398180-399515;399555-404134;404458-404632	3215.8	1336	3685.75
Pcordatum_s1518_g24948	-	A0A7S0ZNW1	Hypothetical protein	232812-232978	232495-232644;232812-232978;233072-233230;233445-233797;234646-234906;235210-236262;236393-238038;238094-239165;239323-239403	549.11	167	596.88
Pcordatum_s15204_g79943	-	A0A7S4SZL7	Hypothetical protein	30123-30313	23795-24279;24469-25003;25135-25278;25748-25997;26613-27529;27572-28179;28483-28684;29273-29511;30123-30313;30555-30910	392.7	191	415.11
Pcordatum_s15213_g79956	+	A0A813L2A6	Hypothetical protein	1183-1372	1183-1372;12288-13217;13314-17811;1566-12217;17866-28791;28843-39252;39348-53419;959-1125	6480.63	190	7379.29
Pcordatum_s1521_g24979	+	A0A7S3H4E4	Hypothetical protein	11699-16008	11057-11603;11699-16008;16072-42855;43165-43314;43390-44455;44583-47862;47937-48339;48535-48989;7695-10975	4475.11	4310	4495.75
Pcordatum_s1521_g24983	+	A0A813HGK6	Hypothetical protein	152941-153778	149993-150047;151348-151699;151820-151963;152285-152497;152941-153778;154720-155207	348.33	838	250.4
Pcordatum_s15227_g79971	+	A0A813K930	Hypothetical protein	31706-31831	30558-30828;31706-31831	198.5	126	271
Pcordatum_s1527_g25040	-	A0A813EIL5	Hypothetical protein	70731-72315	102947-105710;105765-117805;118244-119560;119596-122839;123036-126354;126793-136771;136883-137082;137216-137410;64649-65255;65468-70331;70731-72315;72525-79689;79895-82594;82688-96173;96270-102883	4672	1585	4892.5
Pcordatum_s1527_g25043	-	A0A7S1WPW2	Hypothetical protein	153075-153248	153075-153248;153676-154219;154323-164452;164581-170952;171064-172105;172153-183196;183528-183793;183845-184759;185033-188444;188540-189636;189826-191561;191618-192850;192904-192938	2923.08	174	3152.17
Pcordatum_s15328_g80120	+	A0A812QPN1	Hypothetical protein	41010-41228	40610-40815;41010-41228;41559-42029;42146-42805;42968-43522;43596-45507	670.5	219	760.8
Pcordatum_s1534_g25125	-	A0A7S0FFU3	Hypothetical protein	349698-356492;356550-366594;473470-480551;480591-486363	206130-206299;206400-216466;216541-229701;229769-237674;237768-241696;241801-243607;243648-248993;249036-260680;260756-275388;275472-283934;283982-287649;287695-289707;289732-292972;293074-297574;297632-299907;299953-305684;305727-317245;317306-320045;320126-323483;323554-338072;338122-344206;344258-349653;349698-356492;356550-366594;366634-411584;411619-412454;412532-420697;420773-423551;423594-…	7373.47	7423.75	7368.56
Pcordatum_s1536_g25147	-	A0A812HUI5	Hypothetical protein	383255-383965	383255-383965;383995-385004;385279-385457;385596-386304;386536-387123;387221-389588	927.5	711	970.8
Pcordatum_s1537_g25165	+	A0A7S4PTM5	Hypothetical protein	436168-436831	418198-426645;426795-436138;436168-436831;436972-440799;440959-443685;443869-444049	4198.67	664	4905.6
Pcordatum_s1538_g25170	+	A0A7S1MBT1	Hypothetical protein	96252-96449	95655-95814;95905-96107;96252-96449;97118-97289;97420-97593	181.4	198	177.25
Pcordatum_s15395_g80208	-	A0A7S2CL51	Hypothetical protein	50903-51079	50655-50836;50903-51079;51275-55623	1569.33	177	2265.5
Pcordatum_s153_g4971	-	A0A7S2K9F7	Hypothetical protein	540322-540492	540322-540492;540818-542157	755.5	171	1340
Pcordatum_s1540_g25186	+	A0A813K3A6	Hypothetical protein	50824-51565;51679-61407	50824-51565;51679-61407	5235.5	5235.5	0
Pcordatum_s1542_g25221	+	A0A7S0F8F1	Hypothetical protein	393128-393353	393128-393353	226	226	0
Pcordatum_s1547_g25273	+	A0A7S4W7U5	Hypothetical protein	205508-209276	100396-104925;104947-110966;111054-116891;116989-120097;120130-122402;122442-123004;123059-163939;164021-167322;167359-171519;171601-173271;173338-174725;174765-183333;183397-189513;189622-190227;190303-194103;194197-203113;203215-205470;205508-209276;98928-100319	5745.42	3769	5855.22
Pcordatum_s15526_g80378	-	A0A7S1RT88	Hypothetical protein	36432-36833	36432-36833;37001-38805;38829-39005	794.67	402	991
Pcordatum_s15557_g80429	+	A0A7S2M081	Hypothetical protein	53992-54524	52533-53916;53992-54524	958.5	533	1384
Pcordatum_s15583_g80470	+	A0A7S2IS23	Hypothetical protein	40957-41132	29899-36399;36992-37194;37234-37870;38342-40422;40572-40806;40957-41132	1638.83	176	1931.4
Pcordatum_s155_g5015	-	A0A7S1W9A0	Hypothetical protein	568878-576668	568878-576668;576792-581090;581249-581386;581513-583996;584098-584567;584857-585189;585726-588821;588904-590046;590398-590419	2197.33	7791	1498.13
Pcordatum_s1562_g25418	+	A0A813KUW8	Hypothetical protein	123541-128319;187322-187805	123541-128319;128401-131500;131561-139415;139487-151659;151730-155730;155820-157386;157523-162431;162548-163047;163127-165808;165907-167126;167247-169637;169723-179412;179520-187228;187322-187805;187872-188294;188355-188512;188540-189252;189302-190719;190807-191139;191178-196784;196861-198250;198563-199876	3382.55	2631.5	3457.65
Pcordatum_s1565_g25442	+	A0A7S2CN33	Hypothetical protein	434871-452215	221466-231639;231669-236449;236466-239216;239260-248556;248628-251637;251711-252020;252054-264088;264147-290774;290818-297372;297418-302355;302456-304927;304993-305906;305952-319057;319100-333050;333120-335424;335472-346235;346296-360029;360100-375252;375307-381092;381137-394216;394314-396895;396965-401106;401146-425728;425780-428073;428113-434843;434871-452215;452263-452592;452640-456819;456862-…	8400.06	17345	8120.53
Pcordatum_s15664_g80581	-	A0A7S1PIY3	Hypothetical protein	15519-15715;15959-16126	12152-14875;14912-15257;15519-15715;15959-16126;16358-16761;16885-17198;17320-17526;17652-17948;18438-18980;19344-24151;24210-24802;24902-25523	935.25	182.5	1085.8
Pcordatum_s1566_g25448	+	A0A813FXZ6	Hypothetical protein	53316-53377	53181-53237;53316-53377	59.5	62	57
Pcordatum_s15679_g80603	-	A0A7S0A891	Hypothetical protein	15462-16293	10910-11569;11721-12450;12610-12992;13052-13376;13520-15314;15462-16293;16312-17743	879.57	832	887.5
Pcordatum_s156_g5027	+	A0A7S0A778	Hypothetical protein	121895-125389	101852-115633;10538-32038;115685-117268;117297-121866;121895-125389;125451-126453;32078-35949;3429-10465;35995-41415;41477-48865;48898-52954;53030-54330;54373-61553;61623-66579;66622-70592;70641-71822;71883-75305;75360-99256;99308-101806	6427.47	3495	6590.39
Pcordatum_s156_g5051	-	A0A7S4SN24	Hypothetical protein	1236323-1236913	1227107-1228077;1228207-1228292;1228836-1228912;1229274-1232273;1232323-1233086;1233188-1234262;1234299-1234901;1235120-1235613;1235668-1236203;1236323-1236913;1237062-1238126;1238217-1257734;1257904-1260937;1261003-1268492;1268556-1271338;1271432-1275580;1275647-1278291;1278351-1281557;1281596-1285499;1285555-1313218;1313275-1326887;1326936-1330113;1330194-1331652;1331712-1352813	5125.33	591	5322.48
Pcordatum_s1570_g25496	+	A0A7S0FPU6	Hypothetical protein	432426-451028	307377-324794;324950-325359;325399-328283;328329-331085;331167-333601;333661-334659;334706-337164;337233-341817;341867-350348;350370-361598;361626-399525;399580-404438;404490-410197;410295-432397;432426-451028;451075-462682;462739-468777;468863-471392;471445-481209;481294-486717;486778-487353;487426-487695;487774-502021	8404	18603	7940.41
Pcordatum_s15749_g80712	+	A0A7S0FWT9	Hypothetical protein	10890-18478	10890-18478;18649-31993;32085-33339;33409-45440;592-7763;7860-9303;9460-10798	6310.86	7589	6097.83
Pcordatum_s15764_g80737	-	A0A7S1RRY9	Hypothetical protein	25659-35021	21329-21930;21979-22706;22833-25598;25659-35021;35112-39137;39242-48245;48338-49479	3947.29	9363	3044.67
Pcordatum_s15775_g80756	+	A0A812PBP9	Hypothetical protein	53078-53290	53078-53290	213	213	0
Pcordatum_s1580_g25580	-	A0A7S0B303	Hypothetical protein	125402-126391	124493-124849;125402-126391;126516-127570;127876-128054;128251-128881;130291-131294;131346-133244;133403-143667;143840-144247;144392-144705;145180-146543;146938-148176	1642.08	990	1701.36
Pcordatum_s1583_g25615	-	A0A7S2JCI9	Hypothetical protein	4749-4890	18692-19417;19575-27166;27400-28506;4749-4890;5227-5419;5482-7685;7824-18559	3242.86	142	3759.67
Pcordatum_s1588_g25672	+	A0A7S2NAS8	Hypothetical protein	313562-313727;318011-318134	313562-313727;313962-315817;315943-316355;316511-316749;317390-317899;318011-318134;318186-318400	503.29	145	646.6
Pcordatum_s15899_g80915	+	A0A813K7C5	Hypothetical protein	18250-19051	18250-19051	802	802	0
Pcordatum_s158_g5085	-	A0A7S2N7A9	Hypothetical protein	38589-39861	35861-36547;36905-38459;38589-39861;40054-40505;40541-40709	827.2	1273	715.75
Pcordatum_s158_g5101	-	A0A6T1A0M2	Hypothetical protein	1123491-1123882	1090125-1091572;1091635-1116644;1116729-1117395;1117539-1118140;1118205-1123418;1123491-1123882;1123965-1124777;1124856-1127454;1127584-1128815;1128911-1133039;1133103-1135947;1136050-1137036;1137089-1139655;1139673-1149324;1149349-1151179;1151258-1163140;1163195-1165944;1166004-1169301;1169357-1170960;1171990-1172110	3982.2	392	4171.16
Pcordatum_s1595_g25738	-	A0A7S2MYX1	Hypothetical protein	335921-340639	294575-295123;295163-306407;306454-307538;307698-308311;308389-314672;314722-332498;332579-335869;335921-340639;340667-343017;343069-354686;354756-355276;355406-358977;359020-359518;359658-359772;359852-367320;367408-367465	4485.44	4719	4469.87
Pcordatum_s15966_g80984	+	A0A7S2B3I9	Hypothetical protein	28977-42139	12104-21403;21437-27260;27345-28892;28977-42139;42299-48993;49132-50511;50608-50922;51017-51435;9000-11962	4623	13163	3555.5
Pcordatum_s1596_g25748	-	A0A7S1R3Y4	Hypothetical protein	148150-152450;153385-153741	147965-148012;148150-152450;152634-153329;153385-153741;153882-154713;154759-156292;156491-157402;157481-158802;158916-164959;165024-167495;167538-169646;169741-176543;176636-185331;185398-192636;192706-211054;211091-215595;215638-223195;223260-225465;225531-233461;233529-235356;235410-239111;239149-260586;260631-266536;266587-281181;281237-286013;286094-287720;287788-291627;291673-321999;322069-…	7571.39	2329	7879.76
Pcordatum_s1596_g25755	+	A0A812TI50	Hypothetical protein	522088-522297	520593-520842;520962-521200;521715-521924;522088-522297;522465-522797;522906-523054	231.83	210	236.2
Pcordatum_s1599_g25779	+	A0A812GJ97	Hypothetical protein	60959-61002	60959-61002;61163-61202	42	44	40
Pcordatum_s159_g5114	-	A0A7S4S289	Hypothetical protein	657669-665273	517119-518977;519098-538906;539120-546253;546313-549838;549864-557937;557976-567842;567987-569227;569246-582629;582682-587207;587258-588963;589019-595173;595264-620353;620411-637506;637561-642568;642608-649300;649349-653941;654004-657586;657669-665273;665370-667052;667098-670752;670777-677054;677118-688161;688262-689695;689773-690166;690249-694246	7017.4	7605	6992.92
Pcordatum_s159_g5125	-	A0A7S1RA80	Hypothetical protein	1036021-1036596	1032957-1034608;1034972-1035142;1035319-1035952;1036021-1036596;1037051-1047625;1047744-1056170;1056226-1067045;1067088-1076143;1076228-1084071;1084120-1092664;1092708-1095321;1095402-1097547;1097576-1111311;1111365-1133207	7045.64	576	7543.31
Pcordatum_s1601_g25807	+	A0A7S2J9Z7	Hypothetical protein	25209-25635	23939-24136;24392-25003;25209-25635;25895-26127;26293-26507	337	427	314.5
Pcordatum_s1603_g25832	-	A0A813IBP6	Hypothetical protein	142841-143147;143353-157221	140428-141660;141762-142109;142204-142562;142841-143147;143353-157221;65008-75954;76000-78716;78867-140393	11413.4	7088	12855.2
Pcordatum_s16070_g81150	+	A0A7S4SYE3	Hypothetical protein	45512-45678;48901-49118	19629-21587;21780-27442;27922-30445;30624-31843;32840-40334;40496-40670;40957-44053;44393-44589;44737-45157;45512-45678;45875-46263;46395-46583;46700-46906;46953-47460;47603-48123;48216-48426;48640-48827;48901-49118;49279-51178;51225-51350	1368.75	192.5	1499.44
Pcordatum_s1610_g25898	-	A0A812R6X4	Hypothetical protein	125886-125964	124705-124799;125886-125964;128337-128560;129739-129778	109.5	79	119.67
Pcordatum_s16176_g81281	-	A0A7S0ZTP0	Hypothetical protein	27209-27612	23374-25587;25814-26804;27209-27612;27786-28610;29005-29924	1070.8	404	1237.5
Pcordatum_s16180_g81285	-	A0A7S4QGA9	Hypothetical protein	46033-46446;9064-14845	14930-22046;22098-27445;27474-31825;31879-34543;3248-9010;34580-45942;46033-46446;9064-14845	5350.5	3098	6101.33
Pcordatum_s1618_g25970	-	A0A812RUG6	Hypothetical protein	26109-31386	17215-21443;21505-26047;26109-31386;31441-36972;37045-45056;45081-47258;47310-51519;51598-51655	4255	5278	4108.86
Pcordatum_s16206_g81312	-	A0A812UB30	Hypothetical protein	15525-15600	15525-15600;15710-16591;16919-17075;18554-18796	339.5	76	427.33
Pcordatum_s1620_g25996	+	A0A812LVF8	Hypothetical protein	456881-458975	381321-395945;396015-404580;404632-433551;433600-439705;439770-446645;446695-453431;453477-456823;456881-458975;459030-472101	10038.2	2095	11031.1
Pcordatum_s16214_g81324	-	A0A812VYF6	Hypothetical protein	23330-25072	19608-23249;23330-25072;25159-25364;25405-25793;25908-33320;33377-36050;36120-38522;38579-38812;39254-39714;39752-40009;40145-41996	1934.09	1743	1953.2
Pcordatum_s1629_g26083	-	A0A7S1RF30	Hypothetical protein	139204-168928	123669-130502;130527-132827;132855-136776;136828-139149;139204-168928;168989-229666;229694-236565;236614-238323;238385-243187;243235-266943;266992-267427;267491-275043;275081-281663	12111.4	29725	10643.6
Pcordatum_s162_g5177	+	A0A813JFF5	Hypothetical protein	301903-303038	163257-175544;175587-203494;203513-205619;205670-206631;206669-215897;215985-216638;216687-226505;226549-229760;229810-276870;276891-290779;290851-291296;291350-297318;297392-301872;301903-303038;303093-311463;311505-312962;313015-319263;319300-346586;346628-357834;357880-371778;371870-372063;372080-379457;379471-380626;380701-406271	10080.5	1136	10469.4
Pcordatum_s1633_g26121	+	A0A813KBM2	Hypothetical protein	141325-152885	120147-128118;128196-138200;138255-141269;141325-152885;152939-160401;160459-163342;163446-169609	7009.14	11561	6250.5
Pcordatum_s16349_g81493	-	A0A812WQS0	Hypothetical protein	32221-37182	18702-27464;2269-5756;27561-32193;32221-37182;37294-44794;44849-46462;46526-48034;5840-8233;8280-18636	5024.56	4962	5032.38
Pcordatum_s1642_g26216	+	A0A812Q4K7	Hypothetical protein	365544-365714	365544-365714;365888-366007;366087-366316	173.67	171	175
Pcordatum_s16451_g81630	-	A0A7S2F857	Hypothetical protein	34721-35005;36078-36297	34721-35005;35210-35413;35480-35984;36078-36297	303.5	252.5	354.5
Pcordatum_s1648_g26282	-	A0A7S4V6X6	Hypothetical protein	502128-502806;502843-503064	500963-502054;502128-502806;502843-503064;503226-503588;503623-503797;504442-504803;504969-505185;505339-505790	445.25	450.5	443.5
Pcordatum_s16573_g81779	-	A0A813E0E2	Hypothetical protein	28031-28376	28031-28376;28533-37550;38634-38782;38975-42554	3273.25	346	4249
Pcordatum_s1659_g26397	+	A0A7S4QWX6	Hypothetical protein	261733-263871	221690-225322;225368-232221;232288-236103;236170-241699;241773-246649;246722-251674;251714-253840;253895-258611;258687-261630;261733-263871;263935-268344;268418-270357;270437-272376;272416-279968;280024-290615;290707-296241;296283-298094;298179-305100;305154-318321;318380-321244;321296-335091	5339.19	2139	5499.2
Pcordatum_s1660_g26403	+	A0A7S2LKJ3	Hypothetical protein	3509-3870	13920-36210;3509-3870;4323-4507;4591-13854	8025.5	362	10580
Pcordatum_s1665_g26466	+	A0A7S2JF50	Hypothetical protein	286385-287899	103096-130156;10475-19606;130247-131242;131279-131814;131872-141354;141406-144127;144209-150436;150522-157913;158050-158231;158277-167843;168049-170572;170670-178522;178657-185130;185167-186484;186520-188145;188194-197177;19667-20844;197233-201733;201788-212421;20944-23254;212473-216116;216150-218439;218496-232815;232846-235983;23305-23530;236057-247641;23615-34634;247672-252478;252527-255901;255…	6683.02	1515	6784.35
Pcordatum_s1673_g26528	-	A0A7S4PS05	Hypothetical protein	274738-274957	271544-274088;274391-274561;274738-274957	978.67	220	1358
Pcordatum_s1674_g26537	+	A0A813H6Q7	Hypothetical protein	323369-323923	323369-323923;324044-324238	375	555	195
Pcordatum_s167_g5290	+	A0A7S2QE75	Hypothetical protein	1035368-1048797	1035368-1048797;1048872-1050779;1050845-1056377;1056443-1065353;1065430-1074669;1074745-1087570;1087619-1103478;1103515-1109486;1109517-1117010;1117092-1148331;1148383-1148994;1149086-1155167;1155227-1160223;1160278-1161238;1161296-1177367;1177426-1178255;1178313-1195612;1195645-1205683;1205726-1221588;1221649-1241761;1241807-1251677;1251789-1252647;970641-971008;971140-971290;971383-974642;97466…	9337.37	13430	9196.24
Pcordatum_s1680_g26600	+	A0A812SUT6	Hypothetical protein	263705-264097	262668-263492;263705-264097;265042-265239;266507-266612	380.5	393	376.33
Pcordatum_s1682_g26623	+	A0A7S0ZXB5	Hypothetical protein	334723-335132	318445-321923;322187-322642;322725-323220;323382-326081;326241-327505;327614-330135;330212-330477;330516-334610;334723-335132;335174-339643;339714-343329;343468-344695;344783-350432	2357.92	410	2520.25
Pcordatum_s16843_g82136	+	A0A813DX90	Hypothetical protein	31271-31497	16225-17995;18133-25472;25523-29559;29669-30299;30346-30908;30978-31117;31271-31497;32097-34239;34335-34882;34971-35860	1829	227	2007
Pcordatum_s168_g5313	-	A0A7R9ZYJ6	Hypothetical protein	1245082-1248258;1249965-1252544	1245082-1248258;1248297-1249919;1249965-1252544;1252657-1256208;1256375-1256554;1256708-1259445;1259482-1259658;1259755-1264843;1264893-1275543;1275636-1276597;1276691-1277077;1277177-1279294;1279447-1279609	2569	2878.5	2512.73
Pcordatum_s1691_g26719	+	A0A7S2QIR4	Hypothetical protein	418064-418220;418855-419309	375200-377070;377234-412675;412924-417733;418064-418220;418855-419309;419395-425388	8121.5	306	12029.2
Pcordatum_s17014_g82321	-	A0A7S1YRJ9	Hypothetical protein	33267-33634	21299-24533;24588-24981;25156-31749;31876-32415;32870-33081;33267-33634;33698-33838;33953-36400;36494-41684;41736-43063	2045.1	368	2231.44
Pcordatum_s17025_g82334	+	A0A7S4WBF4	Hypothetical protein	13054-13268	10708-12452;12605-12911;13054-13268;13510-14029;14101-15207;15243-20819;21331-21446;21659-22434	1295.38	215	1449.71
Pcordatum_s1703_g26835	-	A0A813LH41	Hypothetical protein	446201-454774	446201-454774	8574	8574	0
Pcordatum_s170_g5348	+	A0A812LB04	Hypothetical protein	503905-503961	503905-503961	57	57	0
Pcordatum_s170_g5356	-	A0A7S4I531	Hypothetical protein	1081981-1082137	1080179-1081246;1081569-1081714;1081981-1082137	457	157	607
Pcordatum_s170_g5358	-	A0A812WVN0	Hypothetical protein	1116583-1120472;1122253-1124233	1114870-1116305;1116392-1116528;1116583-1120472;1120515-1122182;1122253-1124233;1124347-1127679;1127735-1133221;1133262-1136906;1137007-1140901;1140971-1174816;1174923-1181598;1181722-1186477	5895.83	2935.5	6487.9
Pcordatum_s1716_g26967	-	A0A813DKV3	Hypothetical protein	160137-172684	110474-113235;113281-137767;137813-142868;142929-152974;153020-156869;156957-160076;160137-172684;172736-178206;178282-185661;185737-188250;188335-190732;74715-74802;75237-75595;76241-76468;76603-77960;78023-86470;86522-89703;89824-110425	6327.61	12548	5961.71
Pcordatum_s171_g5373	-	A0A7S0FXI9	Hypothetical protein	838385-838535	838385-838535;839193-839603	281	151	411
Pcordatum_s17207_g82543	-	A0A7S2QE46	Hypothetical protein	27351-27556	16573-16770;16869-17201;17298-26171;26334-27253;27351-27556	2106.2	206	2581.25
Pcordatum_s17212_g82551	+	A0A813E3T7	Hypothetical protein	7770-8750	10254-11481;11540-11694;11775-11859;11933-16399;16478-16906;17026-17880;17910-18066;18609-22075;22158-24605;24756-28313;28445-31120;31267-31385;31503-31887;32025-32398;7424-7670;7770-8750;8789-10175	1354	981	1377.31
Pcordatum_s17271_g82616	-	A0A812ZFG6	Hypothetical protein	28396-28518	26208-26283;26933-27169;28056-28138;28396-28518;29813-29879;30054-30122	109.17	123	106.4
Pcordatum_s1727_g27071	-	A0A7S0FS71	Hypothetical protein	193699-203489	189118-190315;190499-192252;193699-203489;203575-206542;206651-211132;211184-219495	4750.83	9791	3742.8
Pcordatum_s1728_g27079	-	A0A813L0S2	Hypothetical protein	123103-123888	100177-105180;105300-109174;109219-115538;115640-119460;119487-123048;123103-123888;123967-125061;40330-43367;43420-50214;50283-54483;54547-60117;60265-66497;66574-72254;72358-80514;80571-80956;81033-96066;96096-100109	4916.06	786	5174.19
Pcordatum_s172_g5386	-	A0A812JNH8	Hypothetical protein	401251-409777;412418-416559;416615-427176	369993-377981;378033-381303;381337-383678;383757-387893;387948-394459;394504-401201;401251-409777;409797-410776;410830-412386;412418-416559;416615-427176;427241-436097;436143-452243;452304-459600;459658-462402;462479-466401;466440-469183;469227-471716;471790-473771;473872-474196;474230-491723;491748-491787	5487.05	7743.67	5130.74
Pcordatum_s17301_g82649	+	A0A813DP75	Hypothetical protein	28280-28473	11836-14979;15184-18040;18181-28081;28280-28473	4024	194	5300.67
Pcordatum_s1734_g27150	+	A0A7S1QT94	Hypothetical protein	314015-327159	307740-311717;311765-313822;314015-327159;327271-332296;332421-336158;336192-341265;341351-343594	5037.57	13145	3686.33
Pcordatum_s1738_g27197	+	A0A7S3X8F1	Hypothetical protein	242969-243371	241215-241384;241751-241965;242140-242581;242621-242821;242969-243371;243522-243978;244101-251633	1345.86	403	1503
Pcordatum_s1738_g27200	+	A0A7S0ZPA4	Hypothetical protein	291882-292062	286678-289885;289957-290547;290716-291699;291882-292062	1241	181	1594.33
Pcordatum_s17394_g82748	+	A0A813GJ16	Hypothetical protein	19949-20148	18815-19127;19237-19616;19949-20148	297.67	200	346.5
Pcordatum_s17394_g82749	+	A0A813IN13	Hypothetical protein	25719-25854	23471-25589;25719-25854;25996-26537;26795-26940	735.75	136	935.67
Pcordatum_s1743_g27252	+	A0A7S2GXC7	Hypothetical protein	388255-388455;437393-442252	384600-388053;388255-388455;389014-389367;389503-396352;396415-396887;396949-407156;407248-408827;408897-413209;413257-413442;413492-416680;416788-419757;419805-423109;423195-431832;431908-437286;437393-442252	3730.67	2530.5	3915.31
Pcordatum_s17482_g82837	-	A0A7S1RE86	Hypothetical protein	27312-28585	20204-21190;21285-21713;21858-22200;22321-27245;27312-28585;28692-29515;29644-30029;30105-30698;30796-30966	1103.67	1274	1082.38
Pcordatum_s1749_g27307	-	A0A813K4M6	Hypothetical protein	313799-314488	313799-314488;315118-316438;316594-318572;318642-318813;318943-319631;319842-322027	1172.83	690	1269.4
Pcordatum_s174_g5429	+	A0A812W1X4	Hypothetical protein	124012-124578	124012-124578	567	567	0
Pcordatum_s1750_g27314	-	A0A7S2DDW0	Hypothetical protein	189755-189939	183405-189598;189755-189939;190091-190429	2239.33	185	3266.5
Pcordatum_s1752_g27345	-	A0A7S1RI61	Hypothetical protein	334442-337223	283646-287664;287732-288894;289081-289822;290869-291532;291731-295177;295461-302629;302684-306491;306577-309448;309589-310638;310722-312957;314520-315687;315792-316357;316457-318148;318257-320331;320375-323168;323261-326466;326538-334334;334442-337223	2736.11	2782	2733.41
Pcordatum_s1758_g27406	+	A0A7S3H4E4	Hypothetical protein	206720-211815	198250-198450;198517-199526;199593-205279;205385-206629;206720-211815;211941-214775;214870-216081	2469.43	5096	2031.67
Pcordatum_s1761_g27443	+	A0A6T9AUW3	Hypothetical protein	299620-301521	296811-299520;299620-301521;302111-316270	6257.33	1902	8435
Pcordatum_s17634_g82997	+	A0A7S2AMJ9	Hypothetical protein	14796-15061	11759-14714;14796-15061;15124-15611;15652-18633;18741-20583;20671-21205;21266-24787;24868-24980;25071-27056;27283-30850;3096-8014;8066-11692	2233.75	266	2412.64
Pcordatum_s17646_g83014	+	A0A7S2IEK5	Hypothetical protein	9027-9167;9685-9917	1255-2047;2103-8937;9027-9167;9685-9917	2000.5	187	3814
Pcordatum_s17722_g83105	+	A0A7S1F3P8	Hypothetical protein	9502-10734	12129-12803;13115-13689;13887-14121;8633-9342;9502-10734	685.6	1233	548.75
Pcordatum_s1772_g27551	+	A0A7S4VLQ0	Hypothetical protein	428668-428868	267132-269672;269775-273988;274103-287429;287607-289750;289805-292528;292607-296628;296689-318559;318623-319411;319462-327527;327604-331133;331209-331999;332197-332401;332472-342239;342363-346752;346849-364164;364252-366931;367142-378419;378546-379522;379658-384738;384818-386967;387015-388756;388907-394470;394600-404907;404977-405587;405630-410230;410305-411737;411859-417605;417671-418461;418643-…	5446.17	201	5574.1
Pcordatum_s177_g5498	+	A0A812SK88	Hypothetical protein	1135001-1135064;966807-972710	1007161-1025122;1025234-1056955;1057001-1086799;1086866-1089293;1089348-1089682;1089781-1121370;1121483-1130104;1130243-1132321;1132445-1132782;1132993-1134856;1135001-1135064;1135103-1135137;1135218-1135251;1135325-1135390;1135539-1135594;839369-878546;878642-901052;901195-941976;942085-966776;966807-972710;972857-993798;993933-1007122	13367.9	2984	14406.2
Pcordatum_s178_g5522	-	A0A812N2U9	Hypothetical protein	431233-431477	431233-431477;431504-433277;433582-433763	733.67	245	978
Pcordatum_s1791_g27717	-	A0A7S2NPK0	Hypothetical protein	132191-135504	123272-125823;125885-131632;131748-132122;132191-135504;135604-136181;136296-138103;138224-139828;140033-149260;149348-153683;153714-157142;157306-159519;159798-160310;160369-168913;169018-169482;169577-170270;170452-177032;177064-179395;179432-183250;183307-190548;190600-196818	3579.85	3314	3593.84
Pcordatum_s1796_g27760	+	A0A7S2AKU9	Hypothetical protein	190373-197532	178763-179286;179438-180932;181011-190345;190373-197532;197634-197865;197950-200016;200075-201494;201679-201891;203142-203799;204010-213129;213278-213424	2942.82	7160	2521.1
Pcordatum_s179_g5544	-	A0A813GDN3	Hypothetical protein	271273-274965	268367-271166;271273-274965;275070-275359;275456-275639;275841-296854;297154-297554;297755-298752;298899-320920;321034-321640;321909-322532;322765-323242;323437-326610;326731-329699;329791-331058;331114-333676;333785-347094;347159-348837;348905-356518;356578-358302;358379-364608;364662-367989;368029-390848	5445.05	3693	5528.48
Pcordatum_s17_g785	+	A0A7S2Q1L8	Hypothetical protein	1223509-1223731	1209325-1209962;1210156-1211138;1211167-1212489;1212624-1221119;1221155-1222819;1222938-1223390;1223509-1223731	1968.71	223	2259.67
Pcordatum_s1807_g27860	+	A0A813EJP8	Hypothetical protein	111547-123875;135868-136281	111547-123875;123937-133010;134088-134482;134659-135514;135607-135754;135868-136281	3869.33	6371.5	2618.25
Pcordatum_s180_g5570	+	A0A7S2BCB2	Hypothetical protein	150634-157846	144994-149211;149298-150489;150634-157846;157890-161323;161384-169318;169368-179136;179211-180699;180766-181402;181487-202159;202243-214146	6846.4	7213	6805.67
Pcordatum_s180_g5589	+	A0A813FHL7	Hypothetical protein	974920-982609	899036-899066;899217-900071;900171-904735;904799-915561;915643-917482;917519-920056;920102-921821;921890-926714;926770-927981;928018-932550;932599-946879;946942-952554;952602-962134;962226-967525;967554-974844;974920-982609	5161.88	7690	4993.33
Pcordatum_s180_g5594	+	A0A7S2JYL0	Hypothetical protein	1094840-1096079	1084194-1085111;1085282-1086142;1086191-1086530;1086676-1093078;1093223-1094795;1094840-1096079;1096147-1100001;1100089-1100713;1100730-1101286	1819.11	1240	1891.5
Pcordatum_s1822_g28031	-	A0A7S3FDH8	Hypothetical protein	467138-467311	467138-467311;467804-469757	1064	174	1954
Pcordatum_s18233_g83610	-	A0A7S2QGJ5	Hypothetical protein	11494-16234	11494-16234;16351-17202;17334-19204;19343-26476;26603-31372;31463-31687	3265.5	4741	2970.4
Pcordatum_s18269_g83648	-	A0A7S3RVP0	Hypothetical protein	17380-20971	17380-20971;21068-21658;21826-21991;22049-22622;22694-23110	1068	3592	437
Pcordatum_s18273_g83650	+	A0A7S2NFK9	Hypothetical protein	32879-34575	18546-24181;24259-24426;24550-32833;32879-34575;34637-35245;4129-7397;7442-9785;9907-18423	3815.5	1697	4118.14
Pcordatum_s18285_g83662	+	A0A813GFZ1	Hypothetical protein	19318-19523	17481-18904;19001-19161;19318-19523;19777-19936;20119-20516;20778-20966;21024-21163;21292-22434;22658-22922	454	206	485
Pcordatum_s1829_g28099	-	A0A7S4UMQ3	Hypothetical protein	429062-431238;435124-461695	428529-428863;429062-431238;431312-432654;432741-435048;435124-461695;461739-469901;469952-470429;470526-472879;472931-474232	5003.56	14374.5	2326.14
Pcordatum_s182_g5635	+	A0A813JFN6	Hypothetical protein	1208308-1212618	1182112-1183538;1183589-1196113;1196235-1206588;1206699-1207634;1207843-1208236;1208308-1212618;1212976-1213084;1213149-1215142;1215233-1233499;1233530-1234469;1234539-1237758;1237795-1238717;1238812-1246213;1246294-1248898;1248953-1256273;1256346-1257630;1257676-1258594;1258704-1263474;1263549-1272797;1272903-1276614;1276705-1293123;1293229-1298668	5205.59	4311	5248.19
Pcordatum_s183_g5638	-	A0A812P5Q1	Hypothetical protein	73935-73984	69957-70176;70953-71141;73935-73984;74349-74582;74702-74736	145.6	50	169.5
Pcordatum_s183_g5661	-	A0A813HR60	Hypothetical protein	1122995-1123191	1116413-1116563;1118517-1118697;1118860-1119191;1119390-1120195;1120351-1120995;1121282-1121456;1121712-1121886;1122100-1122361;1122501-1122740;1122995-1123191;1123273-1123498;1123667-1123822;1123877-1124103;1124296-1125199;1125293-1136035	1028	197	1087.36
Pcordatum_s1842_g28210	-	A0A813KJX6	Hypothetical protein	226329-226968	193190-193241;193350-200278;200804-201066;201205-201543;201638-202548;202761-205471;205652-216902;216990-217904;218070-225299;225315-225651;225682-226265;226329-226968;227071-238744	3372	640	3599.67
Pcordatum_s1845_g28233	+	A0A812Q6C5	Hypothetical protein	113076-123010;319953-330802	101635-108412;108500-110239;110324-113018;113076-123010;123062-127121;127184-141278;141352-144020;144129-150407;150466-152075;152112-156499;156560-159001;159069-162261;162315-162450;162486-170077;170135-180063;180091-182421;182452-183832;1833-7754;183897-184727;184760-188155;188192-188500;188536-189930;189992-191022;191099-191595;191699-193179;193286-193837;194099-194732;194863-195117;195371-2017…	6637.92	10392.5	6490.69
Pcordatum_s1848_g28269	+	A0A7S2I3Z4	Hypothetical protein	203188-203393	200933-203083;203188-203393;203629-203823;204528-204772;205056-205310	610.4	206	711.5
Pcordatum_s1849_g28275	-	A0A812QK97	Hypothetical protein	174742-176543;384605-386391	157221-162508;162600-163869;163923-174674;174742-176543;176588-179267;179314-181872;181908-200730;200797-207445;207522-211976;212025-224784;224887-251037;251112-262608;262679-272660;272733-283378;283437-286719;286761-289603;289661-293396;293449-293797;293885-297985;298037-302693;302757-305447;305486-305726;305824-310058;310122-314707;314741-318060;318186-319537;319597-331173;331201-338483;338556-…	7886.24	1794.5	8224.67
Pcordatum_s1853_g28316	-	A0A812R9I5	Hypothetical protein	155799-156008	155578-155713;155799-156008	173	210	136
Pcordatum_s1862_g28408	-	A0A7S0AIB8	Hypothetical protein	440784-440949	346609-346634;346856-347367;347554-349742;349842-353720;353862-354602;354714-361841;361917-364530;364590-365278;365333-366067;366114-374829;374889-380208;380272-382772;382831-385802;385827-416521;416576-424463;424560-435638;435692-440740;440784-440949	5161.06	166	5454.88
Pcordatum_s18649_g83999	-	A0A7S4WJF4	Hypothetical protein	15351-15480	15351-15480;16235-18085	990.5	130	1851
Pcordatum_s1864_g28423	+	A0A812PCL0	Hypothetical protein	263006-263118	224665-240488;240561-252111;252166-252698;252782-257976;258360-258471;259312-259714;260227-260305;260607-260779;261293-261600;261931-262085;262223-262356;262750-262807;263006-263118;263599-263689	2480.64	113	2662.77
Pcordatum_s1866_g28447	-	A0A813IY49	Hypothetical protein	215691-219104	156181-158925;158978-190663;190738-199584;199684-203876;203913-208481;208551-215609;215691-219104;219171-223890;223933-224580;224641-229018;229064-236532;236605-246242;246288-248220;248276-248640;248765-248945;249383-249405;84300-89383;89468-89725;89768-96106;96212-156117	8172.75	3414	8423.21
Pcordatum_s186_g5714	-	A0A813JIT4	Hypothetical protein	959804-960158	1029471-1031369;1031437-1032964;1032973-1034435;1034619-1034704;1038326-1038366;1038544-1038645;1039185-1039241;859452-860820;860876-862429;862528-864117;864424-865643;865851-866001;866087-866204;866384-867412;867522-868598;868622-892205;892254-897854;897921-925178;925278-933800;933918-937845;937903-941174;941288-948200;948245-959733;959804-960158;960178-962044;962146-970845;970879-974895;974936-…	5585.16	355	5759.5
Pcordatum_s186_g5725	-	A0A7S1M3W2	Hypothetical protein	1269894-1270090	1265943-1266404;1266450-1266720;1266921-1269707;1269894-1270090;1270224-1270939;1271074-1272142;1272203-1273019;1273152-1273398;1274684-1275194;1275333-1277860	960.5	197	1045.33
Pcordatum_s1878_g28556	-	A0A812RUD3	Hypothetical protein	338857-342662;367689-367982	338857-342662;342699-351274;351371-359545;359765-367235;367689-367982;368220-368418;368479-369211;369256-371007;371081-371440	3485.11	2050	3895.14
Pcordatum_s1890_g28666	-	A0A7S3VXE9	Hypothetical protein	152183-152320	134083-134445;134597-151843;151918-152094;152183-152320;152432-153539;153727-178903;179002-184672;184736-185537;185599-212175;212224-236345;236406-239346	9483.91	138	10418.5
Pcordatum_s1892_g28691	-	A0A7S2M2N6	Hypothetical protein	152002-152667	102010-102203;102515-102740;102943-121022;121100-128807;128905-130889;130915-131311;131387-134510;134612-135582;135682-136055;136086-136428;136513-136912;137746-148261;148425-151926;152002-152667;152723-153976;154068-155357;88174-88737;89117-89292;89509-91919;92054-96484;96632-101886	3041.29	666	3160.05
Pcordatum_s18945_g84242	-	A0A812U814	Hypothetical protein	8095-12064	12101-12694;12869-13042;13063-14285;14376-14533;14777-15028;15557-15738;15805-16346;16500-18371;282-5157;5269-8011;8095-12064	1507.82	3970	1261.6
Pcordatum_s1894_g28714	+	A0A7S2PJ72	Hypothetical protein	465426-465856	462442-463292;463386-465379;465426-465856;466050-466883;467480-467683	862.8	431	970.75
Pcordatum_s189_g5773	+	A0A7S4UDL2	Hypothetical protein	131620-131896	100275-107278;107351-114252;114331-125445;125507-131528;131620-131896;131961-137371;137420-166910;166965-169309;169405-174611;53681-94674;94745-100170	10926.7	277	11991.7
Pcordatum_s18_g834	+	A0A812SDE5	Hypothetical protein	1187656-1193077;1194572-1194744	1186967-1187532;1187656-1193077;1193249-1193659;1193711-1194383;1194572-1194744;1194892-1195064;1195837-1196223;1196301-1196681	1023.25	2797.5	431.83
Pcordatum_s1902_g28781	+	A0A812VPW1	Hypothetical protein	472475-475824	457817-458066;458199-458347;458724-460346;462044-471703;471868-472384;472475-475824;475917-476736	2338.43	3350	2169.83
Pcordatum_s1905_g28800	-	A0A7S2CYR9	Hypothetical protein	439358-441066	383248-393679;393830-395398;395489-399532;399599-404980;405040-413322;413420-416220;416250-425560;425625-428586;428631-430177;430239-439296;439358-441066;441177-442155;442217-442369;442402-444752;444870-447088	4186.67	1709	4363.64
Pcordatum_s190_g5811	-	A0A813GR13	Hypothetical protein	920719-921173;961571-962451	1008218-1011148;1011212-1014067;1014168-1020647;1020779-1021445;1021515-1022126;1022280-1023441;920719-921173;921247-922149;922202-923696;923732-938364;938413-950621;950717-959803;959881-961509;961571-962451;962495-964952;965028-967978;968024-977553;977606-1008173	5639.28	668	6260.69
Pcordatum_s1910_g28864	+	A0A7S4VLV5	Hypothetical protein	472918-473419	468430-472370;472615-472764;472918-473419	1531	502	2045.5
Pcordatum_s1921_g28956	-	A0A813F3X8	Hypothetical protein	278094-278652	278094-278652;278727-279464;279671-301494;301627-310745;310896-311401;311490-321676;321817-322395;322438-323339;323661-323996;324087-330658;330716-336142;336174-337828;337874-338308;338356-338413	4206.93	559	4487.54
Pcordatum_s192_g5847	+	A0A813LWJ4	Hypothetical protein	15987-23834	100838-117164;117238-139748;139818-141080;141138-145987;146093-152283;152393-182244;15987-23834;23880-41192;41246-42620;42668-94483;94524-100808	15057.4	7848	15778.3
Pcordatum_s1934_g29079	+	A0A813JI41	Hypothetical protein	226867-227085	225973-226431;226614-226725;226867-227085;228395-228793	297.25	219	323.33
Pcordatum_s19357_g84551	-	A0A7S0A9U3	Hypothetical protein	3234-6117	17253-19257;3234-6117;6218-17212	5294.67	2884	6500
Pcordatum_s1936_g29099	-	A0A812UHM8	Hypothetical protein	211323-211678	206009-209077;209171-209342;209554-210251;210395-211066;211323-211678;211811-212020;213319-213647	786.57	356	858.33
Pcordatum_s193_g5875	+	A0A7S1SCB2	Hypothetical protein	59926-65977	33308-38218;38297-44692;44719-48099;48147-50294;50354-58271;58302-59817;59926-65977	4617.43	6052	4378.33
Pcordatum_s1958_g29305	-	A0A813KQX6	Hypothetical protein	21432-22942;23803-26605	10145-12481;12514-21242;21432-22942;23029-23178;23371-23739;23803-26605;26744-28710;28969-29042;29496-29616;30079-30568;30732-30800;31085-32803;32885-32946;33044-33163;33628-33688;9848-9981	1294.75	2157	1171.57
Pcordatum_s1958_g29313	-	A0A7S3H4E4	Hypothetical protein	243262-252652	240493-243153;243262-252652;252826-253247	4158	9391	1541.5
Pcordatum_s1959_g29325	-	A0A813GD39	Hypothetical protein	444998-451903	344090-351011;351087-357739;357854-361351;361409-365881;365928-366889;366936-367868;367899-383761;383820-394457;394518-440542;440589-443505;443563-444934;444998-451903;451935-455510;455561-458075;458109-467956;468009-469603;469648-471358;471494-474308	7179	6906	7195.06
Pcordatum_s1967_g29407	-	A0A6T0WBY2	Hypothetical protein	291774-303609	209340-214570;214604-225909;226004-231033;231107-235226;235267-249767;249846-257122;257162-260320;260369-262866;262913-267055;267100-270787;270882-272944;273044-277859;277928-286962;286992-291718;291774-303609;303673-349731	8718.06	11836	8510.2
Pcordatum_s1971_g29452	+	A0A7S4R410	Hypothetical protein	403447-403689	403201-403348;403447-403689	195.5	243	148
Pcordatum_s19736_g84805	-	A0A7S0A3B8	Hypothetical protein	6659-6770	12050-12440;12516-13711;13832-24310;4727-4930;6659-6770;7091-11944	2872.67	112	3424.8
Pcordatum_s19759_g84822	-	A0A812QHF6	Hypothetical protein	10352-10896	10352-10896;10978-15058;15178-15807;15934-16133;16233-16743;17123-17601;17653-19041;19200-22810;2150-10194	2165.67	545	2368.25
Pcordatum_s1978_g29503	+	A0A7S1L4D1	Hypothetical protein	30460-39056	106939-107500;107585-112124;112446-113198;113331-118956;119076-119302;119397-121802;121841-122194;30460-39056;39124-51644;51722-58086;58178-58828;58853-68173;68204-74131;74199-78009;78122-80084;80264-86332;8337-30378;86450-88643;88789-92645;92749-106873	5595.6	8597	5437.63
Pcordatum_s197_g5969	-	A0A7S0FFL8	Hypothetical protein	275563-276222	131868-134471;134544-142784;142893-148871;148933-154327;154357-155580;155660-172180;172250-172337;172419-174319;174396-176246;176315-177845;177888-178872;178927-179043;179086-183433;183582-197956;198025-202236;202299-204830;204863-207726;207784-220693;220786-221839;221942-224448;224478-228312;228733-232983;233009-233477;233540-244267;244557-253125;253178-256799;256845-259931;260048-269106;269174-…	6112.24	660	6248.55
Pcordatum_s197_g5976	-	A0A7S4VU76	Hypothetical protein	725065-725272	719111-721018;721390-721599;722968-723323;723411-723942;724138-725013;725065-725272	681.67	208	776.4
Pcordatum_s1989_g29605	-	A0A7S1F7H0	Hypothetical protein	403041-404264	402685-402861;403041-404264;404568-408291;408346-409989;410126-410389;410421-427076;427161-427375;427470-428455;428566-430416;430476-436425;436524-438620	3162.55	1224	3356.4
Pcordatum_s198_g6010	-	A0A813JFQ6	Hypothetical protein	866408-869945	862854-866368;866408-869945;870041-871767;871862-881203;881294-886931;887274-889269;889371-890197;890301-893955;893998-899519;899550-899863;899899-902315;902361-902774;902874-903972	3077.23	3538	3038.83
Pcordatum_s19901_g84910	+	A0A7S2B2G9	Hypothetical protein	11863-12085	11863-12085	223	223	0
Pcordatum_s1998_g29684	+	A0A7S1K9Y8	Hypothetical protein	146920-153941	111545-125216;125246-143278;14084-30557;143346-146877;146920-153941;154005-166307;30611-39050;39134-40604;40653-49209;49260-51379;51425-111484	13789.5	7022	14466.2
Pcordatum_s1998_g29689	+	A0A813G6S7	Hypothetical protein	408258-408439	359208-363410;363472-364956;365040-366077;366153-367659;367716-373215;373281-374348;374461-383143;383183-388386;388452-391896;391971-397815;397900-406436;406479-408151;408258-408439;408483-413508;413601-416538;416610-430258;430330-437129	4516.65	182	4787.56
Pcordatum_s199_g6032	+	A0A7S2MUJ1	Hypothetical protein	872633-879625;897423-898176	839025-839081;839101-839515;839594-845083;845143-848366;848420-854805;854841-858093;858159-872576;872633-879625;879753-881895;881935-884752;884770-887709;887949-895113;895229-897348;897423-898176;898221-901445;901548-910503;910722-913831	4321.59	3873.5	4381.33
Pcordatum_s19_g850	-	A0A7S0A9W2	Hypothetical protein	187356-193038	184250-184758;184957-185293;186044-187192;187356-193038;193164-193569;193690-194785;194886-196806;196920-204192;204265-206357;206394-210211;210404-226778;226923-228222;228337-231317;231480-242385	3989.07	5683	3858.77
Pcordatum_s1_g61	-	A0A812YEI0	Hypothetical protein	3365254-3369290	3365254-3369290;3369327-3370182;3370286-3378311;3378385-3380490;3380545-3382386;3382422-3383982;3384089-3387852;3387918-3391390;3391492-3401940;3401983-3425396;3425468-3433741;3433824-3434695;3434897-3435735;3436312-3437305;3437588-3437861;3437999-3438128;3438580-3438742;3438815-3438911;3439203-3439244	3748.05	4037	3732
Pcordatum_s20008_g84985	-	A0A7S4V491	Hypothetical protein	15558-18022	15558-18022	2465	2465	0
Pcordatum_s2000_g29706	-	A0A813D4X6	Hypothetical protein	318786-320949;332907-334463	249406-249558;249815-249962;250772-251130;251227-258673;258776-262702;262772-265692;265741-270335;270375-271905;271958-272289;272370-274752;274820-277540;277603-278579;278763-281015;281136-293372;293489-301898;302012-316087;316192-318677;318786-320949;321079-324346;324442-329330;329395-330469;330692-330862;331028-332131;332246-332872;332907-334463;334549-335412;335534-336169;336324-336478;336639-…	2870.67	1860.5	2935.84
Pcordatum_s2001_g29711	-	A0A813DDP1	Hypothetical protein	360901-361098	256328-262421;262560-264378;264559-264681;265089-275371;275439-281359;281420-283710;284785-291659;291786-292818;292882-294717;294763-296899;297005-303128;303190-309682;309834-317519;317616-326188;326245-328074;328188-330011;330104-338436;338475-343914;343970-348788;348841-348993;349091-352287;352346-356685;356768-359264;359298-360755;360901-361098;361149-376805;376942-379615;379718-382225;382304-…	4814.1	198	4967.97
Pcordatum_s20024_g84992	-	A0A812TTJ3	Hypothetical protein	21957-22143	15718-15774;16087-16259;18257-18438;19076-19161;19866-19905;19976-20169;20255-21918;21957-22143;22429-22770;22865-23113;23230-23426	306.45	187	318.4
Pcordatum_s2008_g29771	-	A0A7S1Q0T6	Hypothetical protein	289575-292163	266643-269224;269339-270215;270356-274752;274829-289482;289575-292163;292238-305778;305860-326539;326643-332764;332806-336719;336751-343285;343338-346505;346540-366126;366193-379830;379938-384556	8350.21	2589	8793.38
Pcordatum_s2013_g29805	-	A0A7R9XUF2	Hypothetical protein	55410-56667	11404-20293;1437-11307;20330-47085;47158-48882;48985-55373;55410-56667;56726-63659;63728-67763;67827-76264	8255.22	1258	9129.88
Pcordatum_s2013_g29811	+	A0A7S4Q5K9	Hypothetical protein	189577-190357	189577-190357;190548-191728	981	781	1181
Pcordatum_s2013_g29812	+	A0A7S3HNR4	Hypothetical protein	437342-438483	238349-248173;248229-248402;248589-248751;249250-250129;250303-255796;255975-256306;256676-259393;259434-263942;264000-271966;272111-283969;284021-300695;300792-322910;323018-325307;325363-332153;332216-363919;363986-371132;371208-372434;372517-374391;374528-376636;376737-379489;379625-387906;388017-397218;397254-413967;414009-419144;419200-428594;428666-437247;437342-438483;438542-442189;442248-…	7056.5	1142	7260.45
Pcordatum_s20149_g85073	-	A0A7S2NLT7	Hypothetical protein	291-5911	12234-13219;13297-15994;16156-17446;291-5911;6014-6131;6182-7714;7894-8053;8327-12130	2026.38	5621	1512.86
Pcordatum_s2018_g29853	+	A0A812V3L5	Hypothetical protein	372018-375396;381592-387021	232873-236786;236859-241356;241492-253294;253326-253640;253788-259253;259319-269476;269530-281080;281139-315174;315517-315684;315846-320821;320907-328547;328659-334255;334298-338084;338393-348229;348321-349557;349602-366142;366195-366686;366732-371975;372018-375396;375421-381521;381592-387021;387075-393098	7190.68	4404.5	7469.3
Pcordatum_s201_g6055	+	A0A7S1FB31	Hypothetical protein	167883-168171	135410-137056;137135-142543;142580-145113;145162-145949;145995-153152;153207-167824;167883-168171;168292-170942;171073-171732;171760-172807;172942-173649;173854-174034;174264-186099;186356-190864;190955-191148	3615.33	289	3852.93
Pcordatum_s2021_g29874	-	A0A7S2HB34	Hypothetical protein	347689-347846	346395-347397;347689-347846	580.5	158	1003
Pcordatum_s2027_g29921	-	A0A7S4PT01	Hypothetical protein	409015-409221	405121-405465;406549-408501;409015-409221;409501-417846;418886-443354;443417-448309	6702.17	207	8001.2
Pcordatum_s20292_g85154	+	A0A813I8W9	Hypothetical protein	14698-15131	13309-14488;14698-15131;15312-16192;16276-17605;17707-18306;18649-18832;18994-21445;21490-21964;4121-4685;4799-13214	1651.7	434	1787
Pcordatum_s202_g6091	+	A0A812JCF8	Hypothetical protein	863145-877902	791209-791388;791476-791627;791933-809464;809574-820032;820086-827734;827799-837249;837310-845905;846039-847980;848025-848516;848619-849494;851919-859236;859303-860154;860221-861044;861123-863026;863145-877902;878004-884899;885048-887903	5455.12	14758	4873.69
Pcordatum_s202_g6095	+	A0A7S4KRF2	Hypothetical protein	957881-958023	914964-915346;915422-921832;921899-934820;934894-937298;937361-948963;949136-949976;950159-957804;957881-958023	5294.25	143	6030.14
Pcordatum_s2030_g29952	+	A0A7S4A540	Hypothetical protein	444983-445595	431574-439863;439925-443132;443259-443461;443581-443964;444149-444398;444983-445595;445751-450174;450240-455559	2836.5	613	3154.14
Pcordatum_s2031_g29959	+	A0A7S2CW83	Hypothetical protein	308032-309713	265933-266089;266216-276662;276723-277871;277939-281835;282956-289133;289175-290349;290500-303496;303634-304312;304346-304918;305114-305336;305520-307838;308032-309713;309767-310672;310780-312305	3136.29	1682	3248.15
Pcordatum_s2032_g29966	-	A0A7S0A5H8	Hypothetical protein	224067-224221	182055-187825;187849-195580;195645-200744;200797-205103;205187-208964;209043-219158;219381-219585;219703-219883;219980-220347;220471-223826;224067-224221;224321-224963;225027-225261;225451-231496;231563-231691;231773-232747;232859-233735;233835-234051	2788.39	155	2943.29
Pcordatum_s20334_g85179	-	A0A7S4QGC3	Hypothetical protein	7350-7516	4376-4594;4841-4961;5196-5589;5701-6229;6296-6456;6661-7163;7350-7516;7577-7719	279.63	167	295.71
Pcordatum_s20335_g85180	-	A0A818V1H2	Hypothetical protein	15778-21195;21217-21369	15343-15645;15778-21195;21217-21369	1958	2785.5	303
Pcordatum_s2038_g30028	+	A0A7S0AHU3	Hypothetical protein	364353-364533	354723-355227;355248-356301;356355-357923;358071-362032;362174-363765;363937-364241;364353-364533	1309.71	181	1497.83
Pcordatum_s2042_g30064	+	A0A812S400	Hypothetical protein	181653-181990	181653-181990	338	338	0
Pcordatum_s2043_g30075	+	A0A7S1RWT6	Hypothetical protein	213675-214225	113021-135005;135045-138062;138156-146101;146152-149292;149375-151883;151931-158822;158875-166293;166333-194835;194886-209762;209816-213618;213675-214225;94216-94286;94374-112972	9178	551	9896.92
Pcordatum_s2047_g30109	-	A0A7S4V4J1	Hypothetical protein	271506-272597	234469-251999;252084-253528;253617-254054;254235-256611;256661-270818;271000-271484;271506-272597;272868-273082	4717.63	1092	5235.57
Pcordatum_s204_g6131	+	A0A6T9UAM9	Hypothetical protein	80406-83519	148098-151378;151490-154158;154275-161239;161332-161947;162077-170431;79585-80353;80406-83519;83584-147971	11269.6	3114	12434.7
Pcordatum_s2053_g30171	-	A0A7S4QGC3	Hypothetical protein	323953-324132	323953-324132;324315-325433;325616-325908;325936-326306	490.75	180	594.33
Pcordatum_s20569_g85315	-	A0A7S1FLU9	Hypothetical protein	7894-8879	5357-6378;6454-6921;7894-8879;9017-9418	719.5	986	630.67
Pcordatum_s205_g6174	-	A0A7S2G4L0	Hypothetical protein	1250831-1251012	1189728-1199271;1199363-1206207;1206251-1223224;1223324-1246856;1246881-1248832;1249045-1250205;1250271-1250712;1250831-1251012	7579.13	182	8635.86
Pcordatum_s2067_g30272	-	A0A812RDG9	Hypothetical protein	110195-134248	110195-134248;134302-140688;140707-148148;148200-150623;150645-158520;158579-169352;169420-171711;171791-176216;33878-40688;40715-58526;58564-62883;62926-68691;68716-74147;74223-79882;79930-85461;8115-33814;85502-110151	9844.59	24054	8956.5
Pcordatum_s2068_g30287	+	A0A813D7R9	Hypothetical protein	349758-350144	348456-349142;349296-349464;349561-349732;349758-350144;350261-350638;350688-351406	418.67	387	425
Pcordatum_s20694_g85387	-	A0A7S4WEY5	Hypothetical protein	17317-18811	10181-11532;11597-16036;16139-16955;16995-17157;17317-18811;19226-19505;7475-7840;7949-10119	1385.5	1495	1369.86
Pcordatum_s206_g6180	+	A0A813K924	Hypothetical protein	675648-709301	640243-656232;656272-663394;663476-669641;669735-674169;674200-675550;675648-709301	11453.2	33654	7013
Pcordatum_s2071_g30312	+	A0A813GS44	Hypothetical protein	192998-193060	190073-190192;190993-191103;191248-191569;192998-193060;193232-193606;196208-196309	182.17	63	206
Pcordatum_s20737_g85399	+	A0A812PCL0	Hypothetical protein	8667-8817	4313-4382;4467-4550;4920-5164;5937-5982;7567-7622;7993-8323;8667-8817	140.43	151	138.67
Pcordatum_s2076_g30373	+	A0A7S2AKI0	Hypothetical protein	369104-373278	369104-373278;373360-376258;376361-379679;379734-379907	2641.75	4175	2130.67
Pcordatum_s2078_g30387	+	A0A7S2FV91	Hypothetical protein	251776-251980	251776-251980;253344-253639	250.5	205	296
Pcordatum_s20812_g85423	-	A0A7S2NLT7	Hypothetical protein	12330-13561	12330-13561;2189-2297;2357-3889;4069-4228;4502-8304;8408-9393;9471-12168	1503	1232	1548.17
Pcordatum_s2081_g30411	-	A0A7S3HEN7	Hypothetical protein	222987-223145	127524-131954;132006-136943;137037-144213;144274-151131;151192-160341;160540-161999;162102-162856;162932-166708;167084-204298;204407-214516;214572-217437;217559-222897;222987-223145	7248.85	159	7839.67
Pcordatum_s2089_g30498	-	A0A7S2AVY0	Hypothetical protein	279399-287174;341580-343222	279399-287174;287228-289614;289639-290432;290484-291891;291934-296927;296997-306650;306711-308236;308264-310461;310510-311038;311078-313103;313173-314734;314780-317615;317640-318817;318848-324176;324210-324834;324868-325887;325909-327788;327831-328316;328344-335701;335753-338646;338693-339903;339978-341042;341076-341542;341580-343222;343276-349987;350075-354286;354323-354392;354450-361740;361827-…	3542	4709.5	3464.17
Pcordatum_s20923_g85483	-	A0A7S2NY97	Hypothetical protein	5832-6030	3030-4838;5832-6030;6465-6703;6887-7189;7277-7443;7543-7903;8073-16067	1581.86	199	1812.33
Pcordatum_s2098_g30565	-	A0A812JTN1	Hypothetical protein	68333-134871	134974-136371;136474-188261;188307-204628;204686-204708;204905-205043;205237-205430;205550-205716;206113-207345;208095-208456;208516-208842;209085-210081;210127-210594;210633-212137;212252-214665;214755-217350;217397-223835;224010-225734;226338-230005;230947-231943;234110-234411;235124-235156;39690-68291;4362-39607;68333-134871	9311.83	66539	6823.7
Pcordatum_s2099_g30571	+	A0A1Q9DRV0	Hypothetical protein	201940-202064	181416-183003;183089-186734;186836-189076;189120-192182;192267-192379;192918-197764;197881-197994;198229-198321;198442-198547;198672-199462;201940-202064	1520.64	125	1660.2
Pcordatum_s2099_g30574	+	A0A812K5E7	Hypothetical protein	440960-449005	291765-292041;292267-292470;295165-296477;296583-298267;298307-298582;298641-330119;330149-336265;336348-351846;351936-356493;356545-419384;419482-427620;427708-439485;439512-440875;440960-449005;449054-450022;450070-457311	10111.6	8046	10249.3
Pcordatum_s20_g908	+	A0A7S4RSA5	Hypothetical protein	423728-424678	420998-421222;421344-421548;421628-422126;422279-422796;422997-423392;423420-423584;423728-424678;424842-425574;425794-426501;426667-454908;455050-455952	3049.55	951	3259.4
Pcordatum_s2100_g30580	-	A0A7S4R976	Hypothetical protein	47205-47418	46764-46971;47205-47418;47981-61785	4742.33	214	7006.5
Pcordatum_s2101_g30593	+	A0A7S1M5H6	Hypothetical protein	383582-383815	383582-383815;383935-384889;385093-385289;387303-388698;388919-389588	690.4	234	804.5
Pcordatum_s2103_g30603	-	A0A7S4PVA7	Hypothetical protein	6203-6423	10397-14671;14963-23294;23406-24332;24568-27231;27321-28587;6203-6423;7164-7273;7338-8360;8513-9901	2245.33	221	2498.38
Pcordatum_s2106_g30643	-	A0A7S4R7A9	Hypothetical protein	145305-151107	111256-117132;117196-124577;124683-127406;127488-137671;137699-137905;137963-145223;145305-151107;151135-154799;154858-159816;159867-160561;160616-163921;163991-171841;171907-176036;176089-177816;177913-183373;183473-187160;187260-198304;198413-226527;226598-236633;236699-237845;237911-245658;245723-246199;246260-246559;246620-249484;249557-260465;75737-86487;86595-111140	6772.59	5803	6809.88
Pcordatum_s2106_g30645	-	A0A7S4UA22	Hypothetical protein	95476-95668	94376-94550;95476-95668;95849-97691	737	193	1009
Pcordatum_s2113_g30694	-	A0A812H123	Hypothetical protein	150944-151083	149351-150311;150944-151083;151848-152080;152280-152447	375.5	140	454
Pcordatum_s2116_g30721	+	A0A813G737	Hypothetical protein	229048-229424	211079-213946;214143-214874;214965-217288;217354-220406;220793-221082;221326-222503;222812-223913;224023-224263;224751-224903;225097-225184;225233-225446;225606-225717;225971-226056;226451-226678;227038-227845;228161-228365;228755-228815;229048-229424;229844-235177;235262-238398;238435-248657;248730-253289;253389-268004	2260.43	377	2346.05
Pcordatum_s2124_g30787	+	A0A7S1ACD6	Hypothetical protein	98896-103934	103973-114715;114758-118063;118104-121612;121661-127148;127236-133448;133508-138662;138732-144842;144889-147758;147825-154610;154654-158433;158497-158517;158553-165741;165807-168695;168871-169501;169695-172667;172767-172936;173194-179416;179573-179994;180021-181850;181892-182231;182261-183314;183360-187331;187388-193878;193909-259239;259319-267878;267930-270842;270912-271727;271783-275622;275772-…	5686.88	5039	5707.77
Pcordatum_s2128_g30828	-	A0A812TI50	Hypothetical protein	137334-137543	136577-136725;136834-137166;137334-137543;137707-137916;138431-138669	228.2	210	232.75
Pcordatum_s2129_g30842	+	A0A7S0F8Z2	Hypothetical protein	277344-277682	274364-274770;274822-276170;276317-276945;277034-277208;277344-277682;277755-279400;279548-285222;285328-285421	1289.25	339	1425
Pcordatum_s21349_g85642	-	A0A7S0FG85	Hypothetical protein	13171-13728	10402-10617;11294-11627;11687-12234;12452-12709;12905-13076;13171-13728;8298-9582;9644-10299	503.38	558	495.57
Pcordatum_s2136_g30913	-	A0A7S1WU70	Hypothetical protein	397976-400134	384249-388429;388465-393942;393979-397945;397976-400134;400198-401767;401810-403405;403469-446189	8810.29	2159	9918.83
Pcordatum_s2139_g30943	-	A0A812JTP8	Hypothetical protein	302750-320058	281722-282489;283761-284285;285656-285699;286191-286800;286902-287396;287797-288578;288697-288937;289396-289899;289971-290636;291259-291648;291717-294061;294096-295091;295261-299641;299682-302710;302750-320058;320090-341933;341989-345698;345719-347964;348022-354328;354461-365055;365156-367431;367470-370257;370289-377348;377447-385687	4089.67	17309	3514.91
Pcordatum_s213_g6350	-	A0A7S2RH17	Hypothetical protein	354287-354983	349547-349913;350011-350685;350819-351292;351372-354161;354287-354983	1000.6	697	1076.5
Pcordatum_s2142_g30969	+	A0A813K8R3	Hypothetical protein	288803-302042	263944-279007;279066-288723;288803-302042;302125-306956;307015-312789;312835-317375;317430-323073;323119-324635;324705-328690;328730-331825;331922-338909;338949-345608;345686-356599;356645-358233;358348-358857	6267.6	13240	5769.57
Pcordatum_s2146_g31001	-	A0A813KFF2	Hypothetical protein	337087-337260	316321-326599;326661-330432;330588-335639;335901-336110;336208-336669;337087-337260	3324.83	174	3955
Pcordatum_s2147_g31007	-	A0A813KPC4	Hypothetical protein	345500-346859	333364-334706;335050-335487;335626-337229;337384-338176;338212-340207;340257-340490;340679-341035;341059-342826;343013-344015;344074-345426;345500-346859;346914-355630;355734-358076;358172-363219	2025.5	1360	2076.69
Pcordatum_s2149_g31024	-	A0A813DMB3	Hypothetical protein	412241-421597	264284-266802;266836-280238;280314-284493;284551-293006;293088-323990;324049-333304;333411-336698;336752-341596;341639-347097;347185-352706;352786-372751;372796-375683;375705-377541;377596-381397;381443-385975;386034-388187;388229-400153;400200-408040;408103-412195;412241-421597;421679-439314;439378-441197;441288-444160	7763.3	9357	7690.86
Pcordatum_s2153_g31069	+	A0A812QG48	Hypothetical protein	427719-427909	422860-427049;427095-427321;427719-427909	1536	191	2208.5
Pcordatum_s2156_g31090	-	A0A813GIJ6	Hypothetical protein	72597-72705	71484-71542;72011-72209;72597-72705;73307-73415;73894-73995;74151-74323	125.17	109	128.4
Pcordatum_s2156_g31097	+	A0A813I9K6	Hypothetical protein	430661-430747	427543-427677;428252-428286;428359-428634;428980-429159;429367-429669;429970-430070;430661-430747;431302-431708;432563-432798;433289-433403	187.5	87	198.67
Pcordatum_s2158_g31111	-	A0A7S1RYB4	Hypothetical protein	330844-334137	329443-330633;330844-334137;334305-334338	1506.33	3294	612.5
Pcordatum_s2159_g31116	+	A0A813G990	Hypothetical protein	267049-267718	225892-231817;231871-248411;248465-264056;264174-264773;264974-266091;266221-266913;267049-267718;267826-268217;268363-270370;270563-270883	4386.1	670	4799
Pcordatum_s2160_g31130	+	A0A812J5P4	Hypothetical protein	429905-435627	389803-389858;389927-396551;396625-405383;405424-417626;417764-420405;420496-425845;425952-427288;427373-429832;429905-435627;435754-444762;444856-446741;446808-447728	4747.58	5723	4658.91
Pcordatum_s2165_g31177	+	A0A7S1RND8	Hypothetical protein	365012-365742	283840-285788;285844-296699;296732-299165;299244-311125;311171-312473;312512-312818;312850-319223;319281-322196;322230-324617;324681-330928;330994-333264;333314-333742;333803-335235;335284-336872;336951-340557;340633-348736;348791-349114;349175-350360;350502-351737;351903-352167;352213-357512;357705-364877;365012-365742;365904-366526;366690-367052	3251.64	731	3356.67
Pcordatum_s2166_g31186	-	A0A813I0L1	Hypothetical protein	368946-369020	282144-293952;294018-313874;313943-335035;335085-338349;338386-349762;349904-353455;353511-355510;355550-356129;356231-357387;357483-363870;363929-365260;365368-366991;367441-367526;367599-367711;367925-367989;368120-368309;368532-368683;368946-369020;369165-369515;371508-371602;371682-371885	4065	75	4264.5
Pcordatum_s2169_g31230	-	A0A7S3BEN7	Hypothetical protein	446181-446390	446181-446390;446455-446851	303.5	210	397
Pcordatum_s216_g6435	-	A0A812P954	Hypothetical protein	1007562-1013074;1146389-1155066	1004770-1007456;1007562-1013074;1013129-1019793;1019842-1026056;1026111-1033497;1033582-1050490;1050606-1054455;1054528-1058724;1058790-1061008;1061081-1065239;1065309-1068951;1068998-1074423;1074483-1134501;1134556-1141846;1141949-1145739;1145776-1146252;1146389-1155066;1155094-1161794;1161860-1169604;1169677-1173043;1173125-1177424;1177491-1182700;1182785-1185578;1185645-1196756;1196842-1214175…	8157.12	7095.5	8245.58
Pcordatum_s2170_g31238	+	A0A813H6P1	Hypothetical protein	254377-255933;274665-274876	254066-254257;254377-255933;256087-258262;258411-267274;267311-274136;274665-274876;275081-275252;275310-278777;278884-278939;279540-279735;280060-297082	3703.82	884.5	4330.33
Pcordatum_s2172_g31256	-	A0A813HPM9	Hypothetical protein	96851-119718	119818-131537;132723-132768;133192-133270;134027-134474;135315-135450;135498-135651;135989-136154;136807-136868;137326-150807;96208-96815;96851-119718	4524.45	22868	2690.1
Pcordatum_s21739_g85742	+	A0A7S0FKT4	Hypothetical protein	1519-1680	1212-1383;1519-1680;2119-2440;2633-4801;495-700;5007-5349;5460-6193	586.86	162	657.67
Pcordatum_s2175_g31276	+	A0A813CLU6	Hypothetical protein	95684-101520	101602-106939;106997-110675;110703-119204;119271-120255;120313-124350;124393-137092;21700-32061;32167-34373;34422-47680;47765-49284;49357-53539;53597-59588;59646-74429;74485-82346;82421-85937;85983-90260;90324-94394;94503-95656;95684-101520	6014.11	5837	6023.94
Pcordatum_s2175_g31279	+	A0A7S0A739	Hypothetical protein	265196-265305;268115-268471	230760-230926;231094-231591;231640-231989;232173-234669;234784-236690;236886-238154;238242-239076;239236-240340;240424-249820;249944-252230;252316-254530;254567-264533;264687-264776;264827-265000;265196-265305;265601-266644;266853-267175;267272-267992;268115-268471;268692-269313;269403-269549;269773-272216;272270-281190;281285-281620;281851-282407;282714-283357;283700-287770	1965	233.5	2103.52
Pcordatum_s2189_g31398	+	A0A813FZT3	Hypothetical protein	245411-245965;250084-251538	231522-237291;237330-245271;245411-245965;246001-246227;246396-246772;247312-247790;247995-248705;248740-248878;249712-250039;250084-251538;251668-256381;256457-261712	2329.42	1005	2594.3
Pcordatum_s2192_g31424	-	A0A7S2AVY3	Hypothetical protein	207270-207657	147039-148361;148450-191930;191984-194109;194287-194660;194747-195443;195574-206410;206476-207089;207270-207657;207710-207946;208109-208320;208402-213035;213153-219773;220023-222416;222512-223124;223243-227971;85952-86184;86415-89907;89965-93756;93832-146919	7362.42	388	7749.89
Pcordatum_s2203_g31522	-	A0A7S2Q247	Hypothetical protein	292964-293348;293518-302175	231505-238004;238157-246066;246201-255998;256041-260937;261019-264715;264800-272137;272300-272699;273575-275678;275801-279307;279373-281771;281878-282316;282427-289252;289400-289795;289936-291161;291205-292714;292964-293348;293518-302175;302352-306053;306161-306523;306786-313203;313319-321582;321666-337049;337161-337670;337700-340924	4410.67	4521.5	4400.59
Pcordatum_s2206_g31549	-	A0A812M4U0	Hypothetical protein	351368-352491;353369-354613;354706-358162	221132-221168;221531-223065;223294-223533;223918-224074;224237-226130;226204-226732;227018-230772;230828-231017;231081-233274;233368-252254;252325-260418;260467-262708;262767-285722;285821-288388;288461-289590;289644-294231;294271-296074;296120-316986;317045-319058;319134-321301;321350-322104;322132-323567;323664-325365;325402-330674;330753-333826;333899-338758;338875-341463;341516-344673;344740-…	3998.58	1942	4165.32
Pcordatum_s220_g6506	-	A0A7S1RMW8	Hypothetical protein	233364-236284	218692-221925;221958-223336;223364-227199;227237-233313;233364-236284;236322-247126;247177-250055;250110-263468;263496-290432;290469-301436;301494-309442;309487-321870;321938-332163;332218-334112;334176-337675;337720-341376;341411-344681;344754-349785;349843-351510;351588-357413;357493-357642;357833-376025;376324-377196;377379-377945	6566.08	2921	6724.57
Pcordatum_s2211_g31600	-	A0A812JZG6	Hypothetical protein	357167-358743	322049-324547;324710-324982;325148-329056;329157-339678;340052-340231;340662-342321;342373-351852;351934-357121;357167-358743;358800-368606;368964-369460;369912-370392;370778-371627;372227-372297;372474-372690	3147.4	1577	3259.57
Pcordatum_s2217_g31640	-	A0A7S2Q910	Hypothetical protein	413308-413518	413308-413518	211	211	0
Pcordatum_s221_g6540	+	A0A7S2II74	Hypothetical protein	1208199-1214363	1181971-1182222;1182322-1182365;1182678-1187914;1187990-1196012;1196078-1198343;1198395-1208136;1208199-1214363	4532.71	6165	4260.67
Pcordatum_s2226_g31706	-	A0A812VYI0	Hypothetical protein	45099-45472	104979-107345;107385-129977;130037-132607;132666-134099;134153-139471;139569-144371;144439-145687;145801-147110;147291-147716;147771-151091;151169-153076;153130-158237;158342-161109;161152-165707;165762-170363;170496-182053;182088-188493;188592-195346;195421-218651;218713-267358;267413-280760;280800-290445;290561-293754;293800-295020;295107-299455;299510-301109;301178-307550;307623-310854;310946-…	5981.53	374	6098.35
Pcordatum_s222_g6551	-	A0A7S4UCH2	Hypothetical protein	754746-756897	745436-745730;746001-749903;750013-753571;753668-754631;754746-756897	2174.6	2152	2180.25
Pcordatum_s2231_g31753	+	A0A6U6JLF1	Hypothetical protein	13468-14961	13468-14961;15110-26204;26340-57287	14512.3	1494	21021.5
Pcordatum_s2233_g31786	-	A0A7S3MET9	Hypothetical protein	295297-295551	295297-295551;295635-296124	372.5	255	490
Pcordatum_s2236_g31804	+	A0A813KJ87	Hypothetical protein	52749-53192	102502-104807;104905-107716;107773-112210;112267-112389;114022-114194;114831-115614;115861-118211;118298-120958;121734-136606;13927-16792;16865-20512;20607-24448;24532-33146;33234-37544;38288-38328;38750-38871;39783-39940;41371-41470;41561-45030;45190-52716;52749-53192;53225-55578;55633-56859;56906-57765;57847-59448;59509-67026;67111-74513;74600-88044;88127-89335;89417-94437;94506-102367	3682.77	444	3790.73
Pcordatum_s2239_g31821	+	A0A7S0NZS6	Hypothetical protein	4117-4553	4117-4553;4725-8485;703-3916;8524-8697	1896.5	437	2383
Pcordatum_s2240_g31831	-	A0A7S0FFN0	Hypothetical protein	250060-255126	238815-239208;239297-240416;240476-249146;249319-250027;250060-255126;255171-258554;258712-258788;259270-259308;259608-260306;260383-265565;265677-267677	2485.82	5067	2227.7
Pcordatum_s2244_g31853	-	A0A813EBQ4	Hypothetical protein	207430-209568	108749-113441;113522-116382;116417-119200;119280-130275;130377-133721;133815-135633;135715-146267;146338-154187;154209-160198;160270-162529;162606-165238;165316-197442;197518-207365;207430-209568;209619-219125;219213-229227;229312-229758;229801-236312;236361-242534;242583-258654;258682-262679;262754-266732;266774-267224;267265-274684;274754-283632;283736-285069;285116-288025;288118-291452;291508-…	8245.59	2139	8387.6
Pcordatum_s2252_g31914	-	A0A7S2QEK7	Hypothetical protein	183553-183715	183553-183715;183825-191487;191688-192071	2736.67	163	4023.5
Pcordatum_s2265_g32034	-	A0A813KJX6	Hypothetical protein	194996-195271	191817-191967;194056-194219;194247-194430;194996-195271;195487-206762;206859-207293;207390-209019;209041-209070	1768.25	276	1981.43
Pcordatum_s2266_g32043	-	A0A7S1LRC4	Hypothetical protein	52690-52893	35958-42876;43032-44053;44177-44418;44664-47996;48070-51540;51677-51847;52690-52893;52954-64880;64936-69569;69619-72498	3480.3	204	3844.33
Pcordatum_s226_g6640	+	A0A7S4T6B4	Hypothetical protein	34336-37315	33506-33896;34077-34260;34336-37315;37436-38335;38494-41311;41493-43478	1543.17	2980	1255.8
Pcordatum_s226_g6642	+	A0A7R9DST6	Hypothetical protein	82135-82331;90967-92396	102428-104505;104552-105522;105566-105726;106513-107216;107328-115553;115758-124828;124892-131652;131725-132457;132671-139886;139975-142349;142471-142829;142885-145066;145226-146671;146910-147384;147425-147665;147742-148206;148324-154843;154905-156261;156701-156912;156988-157900;158057-160414;81297-81894;82135-82331;82536-82747;82998-87556;87632-88081;88285-88834;89114-89319;89445-90903;90967-923…	2317.03	813.5	2417.27
[truncated: 7,449 more rows]

## Sheet: S2
Table S2. Introner elements in genomes of dinoflagellates.
[truncated: 23 more rows]

[truncated: 27 more sheets: S3, S4, S5, S6, S7, S8, S9, S10, S11, S12, S13, S14, S15, S16, S17, S18, S19, S20, S21, S22 …]
