# Supplementary material for: Multi-omics analysis reveals the molecular response to heat stress in a “red tide” dinoflagellate
Source: Genome Biol. 2023 Nov 23;24:265. doi: 10.1186/s13059-023-03107-4 (PMC10666404; doi:10.1186/s13059-023-03107-4)
Supplement: Supplementary file 4 — Additional file 4. Supplementary Data S1. [file 13059_2023_3107_MOESM4_ESM.xlsx]

## Sheet: summarised by genes
Scaffold	Start position	End position	Call	Test statistic	Strand	Reference	Comparison	Location
Pcordatum_s1	899770	899771	call-2	0.543951	+	G	20ex_vs_20st	gene
Pcordatum_s1	899771	899772	call-2	0.106954	+	G	20ex_vs_20st	gene
Pcordatum_s1	2664200	2664201	call-2	0.692343	-	A	20ex_vs_20st	gene
Pcordatum_s1	2664201	2664202	call-2	0.0289905	-	A	20ex_vs_20st	gene
Pcordatum_s1	2664205	2664206	call-2	0.0178471	-	A	20ex_vs_20st	gene
Pcordatum_s1	2664269	2664270	call-2	1.42648	-	A	20ex_vs_20st	gene
Pcordatum_s2	115658	115659	call-2	0.258081	-	A	20ex_vs_20st	gene
Pcordatum_s2	116172	116173	call-2	2.49141	-	C	20ex_vs_20st	gene
Pcordatum_s2	116173	116174	call-2	0.0788021	-	C	20ex_vs_20st	gene
Pcordatum_s2	116175	116176	call-2	2.66307	-	G	20ex_vs_20st	gene
Pcordatum_s2	116233	116234	call-2	0.839026	-	G	20ex_vs_20st	gene
Pcordatum_s2	116234	116235	call-2	0.776973	-	T	20ex_vs_20st	gene
Pcordatum_s2	116234	116235	call-2	0.776973	-	T	20ex_vs_20st	gene
Pcordatum_s2	990185	990186	call-2	0.290584	-	T	20ex_vs_20st	gene
Pcordatum_s2	990186	990187	call-2	0.096877	-	C	20ex_vs_20st	gene
Pcordatum_s2	993578	993579	call-2	5.20673	-	A	20ex_vs_20st	gene
Pcordatum_s2	993579	993580	call-2	-0.000855	-	C	20ex_vs_20st	gene
Pcordatum_s3	2715601	2715602	call-2	0.208281	-	A	20ex_vs_20st	gene
Pcordatum_s5	905816	905817	call-2	1.62176	-	A	20ex_vs_20st	gene
Pcordatum_s5	2150629	2150630	call-2	0.14342	-	A	20ex_vs_20st	gene
Pcordatum_s5	2150630	2150631	call-2	0.0251121	-	G	20ex_vs_20st	gene
Pcordatum_s6	128883	128884	call-2	0.917618	+	T	20ex_vs_20st	gene
Pcordatum_s6	128884	128885	call-2	-0.000946	+	T	20ex_vs_20st	gene
Pcordatum_s6	2195876	2195877	call-2	1.44895	+	A	20ex_vs_20st	gene
Pcordatum_s7	47779	47780	call-2	1.23277	-	G	20ex_vs_20st	gene
Pcordatum_s7	47780	47781	call-2	0.242799	-	G	20ex_vs_20st	gene
Pcordatum_s7	2096784	2096785	call-2	39.0008	+	C	20ex_vs_20st	gene
Pcordatum_s8	536168	536169	call-2	3.96666	+	G	20ex_vs_20st	gene
Pcordatum_s8	536169	536170	call-2	0.0535879	+	A	20ex_vs_20st	gene
Pcordatum_s8	536181	536182	call-2	-0.00132941	+	A	20ex_vs_20st	gene
Pcordatum_s8	536182	536183	call-2	0.0328298	+	T	20ex_vs_20st	gene
Pcordatum_s8	536243	536244	call-2	4.31086	+	T	20ex_vs_20st	gene
Pcordatum_s8	569032	569033	call-2	-1.21672	+	T	20ex_vs_20st	gene
Pcordatum_s8	1588377	1588378	call-2	0.347627	-	G	20ex_vs_20st	gene
Pcordatum_s8	1588378	1588379	call-2	0.0681379	-	A	20ex_vs_20st	gene
Pcordatum_s8	1588445	1588446	call-2	0.0319617	-	T	20ex_vs_20st	gene
Pcordatum_s9	327142	327143	call-2	0.171091	+	T	20ex_vs_20st	gene
Pcordatum_s9	327143	327144	call-2	0.289097	+	A	20ex_vs_20st	gene
Pcordatum_s9	1734870	1734871	call-2	0.989966	-	A	20ex_vs_20st	gene
Pcordatum_s9	1734913	1734914	call-2	1.82872	-	T	20ex_vs_20st	gene
Pcordatum_s9	1734914	1734915	call-2	0.0436669	-	C	20ex_vs_20st	gene
Pcordatum_s10	575225	575226	call-2	4.25117	+	G	20ex_vs_20st	gene
Pcordatum_s10	1075214	1075215	call-2	5.23999	-	C	20ex_vs_20st	gene
Pcordatum_s10	1075215	1075216	call-2	6.19028	-	C	20ex_vs_20st	gene
Pcordatum_s10	1075215	1075216	call-2	6.19028	-	C	20ex_vs_20st	gene
Pcordatum_s10	1080171	1080172	call-2	0.343024	-	G	20ex_vs_20st	gene
Pcordatum_s10	1434420	1434421	call-2	0.292159	-	G	20ex_vs_20st	gene
Pcordatum_s10	1434423	1434424	call-2	0.186056	-	G	20ex_vs_20st	gene
Pcordatum_s10	1434426	1434427	call-2	0.0333144	-	G	20ex_vs_20st	gene
Pcordatum_s11	1692981	1692982	call-2	0.00467813	-	A	20ex_vs_20st	gene
Pcordatum_s11	1692982	1692983	call-2	0.329432	-	C	20ex_vs_20st	gene
Pcordatum_s11	1693071	1693072	call-2	-0.00143718	-	A	20ex_vs_20st	gene
Pcordatum_s11	1693072	1693073	call-2	0.385314	-	C	20ex_vs_20st	gene
Pcordatum_s12	1868914	1868915	call-2	0.0991329	-	A	20ex_vs_20st	gene
Pcordatum_s12	1868914	1868915	call-2	0.0991329	-	A	20ex_vs_20st	gene
Pcordatum_s12	1868915	1868916	call-2	0.262398	-	C	20ex_vs_20st	gene
Pcordatum_s12	1868915	1868916	call-2	0.262398	-	C	20ex_vs_20st	gene
Pcordatum_s13	1426499	1426500	call-2	0.256245	+	A	20ex_vs_20st	gene
Pcordatum_s13	1426500	1426501	call-2	0.0714932	+	T	20ex_vs_20st	gene
Pcordatum_s14	1595252	1595253	call-2	2.42453	-	C	20ex_vs_20st	gene
Pcordatum_s14	1869427	1869428	call-2	6.06425	-	A	20ex_vs_20st	gene
Pcordatum_s15	1017303	1017304	call-2	0.397079	-	A	20ex_vs_20st	gene
Pcordatum_s15	1108449	1108450	call-2	0.561934	-	A	20ex_vs_20st	gene
Pcordatum_s15	1108450	1108451	call-2	0.0589904	-	G	20ex_vs_20st	gene
Pcordatum_s16	1081706	1081707	call-2	0.0035805	+	A	20ex_vs_20st	gene
Pcordatum_s16	1211828	1211829	call-2	4.67663	+	A	20ex_vs_20st	gene
Pcordatum_s16	1211842	1211843	call-2	0.25071	+	A	20ex_vs_20st	gene
Pcordatum_s17	565565	565566	call-2	0.679496	-	A	20ex_vs_20st	gene
Pcordatum_s17	565602	565603	call-2	1.03568	-	T	20ex_vs_20st	gene
Pcordatum_s17	565607	565608	call-2	1.36183	-	T	20ex_vs_20st	gene
Pcordatum_s17	1081754	1081755	call-2	0.986223	+	T	20ex_vs_20st	gene
Pcordatum_s17	1081755	1081756	call-2	0.994051	+	T	20ex_vs_20st	gene
Pcordatum_s17	1081755	1081756	call-2	0.994051	+	T	20ex_vs_20st	gene
Pcordatum_s17	1081757	1081758	call-2	1.03705	+	C	20ex_vs_20st	gene
Pcordatum_s17	1081774	1081775	call-2	2.95382	+	C	20ex_vs_20st	gene
Pcordatum_s17	1081775	1081776	call-2	2.30313	+	T	20ex_vs_20st	gene
Pcordatum_s17	1081775	1081776	call-2	2.30313	+	T	20ex_vs_20st	gene
Pcordatum_s17	1081776	1081777	call-2	2.32401	+	C	20ex_vs_20st	gene
Pcordatum_s17	1841549	1841550	call-2	0.325032	+	T	20ex_vs_20st	gene
Pcordatum_s22	2016101	2016102	call-2	1.72248	-	T	20ex_vs_20st	gene
Pcordatum_s22	2016142	2016143	call-2	3.05907	-	G	20ex_vs_20st	gene
Pcordatum_s23	833413	833414	call-2	0.741491	+	A	20ex_vs_20st	gene
Pcordatum_s24	1621074	1621075	call-2	2.17437	-	A	20ex_vs_20st	gene
Pcordatum_s25	129907	129908	call-2	0.0268402	-	T	20ex_vs_20st	gene
Pcordatum_s26	167958	167959	call-2	0.171741	+	A	20ex_vs_20st	gene
Pcordatum_s26	168878	168879	call-2	0.0102662	+	T	20ex_vs_20st	gene
Pcordatum_s26	206793	206794	call-2	0.507873	+	G	20ex_vs_20st	gene
Pcordatum_s26	206794	206795	call-2	0.135566	+	T	20ex_vs_20st	gene
Pcordatum_s26	230375	230376	call-2	2.61907	+	T	20ex_vs_20st	gene
Pcordatum_s26	230376	230377	call-2	2.10502	+	T	20ex_vs_20st	gene
Pcordatum_s26	230376	230377	call-2	2.10502	+	T	20ex_vs_20st	gene
Pcordatum_s26	924043	924044	call-2	1.68373	-	A	20ex_vs_20st	gene
Pcordatum_s26	924044	924045	call-2	0.36679	-	C	20ex_vs_20st	gene
Pcordatum_s27	474749	474750	call-2	1.71075	-	A	20ex_vs_20st	gene
Pcordatum_s27	635788	635789	call-2	1.07465	-	A	20ex_vs_20st	gene
Pcordatum_s28	1085644	1085645	call-2	0.00564656	+	A	20ex_vs_20st	gene
Pcordatum_s28	1085645	1085646	call-2	0.22915	+	T	20ex_vs_20st	gene
Pcordatum_s28	1085648	1085649	call-2	0.491689	+	A	20ex_vs_20st	gene
Pcordatum_s29	604189	604190	call-2	7.66126	+	A	20ex_vs_20st	gene
Pcordatum_s29	604189	604190	call-2	7.66126	+	A	20ex_vs_20st	gene
Pcordatum_s29	1549994	1549995	call-2	0.143582	-	G	20ex_vs_20st	gene
Pcordatum_s29	1550005	1550006	call-2	0.366288	-	T	20ex_vs_20st	gene
Pcordatum_s29	1550006	1550007	call-2	0.421449	-	T	20ex_vs_20st	gene
Pcordatum_s29	1550006	1550007	call-2	0.421449	-	T	20ex_vs_20st	gene
Pcordatum_s29	1550038	1550039	call-2	0.416876	-	T	20ex_vs_20st	gene
Pcordatum_s29	1550066	1550067	call-2	0.421045	-	T	20ex_vs_20st	gene
Pcordatum_s29	1550324	1550325	call-2	0.0997193	-	T	20ex_vs_20st	gene
Pcordatum_s29	1550328	1550329	call-2	0.198035	-	A	20ex_vs_20st	gene
Pcordatum_s29	1550332	1550333	call-2	0.216013	-	G	20ex_vs_20st	gene
Pcordatum_s29	1550333	1550334	call-2	0.155886	-	G	20ex_vs_20st	gene
Pcordatum_s29	1550341	1550342	call-2	0.182638	-	C	20ex_vs_20st	gene
Pcordatum_s29	1550387	1550388	call-2	0.543243	-	C	20ex_vs_20st	gene
Pcordatum_s29	1550498	1550499	call-2	0.0984311	-	G	20ex_vs_20st	gene
Pcordatum_s29	1550501	1550502	call-2	-0.00103125	-	C	20ex_vs_20st	gene
Pcordatum_s29	1550502	1550503	call-2	0.208511	-	G	20ex_vs_20st	gene
Pcordatum_s32	409325	409326	call-2	1.41437	+	C	20ex_vs_20st	gene
Pcordatum_s32	409433	409434	call-2	0.879926	+	T	20ex_vs_20st	gene
Pcordatum_s32	409434	409435	call-2	0.162395	+	G	20ex_vs_20st	gene
Pcordatum_s32	409698	409699	call-2	0.272848	+	T	20ex_vs_20st	gene
Pcordatum_s32	409776	409777	call-2	0.39857	+	T	20ex_vs_20st	gene
Pcordatum_s32	409777	409778	call-2	0.115968	+	G	20ex_vs_20st	gene
Pcordatum_s32	1616527	1616528	call-2	-0.00211555	-	A	20ex_vs_20st	gene
Pcordatum_s33	358093	358094	call-2	0.000434	-	C	20ex_vs_20st	gene
Pcordatum_s33	358107	358108	call-2	0.0949724	-	T	20ex_vs_20st	gene
Pcordatum_s33	808715	808716	call-2	1.31878	+	G	20ex_vs_20st	gene
Pcordatum_s33	808716	808717	call-2	0.110223	+	C	20ex_vs_20st	gene
Pcordatum_s33	1234885	1234886	call-2	0.0649638	+	T	20ex_vs_20st	gene
Pcordatum_s33	1234886	1234887	call-2	0.178916	+	G	20ex_vs_20st	gene
Pcordatum_s33	1234886	1234887	call-2	0.178916	+	G	20ex_vs_20st	gene
Pcordatum_s33	1234887	1234888	call-2	0.139488	+	G	20ex_vs_20st	gene
Pcordatum_s33	1234887	1234888	call-2	0.139488	+	G	20ex_vs_20st	gene
Pcordatum_s33	1234888	1234889	call-2	0.134418	+	G	20ex_vs_20st	gene
Pcordatum_s35	1301842	1301843	call-2	9.84476	-	A	20ex_vs_20st	gene
Pcordatum_s35	1301846	1301847	call-2	8.87649	-	T	20ex_vs_20st	gene
Pcordatum_s35	1302301	1302302	call-2	3.06868	-	C	20ex_vs_20st	gene
Pcordatum_s35	1387528	1387529	call-2	-0.000586	-	G	20ex_vs_20st	gene
Pcordatum_s35	1387532	1387533	call-2	0.0243308	-	A	20ex_vs_20st	gene
Pcordatum_s38	1189429	1189430	call-2	1.53174	+	G	20ex_vs_20st	gene
Pcordatum_s38	1189430	1189431	call-2	0.19227	+	T	20ex_vs_20st	gene
Pcordatum_s38	1189470	1189471	call-2	0.000963	+	G	20ex_vs_20st	gene
Pcordatum_s40	212489	212490	call-2	1.49168	+	T	20ex_vs_20st	gene
Pcordatum_s40	212880	212881	call-2	0.168078	+	G	20ex_vs_20st	gene
Pcordatum_s40	212881	212882	call-2	0.219114	+	T	20ex_vs_20st	gene
Pcordatum_s40	212881	212882	call-2	0.219114	+	T	20ex_vs_20st	gene
Pcordatum_s40	212891	212892	call-2	0.141466	+	T	20ex_vs_20st	gene
Pcordatum_s40	212892	212893	call-2	0.203922	+	C	20ex_vs_20st	gene
Pcordatum_s40	213344	213345	call-2	0.314818	+	G	20ex_vs_20st	gene
Pcordatum_s40	213393	213394	call-2	0.539457	+	G	20ex_vs_20st	gene
Pcordatum_s40	213544	213545	call-2	2.16436	+	C	20ex_vs_20st	gene
Pcordatum_s40	213588	213589	call-2	2.28638	+	T	20ex_vs_20st	gene
Pcordatum_s40	213638	213639	call-2	2.33226	+	C	20ex_vs_20st	gene
Pcordatum_s42	449089	449090	call-2	1.20133	+	T	20ex_vs_20st	gene
Pcordatum_s42	843856	843857	call-2	0.2045	+	A	20ex_vs_20st	gene
Pcordatum_s42	843857	843858	call-2	0.0806591	+	T	20ex_vs_20st	gene
Pcordatum_s43	71879	71880	call-2	0.626675	-	G	20ex_vs_20st	gene
Pcordatum_s43	71880	71881	call-2	0.0152939	-	T	20ex_vs_20st	gene
Pcordatum_s44	795193	795194	call-2	9.27727	-	C	20ex_vs_20st	gene
Pcordatum_s44	910605	910606	call-2	0.545255	-	A	20ex_vs_20st	gene
Pcordatum_s47	480828	480829	call-2	0.329883	+	G	20ex_vs_20st	gene
Pcordatum_s47	480829	480830	call-2	0.0758084	+	C	20ex_vs_20st	gene
Pcordatum_s47	480838	480839	call-2	0.293311	+	C	20ex_vs_20st	gene
Pcordatum_s47	480839	480840	call-2	0.380715	+	T	20ex_vs_20st	gene
Pcordatum_s47	480841	480842	call-2	0.626413	+	G	20ex_vs_20st	gene
Pcordatum_s47	480842	480843	call-2	0.0423101	+	A	20ex_vs_20st	gene
Pcordatum_s49	477526	477527	call-2	0.099784	-	A	20ex_vs_20st	gene
Pcordatum_s50	496601	496602	call-2	2.68446	-	A	20ex_vs_20st	gene
Pcordatum_s50	496615	496616	call-2	2.49094	-	G	20ex_vs_20st	gene
Pcordatum_s50	496621	496622	call-2	1.55389	-	C	20ex_vs_20st	gene
Pcordatum_s50	496623	496624	call-2	2.47233	-	C	20ex_vs_20st	gene
Pcordatum_s50	496649	496650	call-2	2.3223	-	T	20ex_vs_20st	gene
Pcordatum_s50	496650	496651	call-2	0.428123	-	G	20ex_vs_20st	gene
Pcordatum_s50	496711	496712	call-2	2.97634	-	T	20ex_vs_20st	gene
Pcordatum_s50	608743	608744	call-2	0.0311671	-	C	20ex_vs_20st	gene
Pcordatum_s50	820933	820934	call-2	2.73888	-	A	20ex_vs_20st	gene
Pcordatum_s51	407332	407333	call-2	11.2712	-	A	20ex_vs_20st	gene
Pcordatum_s51	407336	407337	call-2	14.5588	-	C	20ex_vs_20st	gene
Pcordatum_s51	407338	407339	call-2	13.4003	-	C	20ex_vs_20st	gene
Pcordatum_s51	407349	407350	call-2	12.1479	-	T	20ex_vs_20st	gene
Pcordatum_s51	407357	407358	call-2	10.9845	-	C	20ex_vs_20st	gene
Pcordatum_s51	407358	407359	call-2	0.402473	-	G	20ex_vs_20st	gene
Pcordatum_s51	407473	407474	call-2	9.38079	-	C	20ex_vs_20st	gene
Pcordatum_s52	23241	23242	call-2	3.04531	+	A	20ex_vs_20st	gene
Pcordatum_s52	23242	23243	call-2	0.218503	+	G	20ex_vs_20st	gene
Pcordatum_s52	23286	23287	call-2	4.84864	+	T	20ex_vs_20st	gene
Pcordatum_s52	23289	23290	call-2	4.62812	+	T	20ex_vs_20st	gene
Pcordatum_s52	23290	23291	call-2	0.0722516	+	G	20ex_vs_20st	gene
Pcordatum_s52	23298	23299	call-2	0.313288	+	G	20ex_vs_20st	gene
Pcordatum_s52	23307	23308	call-2	7.03652	+	C	20ex_vs_20st	gene
Pcordatum_s52	23308	23309	call-2	0.0667498	+	G	20ex_vs_20st	gene
Pcordatum_s52	23352	23353	call-2	5.90247	+	G	20ex_vs_20st	gene
Pcordatum_s52	23353	23354	call-2	0.141784	+	A	20ex_vs_20st	gene
Pcordatum_s52	23460	23461	call-2	5.08213	+	G	20ex_vs_20st	gene
Pcordatum_s52	23461	23462	call-2	0.113961	+	C	20ex_vs_20st	gene
Pcordatum_s52	23472	23473	call-2	1.45719	+	C	20ex_vs_20st	gene
Pcordatum_s52	23490	23491	call-2	2.59975	+	T	20ex_vs_20st	gene
Pcordatum_s52	23514	23515	call-2	0.441583	+	G	20ex_vs_20st	gene
Pcordatum_s52	23521	23522	call-2	0.19228	+	T	20ex_vs_20st	gene
Pcordatum_s52	23522	23523	call-2	0.5372	+	T	20ex_vs_20st	gene
Pcordatum_s53	1688644	1688645	call-2	0.0593424	-	G	20ex_vs_20st	gene
Pcordatum_s53	1688645	1688646	call-2	0.0204987	-	C	20ex_vs_20st	gene
Pcordatum_s55	461474	461475	call-2	1.0672	-	C	20ex_vs_20st	gene
Pcordatum_s55	461474	461475	call-2	1.0672	-	C	20ex_vs_20st	gene
Pcordatum_s57	188208	188209	call-2	0.271202	-	A	20ex_vs_20st	gene
Pcordatum_s57	188209	188210	call-2	0.264127	-	T	20ex_vs_20st	gene
Pcordatum_s57	188608	188609	call-2	0.0804706	-	T	20ex_vs_20st	gene
Pcordatum_s57	188630	188631	call-2	0.771154	-	G	20ex_vs_20st	gene
Pcordatum_s57	188631	188632	call-2	0.161932	-	C	20ex_vs_20st	gene
Pcordatum_s57	188844	188845	call-2	0.762554	-	G	20ex_vs_20st	gene
Pcordatum_s57	188845	188846	call-2	0.0496904	-	G	20ex_vs_20st	gene
Pcordatum_s57	188929	188930	call-2	4.77193	-	C	20ex_vs_20st	gene
Pcordatum_s57	188930	188931	call-2	5.14708	-	G	20ex_vs_20st	gene
Pcordatum_s59	347159	347160	call-2	0.781396	+	A	20ex_vs_20st	gene
Pcordatum_s59	1641556	1641557	call-2	0.0708433	-	A	20ex_vs_20st	gene
Pcordatum_s59	1641557	1641558	call-2	0.124011	-	G	20ex_vs_20st	gene
Pcordatum_s62	454451	454452	call-2	0.019258	-	C	20ex_vs_20st	gene
Pcordatum_s63	968263	968264	call-2	1.69099	-	A	20ex_vs_20st	gene
Pcordatum_s63	968846	968847	call-2	0.0553298	-	A	20ex_vs_20st	gene
Pcordatum_s63	1028496	1028497	call-2	0.00288691	-	C	20ex_vs_20st	gene
Pcordatum_s63	1028497	1028498	call-2	0.0824654	-	C	20ex_vs_20st	gene
Pcordatum_s63	1028497	1028498	call-2	0.0824654	-	C	20ex_vs_20st	gene
Pcordatum_s63	1515125	1515126	call-2	0.06125	-	C	20ex_vs_20st	gene
Pcordatum_s63	1548825	1548826	call-2	1.07517	-	G	20ex_vs_20st	gene
Pcordatum_s65	1010021	1010022	call-2	0.0783389	+	A	20ex_vs_20st	gene
Pcordatum_s65	1021558	1021559	call-2	1.65067	+	G	20ex_vs_20st	gene
Pcordatum_s65	1021559	1021560	call-2	0.026811	+	C	20ex_vs_20st	gene
Pcordatum_s65	1423564	1423565	call-2	0.914538	+	G	20ex_vs_20st	gene
Pcordatum_s66	1533620	1533621	call-2	-0.000568	-	A	20ex_vs_20st	gene
Pcordatum_s67	204014	204015	call-2	8.12132	-	T	20ex_vs_20st	gene
Pcordatum_s67	587887	587888	call-2	3.8488	-	C	20ex_vs_20st	gene
Pcordatum_s67	587888	587889	call-2	0.807653	-	T	20ex_vs_20st	gene
Pcordatum_s70	214895	214896	call-2	0.142528	+	A	20ex_vs_20st	gene
Pcordatum_s75	1146125	1146126	call-2	0.839405	+	G	20ex_vs_20st	gene
Pcordatum_s75	1146797	1146798	call-2	0.0339733	+	G	20ex_vs_20st	gene
Pcordatum_s75	1146798	1146799	call-2	0.199502	+	A	20ex_vs_20st	gene
Pcordatum_s76	272208	272209	call-2	0.0894056	-	T	20ex_vs_20st	gene
Pcordatum_s76	272209	272210	call-2	0.213091	-	C	20ex_vs_20st	gene
Pcordatum_s77	1345711	1345712	call-2	0.871765	+	A	20ex_vs_20st	gene
Pcordatum_s77	1387516	1387517	call-2	0.0532028	+	C	20ex_vs_20st	gene
Pcordatum_s78	181792	181793	call-2	0.832028	+	C	20ex_vs_20st	gene
Pcordatum_s78	181793	181794	call-2	1.43947	+	C	20ex_vs_20st	gene
Pcordatum_s78	181793	181794	call-2	1.43947	+	C	20ex_vs_20st	gene
Pcordatum_s78	184083	184084	call-2	1.23162	+	A	20ex_vs_20st	gene
Pcordatum_s78	1135292	1135293	call-2	0.506448	-	C	20ex_vs_20st	gene
Pcordatum_s78	1135293	1135294	call-2	0.289277	-	T	20ex_vs_20st	gene
Pcordatum_s78	1284989	1284990	call-2	2.12355	-	A	20ex_vs_20st	gene
Pcordatum_s78	1285007	1285008	call-2	0.144067	-	A	20ex_vs_20st	gene
Pcordatum_s80	1199246	1199247	call-2	10.7939	+	C	20ex_vs_20st	gene
Pcordatum_s80	1200020	1200021	call-2	0.235342	+	C	20ex_vs_20st	gene
Pcordatum_s81	1471326	1471327	call-2	0.00400291	-	T	20ex_vs_20st	gene
Pcordatum_s81	1471327	1471328	call-2	0.945467	-	T	20ex_vs_20st	gene
Pcordatum_s82	702108	702109	call-2	1.1918	+	A	20ex_vs_20st	gene
Pcordatum_s87	539253	539254	call-2	1.19572	+	G	20ex_vs_20st	gene
Pcordatum_s88	618366	618367	call-2	2.04862	-	A	20ex_vs_20st	gene
Pcordatum_s88	618367	618368	call-2	0.161604	-	C	20ex_vs_20st	gene
Pcordatum_s88	619671	619672	call-2	3.30308	-	A	20ex_vs_20st	gene
Pcordatum_s88	620764	620765	call-2	1.47631	-	A	20ex_vs_20st	gene
Pcordatum_s91	189036	189037	call-2	0.597966	+	C	20ex_vs_20st	gene
Pcordatum_s91	189037	189038	call-2	0.271566	+	C	20ex_vs_20st	gene
Pcordatum_s91	199266	199267	call-2	0.0428639	+	G	20ex_vs_20st	gene
Pcordatum_s91	199267	199268	call-2	0.000877	+	C	20ex_vs_20st	gene
Pcordatum_s96	256278	256279	call-2	0.232565	-	A	20ex_vs_20st	gene
Pcordatum_s96	271581	271582	call-2	0.603736	-	G	20ex_vs_20st	gene
Pcordatum_s96	271582	271583	call-2	0.542304	-	T	20ex_vs_20st	gene
Pcordatum_s96	271582	271583	call-2	0.542304	-	T	20ex_vs_20st	gene
Pcordatum_s96	272208	272209	call-2	1.55652	-	C	20ex_vs_20st	gene
Pcordatum_s96	272212	272213	call-2	1.49358	-	G	20ex_vs_20st	gene
Pcordatum_s96	1444639	1444640	call-2	1.32662	-	G	20ex_vs_20st	gene
Pcordatum_s96	1444640	1444641	call-2	0.0319863	-	G	20ex_vs_20st	gene
Pcordatum_s98	504982	504983	call-2	0.111695	-	A	20ex_vs_20st	gene
Pcordatum_s98	504983	504984	call-2	0.0493827	-	A	20ex_vs_20st	gene
Pcordatum_s99	1410913	1410914	call-2	0.837137	-	G	20ex_vs_20st	gene
Pcordatum_s101	963537	963538	call-2	0.40678	+	G	20ex_vs_20st	gene
Pcordatum_s101	1224082	1224083	call-2	0.85698	+	C	20ex_vs_20st	gene
Pcordatum_s101	1224095	1224096	call-2	1.57274	+	G	20ex_vs_20st	gene
Pcordatum_s101	1224165	1224166	call-2	0.429504	+	G	20ex_vs_20st	gene
Pcordatum_s101	1224173	1224174	call-2	0.333209	+	C	20ex_vs_20st	gene
Pcordatum_s101	1224184	1224185	call-2	1.24634	+	A	20ex_vs_20st	gene
Pcordatum_s108	788750	788751	call-2	0.00239342	+	A	20ex_vs_20st	gene
Pcordatum_s108	788750	788751	call-2	0.00239342	+	A	20ex_vs_20st	gene
Pcordatum_s110	805470	805471	call-2	3.03189	+	A	20ex_vs_20st	gene
Pcordatum_s110	805887	805888	call-2	0.728308	+	T	20ex_vs_20st	gene
Pcordatum_s120	142915	142916	call-2	0.410958	-	A	20ex_vs_20st	gene
Pcordatum_s120	143259	143260	call-2	4.17327	-	T	20ex_vs_20st	gene
Pcordatum_s120	143260	143261	call-2	-0.00102846	-	T	20ex_vs_20st	gene
Pcordatum_s120	143283	143284	call-2	4.54848	-	C	20ex_vs_20st	gene
Pcordatum_s120	143284	143285	call-2	0.157569	-	T	20ex_vs_20st	gene
Pcordatum_s120	143362	143363	call-2	0.591392	-	C	20ex_vs_20st	gene
Pcordatum_s124	630678	630679	call-2	1.189	+	A	20ex_vs_20st	gene
Pcordatum_s127	203297	203298	call-2	0.765725	+	A	20ex_vs_20st	gene
Pcordatum_s128	1285715	1285716	call-2	0.330528	-	C	20ex_vs_20st	gene
Pcordatum_s128	1286271	1286272	call-2	0.176512	-	C	20ex_vs_20st	gene
Pcordatum_s128	1286272	1286273	call-2	0.0706187	-	C	20ex_vs_20st	gene
Pcordatum_s128	1286286	1286287	call-2	0.801484	-	C	20ex_vs_20st	gene
Pcordatum_s128	1286287	1286288	call-2	0.105981	-	A	20ex_vs_20st	gene
Pcordatum_s128	1286316	1286317	call-2	0.539424	-	G	20ex_vs_20st	gene
Pcordatum_s129	291249	291250	call-2	0.121706	+	A	20ex_vs_20st	gene
Pcordatum_s129	291250	291251	call-2	0.0235204	+	T	20ex_vs_20st	gene
Pcordatum_s131	863248	863249	call-2	1.00466	-	A	20ex_vs_20st	gene
Pcordatum_s131	863249	863250	call-2	0.0265893	-	A	20ex_vs_20st	gene
Pcordatum_s133	554479	554480	call-2	0.167582	-	A	20ex_vs_20st	gene
Pcordatum_s134	398076	398077	call-2	0.0262311	+	A	20ex_vs_20st	gene
Pcordatum_s134	398113	398114	call-2	2.23942	+	G	20ex_vs_20st	gene
Pcordatum_s134	398124	398125	call-2	1.59712	+	T	20ex_vs_20st	gene
Pcordatum_s134	398199	398200	call-2	0.00195957	+	C	20ex_vs_20st	gene
Pcordatum_s134	398203	398204	call-2	0.495017	+	T	20ex_vs_20st	gene
Pcordatum_s134	398643	398644	call-2	2.99842	+	C	20ex_vs_20st	gene
Pcordatum_s134	398644	398645	call-2	0.390328	+	A	20ex_vs_20st	gene
Pcordatum_s134	398690	398691	call-2	1.95184	+	T	20ex_vs_20st	gene
Pcordatum_s134	398693	398694	call-2	2.31891	+	G	20ex_vs_20st	gene
Pcordatum_s134	398757	398758	call-2	0.0434666	+	G	20ex_vs_20st	gene
Pcordatum_s134	398758	398759	call-2	0.935065	+	A	20ex_vs_20st	gene
Pcordatum_s134	398764	398765	call-2	0.40409	+	C	20ex_vs_20st	gene
Pcordatum_s134	398810	398811	call-2	0.0432847	+	G	20ex_vs_20st	gene
Pcordatum_s134	398815	398816	call-2	0.392547	+	A	20ex_vs_20st	gene
Pcordatum_s134	399260	399261	call-2	0.00501105	+	A	20ex_vs_20st	gene
Pcordatum_s134	399269	399270	call-2	0.0945552	+	C	20ex_vs_20st	gene
Pcordatum_s134	399277	399278	call-2	0.140226	+	C	20ex_vs_20st	gene
Pcordatum_s134	399483	399484	call-2	0.324164	+	C	20ex_vs_20st	gene
Pcordatum_s134	399497	399498	call-2	0.283516	+	C	20ex_vs_20st	gene
Pcordatum_s134	399518	399519	call-2	0.0130668	+	G	20ex_vs_20st	gene
Pcordatum_s134	399530	399531	call-2	0.0784461	+	C	20ex_vs_20st	gene
Pcordatum_s134	399556	399557	call-2	0.237984	+	T	20ex_vs_20st	gene
Pcordatum_s134	399578	399579	call-2	1.50566	+	G	20ex_vs_20st	gene
Pcordatum_s134	887293	887294	call-2	0.00135525	+	T	20ex_vs_20st	gene
Pcordatum_s134	887294	887295	call-2	1.095	+	C	20ex_vs_20st	gene
Pcordatum_s136	25734	25735	call-2	1.33647	+	C	20ex_vs_20st	gene
Pcordatum_s136	25735	25736	call-2	0.0897549	+	T	20ex_vs_20st	gene
Pcordatum_s136	759349	759350	call-2	0.832917	-	A	20ex_vs_20st	gene
Pcordatum_s136	759350	759351	call-2	0.0144003	-	G	20ex_vs_20st	gene
Pcordatum_s136	759351	759352	call-2	0.572747	-	G	20ex_vs_20st	gene
Pcordatum_s141	1367006	1367007	call-2	0.0776576	+	A	20ex_vs_20st	gene
Pcordatum_s141	1367007	1367008	call-2	0.099288	+	C	20ex_vs_20st	gene
Pcordatum_s141	1367466	1367467	call-2	2.02307	+	A	20ex_vs_20st	gene
Pcordatum_s141	1367467	1367468	call-2	0.100813	+	T	20ex_vs_20st	gene
Pcordatum_s141	1367471	1367472	call-2	0.572437	+	A	20ex_vs_20st	gene
Pcordatum_s141	1367472	1367473	call-2	0.21511	+	T	20ex_vs_20st	gene
Pcordatum_s142	91134	91135	call-2	4.36376	-	A	20ex_vs_20st	gene
Pcordatum_s142	1269549	1269550	call-2	0.00134403	-	C	20ex_vs_20st	gene
Pcordatum_s142	1269692	1269693	call-2	1.43179	-	T	20ex_vs_20st	gene
Pcordatum_s142	1269693	1269694	call-2	0.138467	-	C	20ex_vs_20st	gene
Pcordatum_s144	529468	529469	call-2	0.427119	-	G	20ex_vs_20st	gene
Pcordatum_s148	503914	503915	call-2	0.154866	-	G	20ex_vs_20st	gene
Pcordatum_s148	503945	503946	call-2	-0.00130955	-	C	20ex_vs_20st	gene
Pcordatum_s149	24058	24059	call-2	1.39609	-	A	20ex_vs_20st	gene
Pcordatum_s149	24059	24060	call-2	0.0584506	-	T	20ex_vs_20st	gene
Pcordatum_s149	153452	153453	call-2	1.04528	-	T	20ex_vs_20st	gene
Pcordatum_s149	153453	153454	call-2	0.0912473	-	A	20ex_vs_20st	gene
Pcordatum_s152	82399	82400	call-2	0.0993965	-	A	20ex_vs_20st	gene
Pcordatum_s152	168915	168916	call-2	0.0079334	-	C	20ex_vs_20st	gene
Pcordatum_s152	381463	381464	call-2	1.62414	-	A	20ex_vs_20st	gene
Pcordatum_s152	381590	381591	call-2	1.24841	-	A	20ex_vs_20st	gene
Pcordatum_s152	381591	381592	call-2	0.392599	-	A	20ex_vs_20st	gene
Pcordatum_s152	597469	597470	call-2	0.151007	-	C	20ex_vs_20st	gene
Pcordatum_s152	597477	597478	call-2	0.204256	-	T	20ex_vs_20st	gene
Pcordatum_s152	597478	597479	call-2	0.0901434	-	T	20ex_vs_20st	gene
Pcordatum_s152	956873	956874	call-2	0.505388	-	T	20ex_vs_20st	gene
Pcordatum_s152	956873	956874	call-2	0.505388	-	T	20ex_vs_20st	gene
Pcordatum_s154	906785	906786	call-2	0.827996	+	A	20ex_vs_20st	gene
Pcordatum_s154	959036	959037	call-2	0.266622	+	A	20ex_vs_20st	gene
Pcordatum_s154	959326	959327	call-2	0.393339	+	C	20ex_vs_20st	gene
Pcordatum_s160	1157201	1157202	call-2	0.485217	+	T	20ex_vs_20st	gene
Pcordatum_s160	1308628	1308629	call-2	0.442932	+	G	20ex_vs_20st	gene
Pcordatum_s160	1308629	1308630	call-2	0.526008	+	C	20ex_vs_20st	gene
Pcordatum_s160	1308629	1308630	call-2	0.526008	+	C	20ex_vs_20st	gene
Pcordatum_s160	1308631	1308632	call-2	0.0983475	+	G	20ex_vs_20st	gene
Pcordatum_s161	222888	222889	call-2	0.0475977	+	A	20ex_vs_20st	gene
Pcordatum_s161	222889	222890	call-2	0.076547	+	G	20ex_vs_20st	gene
Pcordatum_s161	1036689	1036690	call-2	1.07595	+	C	20ex_vs_20st	gene
Pcordatum_s161	1036690	1036691	call-2	0.959323	+	T	20ex_vs_20st	gene
Pcordatum_s161	1036690	1036691	call-2	0.959323	+	T	20ex_vs_20st	gene
Pcordatum_s169	1093636	1093637	call-2	0.104198	-	A	20ex_vs_20st	gene
Pcordatum_s169	1093637	1093638	call-2	0.036145	-	T	20ex_vs_20st	gene
Pcordatum_s173	32149	32150	call-2	0.360639	+	A	20ex_vs_20st	gene
Pcordatum_s176	1078110	1078111	call-2	1.23688	+	G	20ex_vs_20st	gene
Pcordatum_s180	1264726	1264727	call-2	1.11462	+	A	20ex_vs_20st	gene
Pcordatum_s180	1264726	1264727	call-2	1.11462	+	A	20ex_vs_20st	gene
Pcordatum_s180	1264727	1264728	call-2	0.395626	+	C	20ex_vs_20st	gene
Pcordatum_s180	1264727	1264728	call-2	0.395626	+	C	20ex_vs_20st	gene
Pcordatum_s185	118998	118999	call-2	0.576088	+	A	20ex_vs_20st	gene
Pcordatum_s185	118999	119000	call-2	0.193291	+	T	20ex_vs_20st	gene
Pcordatum_s185	118999	119000	call-2	0.193291	+	T	20ex_vs_20st	gene
Pcordatum_s185	119000	119001	call-2	0.191739	+	A	20ex_vs_20st	gene
Pcordatum_s185	119000	119001	call-2	0.191739	+	A	20ex_vs_20st	gene
Pcordatum_s185	685992	685993	call-2	1.37691	+	A	20ex_vs_20st	gene
Pcordatum_s188	570991	570992	call-2	8.07961	-	T	20ex_vs_20st	gene
Pcordatum_s188	771812	771813	call-2	0.279226	-	T	20ex_vs_20st	gene
Pcordatum_s188	771812	771813	call-2	0.279226	-	T	20ex_vs_20st	gene
Pcordatum_s188	771813	771814	call-2	0.124975	-	C	20ex_vs_20st	gene
Pcordatum_s188	771813	771814	call-2	0.124975	-	C	20ex_vs_20st	gene
Pcordatum_s188	828791	828792	call-2	1.75374	-	A	20ex_vs_20st	gene
Pcordatum_s188	828792	828793	call-2	0.0850917	-	T	20ex_vs_20st	gene
Pcordatum_s188	829222	829223	call-2	-0.00113193	-	A	20ex_vs_20st	gene
Pcordatum_s188	829223	829224	call-2	0.0445878	-	C	20ex_vs_20st	gene
Pcordatum_s188	829223	829224	call-2	0.0445878	-	C	20ex_vs_20st	gene
Pcordatum_s188	829224	829225	call-2	0.107125	-	T	20ex_vs_20st	gene
Pcordatum_s189	156849	156850	call-2	1.17548	+	T	20ex_vs_20st	gene
Pcordatum_s189	156850	156851	call-2	0.0686152	+	G	20ex_vs_20st	gene
Pcordatum_s189	207602	207603	call-2	0.873627	+	T	20ex_vs_20st	gene
Pcordatum_s189	207614	207615	call-2	1.35736	+	T	20ex_vs_20st	gene
Pcordatum_s189	207615	207616	call-2	0.0929936	+	T	20ex_vs_20st	gene
Pcordatum_s189	207645	207646	call-2	2.20731	+	C	20ex_vs_20st	gene
Pcordatum_s189	207646	207647	call-2	0.361707	+	A	20ex_vs_20st	gene
Pcordatum_s189	207771	207772	call-2	0.296603	+	C	20ex_vs_20st	gene
Pcordatum_s189	207772	207773	call-2	0.0783166	+	G	20ex_vs_20st	gene
Pcordatum_s189	207776	207777	call-2	0.102301	+	G	20ex_vs_20st	gene
Pcordatum_s189	207777	207778	call-2	0.0811477	+	T	20ex_vs_20st	gene
Pcordatum_s189	209780	209781	call-2	1.00318	+	G	20ex_vs_20st	gene
Pcordatum_s189	209919	209920	call-2	9.7009	+	T	20ex_vs_20st	gene
Pcordatum_s190	1107812	1107813	call-2	0.376522	-	A	20ex_vs_20st	gene
Pcordatum_s190	1110824	1110825	call-2	1.17611	-	T	20ex_vs_20st	gene
Pcordatum_s190	1110825	1110826	call-2	0.118418	-	T	20ex_vs_20st	gene
Pcordatum_s191	800445	800446	call-2	1.42022	+	C	20ex_vs_20st	gene
Pcordatum_s191	1162692	1162693	call-2	1.80794	+	A	20ex_vs_20st	gene
Pcordatum_s191	1162693	1162694	call-2	0.812344	+	T	20ex_vs_20st	gene
Pcordatum_s191	1162698	1162699	call-2	2.12502	+	T	20ex_vs_20st	gene
Pcordatum_s191	1162773	1162774	call-2	0.875031	+	C	20ex_vs_20st	gene
Pcordatum_s191	1162784	1162785	call-2	0.28115	+	G	20ex_vs_20st	gene
Pcordatum_s191	1162836	1162837	call-2	0.460133	+	C	20ex_vs_20st	gene
Pcordatum_s191	1162845	1162846	call-2	0.529874	+	C	20ex_vs_20st	gene
Pcordatum_s191	1162869	1162870	call-2	0.291142	+	T	20ex_vs_20st	gene
Pcordatum_s191	1162872	1162873	call-2	0.068569	+	A	20ex_vs_20st	gene
Pcordatum_s191	1162873	1162874	call-2	0.207303	+	G	20ex_vs_20st	gene
Pcordatum_s191	1162909	1162910	call-2	0.047805	+	C	20ex_vs_20st	gene
Pcordatum_s191	1162976	1162977	call-2	0.336171	+	T	20ex_vs_20st	gene
Pcordatum_s191	1162977	1162978	call-2	0.0267411	+	G	20ex_vs_20st	gene
Pcordatum_s191	1162989	1162990	call-2	0.607942	+	A	20ex_vs_20st	gene
Pcordatum_s191	1162990	1162991	call-2	0.026951	+	T	20ex_vs_20st	gene
Pcordatum_s191	1163224	1163225	call-2	0.35873	+	A	20ex_vs_20st	gene
Pcordatum_s191	1163229	1163230	call-2	0.592743	+	G	20ex_vs_20st	gene
Pcordatum_s191	1163230	1163231	call-2	0.253327	+	G	20ex_vs_20st	gene
Pcordatum_s191	1163231	1163232	call-2	0.0790778	+	C	20ex_vs_20st	gene
Pcordatum_s191	1163232	1163233	call-2	0.239581	+	G	20ex_vs_20st	gene
Pcordatum_s191	1163249	1163250	call-2	0.00700123	+	C	20ex_vs_20st	gene
Pcordatum_s191	1163331	1163332	call-2	1.54397	+	C	20ex_vs_20st	gene
Pcordatum_s191	1166778	1166779	call-2	0.0737898	+	C	20ex_vs_20st	gene
Pcordatum_s191	1166779	1166780	call-2	0.0700039	+	T	20ex_vs_20st	gene
Pcordatum_s194	298407	298408	call-2	0.156384	-	A	20ex_vs_20st	gene
Pcordatum_s194	298551	298552	call-2	0.306378	-	T	20ex_vs_20st	gene
Pcordatum_s197	983975	983976	call-2	2.22285	-	A	20ex_vs_20st	gene
Pcordatum_s197	983976	983977	call-2	0.355411	-	T	20ex_vs_20st	gene
Pcordatum_s198	1085750	1085751	call-2	0.169104	-	G	20ex_vs_20st	gene
Pcordatum_s201	1017197	1017198	call-2	1.63336	+	G	20ex_vs_20st	gene
Pcordatum_s201	1017198	1017199	call-2	0.446077	+	C	20ex_vs_20st	gene
Pcordatum_s201	1017354	1017355	call-2	0.00662143	+	G	20ex_vs_20st	gene
Pcordatum_s204	296089	296090	call-2	0.0109271	+	T	20ex_vs_20st	gene
Pcordatum_s209	442203	442204	call-2	2.2567	-	C	20ex_vs_20st	gene
Pcordatum_s209	442210	442211	call-2	2.91571	-	C	20ex_vs_20st	gene
Pcordatum_s209	442211	442212	call-2	1.49969	-	A	20ex_vs_20st	gene
Pcordatum_s209	442220	442221	call-2	2.28366	-	G	20ex_vs_20st	gene
Pcordatum_s212	625706	625707	call-2	0.310173	-	A	20ex_vs_20st	gene
Pcordatum_s212	626654	626655	call-2	-0.000412	-	A	20ex_vs_20st	gene
Pcordatum_s212	626655	626656	call-2	0.157627	-	C	20ex_vs_20st	gene
Pcordatum_s212	626723	626724	call-2	0.97017	-	G	20ex_vs_20st	gene
Pcordatum_s212	626724	626725	call-2	0.0288857	-	T	20ex_vs_20st	gene
Pcordatum_s212	626756	626757	call-2	2.02812	-	T	20ex_vs_20st	gene
Pcordatum_s212	626757	626758	call-2	0.0180086	-	A	20ex_vs_20st	gene
Pcordatum_s212	627143	627144	call-2	1.16149	-	C	20ex_vs_20st	gene
Pcordatum_s212	627144	627145	call-2	0.05763	-	T	20ex_vs_20st	gene
Pcordatum_s212	627167	627168	call-2	4.03761	-	C	20ex_vs_20st	gene
Pcordatum_s212	627168	627169	call-2	0.0564234	-	A	20ex_vs_20st	gene
Pcordatum_s212	627257	627258	call-2	0.0135066	-	T	20ex_vs_20st	gene
Pcordatum_s212	627258	627259	call-2	0.0608566	-	A	20ex_vs_20st	gene
Pcordatum_s212	627629	627630	call-2	0.399762	-	A	20ex_vs_20st	gene
Pcordatum_s212	627659	627660	call-2	0.937212	-	C	20ex_vs_20st	gene
Pcordatum_s212	627833	627834	call-2	0.410701	-	T	20ex_vs_20st	gene
Pcordatum_s212	627834	627835	call-2	0.0676628	-	A	20ex_vs_20st	gene
Pcordatum_s212	627835	627836	call-2	0.615289	-	A	20ex_vs_20st	gene
Pcordatum_s212	627884	627885	call-2	2.78166	-	G	20ex_vs_20st	gene
Pcordatum_s212	627890	627891	call-2	2.79486	-	A	20ex_vs_20st	gene
Pcordatum_s212	627891	627892	call-2	0.213038	-	G	20ex_vs_20st	gene
Pcordatum_s212	628028	628029	call-2	2.09432	-	T	20ex_vs_20st	gene
Pcordatum_s212	628029	628030	call-2	0.22636	-	G	20ex_vs_20st	gene
Pcordatum_s213	404893	404894	call-2	1.32259	-	G	20ex_vs_20st	gene
Pcordatum_s213	404894	404895	call-2	0.0541233	-	T	20ex_vs_20st	gene
Pcordatum_s213	862465	862466	call-2	2.41361	-	A	20ex_vs_20st	gene
Pcordatum_s213	862465	862466	call-2	2.41361	-	A	20ex_vs_20st	gene
Pcordatum_s213	862466	862467	call-2	0.152995	-	C	20ex_vs_20st	gene
Pcordatum_s213	862466	862467	call-2	0.152995	-	C	20ex_vs_20st	gene
Pcordatum_s213	1112319	1112320	call-2	0.884186	-	A	20ex_vs_20st	gene
Pcordatum_s213	1112325	1112326	call-2	1.68185	-	A	20ex_vs_20st	gene
Pcordatum_s217	355664	355665	call-2	0.0897643	-	C	20ex_vs_20st	gene
Pcordatum_s217	355665	355666	call-2	0.679342	-	C	20ex_vs_20st	gene
Pcordatum_s217	356219	356220	call-2	0.063854	-	C	20ex_vs_20st	gene
Pcordatum_s220	163523	163524	call-2	8.17052	+	G	20ex_vs_20st	gene
Pcordatum_s220	163524	163525	call-2	9.00743	+	G	20ex_vs_20st	gene
Pcordatum_s220	163524	163525	call-2	9.00743	+	G	20ex_vs_20st	gene
Pcordatum_s223	268516	268517	call-2	0.228736	+	C	20ex_vs_20st	gene
Pcordatum_s223	268517	268518	call-2	0.140427	+	T	20ex_vs_20st	gene
Pcordatum_s223	1179379	1179380	call-2	1.54397	-	T	20ex_vs_20st	gene
Pcordatum_s223	1179380	1179381	call-2	0.233474	-	A	20ex_vs_20st	gene
Pcordatum_s223	1179415	1179416	call-2	0.725529	-	C	20ex_vs_20st	gene
Pcordatum_s223	1179480	1179481	call-2	1.982	-	A	20ex_vs_20st	gene
Pcordatum_s223	1179540	1179541	call-2	2.99574	-	A	20ex_vs_20st	gene
Pcordatum_s223	1179598	1179599	call-2	2.29609	-	C	20ex_vs_20st	gene
Pcordatum_s223	1179610	1179611	call-2	1.60946	-	C	20ex_vs_20st	gene
Pcordatum_s223	1179611	1179612	call-2	0.265657	-	T	20ex_vs_20st	gene
Pcordatum_s223	1179630	1179631	call-2	0.772274	-	G	20ex_vs_20st	gene
Pcordatum_s223	1179643	1179644	call-2	0.459728	-	A	20ex_vs_20st	gene
Pcordatum_s223	1179679	1179680	call-2	0.0123184	-	A	20ex_vs_20st	gene
Pcordatum_s223	1180862	1180863	call-2	4.06079	-	G	20ex_vs_20st	gene
Pcordatum_s223	1180872	1180873	call-2	4.50397	-	T	20ex_vs_20st	gene
Pcordatum_s223	1180883	1180884	call-2	4.77833	-	G	20ex_vs_20st	gene
Pcordatum_s223	1180931	1180932	call-2	2.02371	-	T	20ex_vs_20st	gene
Pcordatum_s223	1180938	1180939	call-2	2.08951	-	G	20ex_vs_20st	gene
Pcordatum_s224	1130261	1130262	call-2	0.223629	-	A	20ex_vs_20st	gene
Pcordatum_s224	1130262	1130263	call-2	0.218075	-	C	20ex_vs_20st	gene
Pcordatum_s227	372109	372110	call-2	2.50776	+	A	20ex_vs_20st	gene
Pcordatum_s227	645018	645019	call-2	2.94908	-	A	20ex_vs_20st	gene
Pcordatum_s227	645031	645032	call-2	4.16715	-	T	20ex_vs_20st	gene
Pcordatum_s227	645045	645046	call-2	3.95756	-	G	20ex_vs_20st	gene
Pcordatum_s227	645048	645049	call-2	3.87679	-	T	20ex_vs_20st	gene
Pcordatum_s227	645049	645050	call-2	0.464547	-	C	20ex_vs_20st	gene
Pcordatum_s227	645150	645151	call-2	3.11299	-	C	20ex_vs_20st	gene
Pcordatum_s227	645192	645193	call-2	0.754533	-	C	20ex_vs_20st	gene
Pcordatum_s229	298069	298070	call-2	0.46432	+	A	20ex_vs_20st	gene
Pcordatum_s231	302543	302544	call-2	14.7791	-	G	20ex_vs_20st	gene
Pcordatum_s231	302544	302545	call-2	0.0898592	-	A	20ex_vs_20st	gene
Pcordatum_s231	302675	302676	call-2	16.4719	-	C	20ex_vs_20st	gene
Pcordatum_s231	302698	302699	call-2	13.2335	-	C	20ex_vs_20st	gene
Pcordatum_s231	302699	302700	call-2	0.396672	-	T	20ex_vs_20st	gene
Pcordatum_s231	305775	305776	call-2	1.94221	-	C	20ex_vs_20st	gene
Pcordatum_s231	305871	305872	call-2	2.60283	-	G	20ex_vs_20st	gene
Pcordatum_s231	305901	305902	call-2	6.24349	-	A	20ex_vs_20st	gene
Pcordatum_s231	305902	305903	call-2	0.0660221	-	C	20ex_vs_20st	gene
Pcordatum_s231	305967	305968	call-2	5.12324	-	C	20ex_vs_20st	gene
Pcordatum_s231	305968	305969	call-2	0.340899	-	T	20ex_vs_20st	gene
Pcordatum_s231	306030	306031	call-2	0.416665	-	T	20ex_vs_20st	gene
Pcordatum_s231	306038	306039	call-2	0.357258	-	A	20ex_vs_20st	gene
Pcordatum_s231	306069	306070	call-2	3.50059	-	A	20ex_vs_20st	gene
Pcordatum_s231	306070	306071	call-2	0.0637117	-	T	20ex_vs_20st	gene
Pcordatum_s231	306093	306094	call-2	2.37866	-	T	20ex_vs_20st	gene
Pcordatum_s231	306094	306095	call-2	0.587561	-	G	20ex_vs_20st	gene
Pcordatum_s231	306141	306142	call-2	1.5679	-	T	20ex_vs_20st	gene
Pcordatum_s231	306273	306274	call-2	3.48111	-	T	20ex_vs_20st	gene
Pcordatum_s231	306274	306275	call-2	0.0640165	-	A	20ex_vs_20st	gene
Pcordatum_s231	306357	306358	call-2	5.05009	-	C	20ex_vs_20st	gene
Pcordatum_s231	306378	306379	call-2	5.5447	-	T	20ex_vs_20st	gene
Pcordatum_s231	306379	306380	call-2	0.0665574	-	G	20ex_vs_20st	gene
Pcordatum_s231	306387	306388	call-2	4.34712	-	G	20ex_vs_20st	gene
Pcordatum_s231	306414	306415	call-2	0.567251	-	T	20ex_vs_20st	gene
Pcordatum_s231	306415	306416	call-2	0.0197444	-	A	20ex_vs_20st	gene
Pcordatum_s231	306438	306439	call-2	0.035552	-	G	20ex_vs_20st	gene
Pcordatum_s231	306801	306802	call-2	0.220739	-	T	20ex_vs_20st	gene
Pcordatum_s231	306825	306826	call-2	0.0791325	-	A	20ex_vs_20st	gene
Pcordatum_s232	374092	374093	call-2	0.657999	+	A	20ex_vs_20st	gene
Pcordatum_s238	117470	117471	call-2	0.410718	+	G	20ex_vs_20st	gene
Pcordatum_s238	117563	117564	call-2	1.54171	+	G	20ex_vs_20st	gene
Pcordatum_s238	117564	117565	call-2	0.128905	+	C	20ex_vs_20st	gene
Pcordatum_s238	117620	117621	call-2	0.711018	+	G	20ex_vs_20st	gene
Pcordatum_s238	117665	117666	call-2	0.586486	+	T	20ex_vs_20st	gene
Pcordatum_s238	117677	117678	call-2	2.87352	+	C	20ex_vs_20st	gene
Pcordatum_s238	117678	117679	call-2	2.34039	+	A	20ex_vs_20st	gene
Pcordatum_s238	117678	117679	call-2	2.34039	+	A	20ex_vs_20st	gene
Pcordatum_s238	117679	117680	call-2	0.3015	+	A	20ex_vs_20st	gene
Pcordatum_s238	117923	117924	call-2	1.21044	+	T	20ex_vs_20st	gene
Pcordatum_s238	118105	118106	call-2	3.522	+	A	20ex_vs_20st	gene
Pcordatum_s238	118106	118107	call-2	0.212428	+	A	20ex_vs_20st	gene
Pcordatum_s238	118219	118220	call-2	2.20654	+	A	20ex_vs_20st	gene
Pcordatum_s238	118220	118221	call-2	0.246478	+	G	20ex_vs_20st	gene
Pcordatum_s238	118322	118323	call-2	5.37818	+	T	20ex_vs_20st	gene
Pcordatum_s238	118487	118488	call-2	1.23657	+	T	20ex_vs_20st	gene
Pcordatum_s239	697616	697617	call-2	0.546131	-	T	20ex_vs_20st	gene
Pcordatum_s242	736135	736136	call-2	1.45595	+	C	20ex_vs_20st	gene
Pcordatum_s242	736136	736137	call-2	0.0908668	+	G	20ex_vs_20st	gene
Pcordatum_s243	658362	658363	call-2	0.17602	+	A	20ex_vs_20st	gene
Pcordatum_s243	658393	658394	call-2	0.406573	+	T	20ex_vs_20st	gene
Pcordatum_s243	658418	658419	call-2	0.0689244	+	T	20ex_vs_20st	gene
Pcordatum_s244	982531	982532	call-2	4.03034	-	C	20ex_vs_20st	gene
Pcordatum_s244	982532	982533	call-2	4.05503	-	C	20ex_vs_20st	gene
Pcordatum_s244	982532	982533	call-2	4.05503	-	C	20ex_vs_20st	gene
Pcordatum_s246	882113	882114	call-2	5.15844	+	C	20ex_vs_20st	gene
Pcordatum_s246	882114	882115	call-2	0.207255	+	C	20ex_vs_20st	gene
Pcordatum_s246	882116	882117	call-2	0.833552	+	C	20ex_vs_20st	gene
Pcordatum_s246	882117	882118	call-2	3.28561	+	C	20ex_vs_20st	gene
Pcordatum_s246	882130	882131	call-2	0.0400312	+	A	20ex_vs_20st	gene
Pcordatum_s246	882131	882132	call-2	0.0970509	+	C	20ex_vs_20st	gene
Pcordatum_s248	602968	602969	call-2	2.72808	+	C	20ex_vs_20st	gene
Pcordatum_s248	602969	602970	call-2	0.297249	+	T	20ex_vs_20st	gene
Pcordatum_s250	386756	386757	call-2	0.00537871	+	G	20ex_vs_20st	gene
Pcordatum_s250	564340	564341	call-2	0.211312	+	G	20ex_vs_20st	gene
Pcordatum_s250	564341	564342	call-2	0.109533	+	C	20ex_vs_20st	gene
Pcordatum_s251	921403	921404	call-2	0.610542	-	A	20ex_vs_20st	gene
Pcordatum_s251	921404	921405	call-2	0.381007	-	C	20ex_vs_20st	gene
Pcordatum_s253	522494	522495	call-2	0.287252	-	C	20ex_vs_20st	gene
Pcordatum_s255	592805	592806	call-2	0.364005	-	C	20ex_vs_20st	gene
Pcordatum_s257	203137	203138	call-2	4.31837	-	A	20ex_vs_20st	gene
Pcordatum_s258	34096	34097	call-2	9.68248	+	C	20ex_vs_20st	gene
Pcordatum_s258	34129	34130	call-2	3.06221	+	T	20ex_vs_20st	gene
Pcordatum_s258	34179	34180	call-2	1.03476	+	C	20ex_vs_20st	gene
Pcordatum_s258	34191	34192	call-2	1.32787	+	G	20ex_vs_20st	gene
Pcordatum_s258	34314	34315	call-2	0.100249	+	A	20ex_vs_20st	gene
Pcordatum_s258	34417	34418	call-2	1.80974	+	T	20ex_vs_20st	gene
Pcordatum_s258	34418	34419	call-2	0.984496	+	G	20ex_vs_20st	gene
Pcordatum_s258	34418	34419	call-2	0.984496	+	G	20ex_vs_20st	gene
Pcordatum_s258	34498	34499	call-2	0.355758	+	C	20ex_vs_20st	gene
Pcordatum_s258	34513	34514	call-2	0.0716667	+	G	20ex_vs_20st	gene
Pcordatum_s263	553860	553861	call-2	1.58975	+	C	20ex_vs_20st	gene
Pcordatum_s263	553877	553878	call-2	0.120797	+	A	20ex_vs_20st	gene
Pcordatum_s263	553878	553879	call-2	0.237889	+	G	20ex_vs_20st	gene
Pcordatum_s263	553878	553879	call-2	0.237889	+	G	20ex_vs_20st	gene
Pcordatum_s263	553890	553891	call-2	0.1127	+	T	20ex_vs_20st	gene
Pcordatum_s263	553896	553897	call-2	0.028053	+	T	20ex_vs_20st	gene
Pcordatum_s263	554009	554010	call-2	2.64107	+	A	20ex_vs_20st	gene
Pcordatum_s263	554010	554011	call-2	2.92449	+	C	20ex_vs_20st	gene
Pcordatum_s263	554010	554011	call-2	2.92449	+	C	20ex_vs_20st	gene
Pcordatum_s263	554016	554017	call-2	3.21325	+	A	20ex_vs_20st	gene
Pcordatum_s263	554025	554026	call-2	1.32784	+	T	20ex_vs_20st	gene
Pcordatum_s263	554031	554032	call-2	0.564861	+	T	20ex_vs_20st	gene
Pcordatum_s263	554037	554038	call-2	0.557695	+	C	20ex_vs_20st	gene
Pcordatum_s263	554100	554101	call-2	-0.000524	+	C	20ex_vs_20st	gene
Pcordatum_s263	554101	554102	call-2	0.315614	+	G	20ex_vs_20st	gene
Pcordatum_s263	554119	554120	call-2	0.682034	+	C	20ex_vs_20st	gene
Pcordatum_s263	554120	554121	call-2	0.345335	+	G	20ex_vs_20st	gene
Pcordatum_s263	554120	554121	call-2	0.345335	+	G	20ex_vs_20st	gene
Pcordatum_s263	554253	554254	call-2	2.64322	+	G	20ex_vs_20st	gene
Pcordatum_s263	554254	554255	call-2	0.132444	+	T	20ex_vs_20st	gene
Pcordatum_s263	554256	554257	call-2	2.74212	+	A	20ex_vs_20st	gene
Pcordatum_s263	554283	554284	call-2	2.41616	+	C	20ex_vs_20st	gene
Pcordatum_s263	554325	554326	call-2	2.84079	+	G	20ex_vs_20st	gene
Pcordatum_s263	554326	554327	call-2	0.159773	+	A	20ex_vs_20st	gene
Pcordatum_s265	704810	704811	call-2	0.132046	-	G	20ex_vs_20st	gene
Pcordatum_s265	704811	704812	call-2	0.214276	-	A	20ex_vs_20st	gene
Pcordatum_s265	1036328	1036329	call-2	0.0118503	+	C	20ex_vs_20st	gene
Pcordatum_s266	146290	146291	call-2	1.78294	+	C	20ex_vs_20st	gene
Pcordatum_s267	116023	116024	call-2	1.7648	+	T	20ex_vs_20st	gene
Pcordatum_s273	816542	816543	call-2	2.01822	+	A	20ex_vs_20st	gene
Pcordatum_s273	994867	994868	call-2	0.0291702	+	T	20ex_vs_20st	gene
Pcordatum_s275	200985	200986	call-2	0.105056	+	G	20ex_vs_20st	gene
Pcordatum_s275	764860	764861	call-2	0.2536	+	G	20ex_vs_20st	gene
Pcordatum_s276	546705	546706	call-2	0.636054	-	T	20ex_vs_20st	gene
Pcordatum_s276	546706	546707	call-2	0.40511	-	A	20ex_vs_20st	gene
Pcordatum_s277	709049	709050	call-2	1.14671	-	T	20ex_vs_20st	gene
Pcordatum_s277	709050	709051	call-2	0.112464	-	G	20ex_vs_20st	gene
Pcordatum_s282	412178	412179	call-2	0.934398	-	G	20ex_vs_20st	gene
Pcordatum_s284	383110	383111	call-2	0.00553549	+	C	20ex_vs_20st	gene
Pcordatum_s284	383110	383111	call-2	0.00553549	+	C	20ex_vs_20st	gene
Pcordatum_s287	748304	748305	call-2	10.3035	-	G	20ex_vs_20st	gene
Pcordatum_s287	748305	748306	call-2	10.2129	-	A	20ex_vs_20st	gene
Pcordatum_s287	748305	748306	call-2	10.2129	-	A	20ex_vs_20st	gene
Pcordatum_s287	748306	748307	call-2	10.0301	-	T	20ex_vs_20st	gene
Pcordatum_s287	748306	748307	call-2	10.0301	-	T	20ex_vs_20st	gene
Pcordatum_s288	310111	310112	call-2	0.195415	-	C	20ex_vs_20st	gene
Pcordatum_s288	310124	310125	call-2	1.59974	-	A	20ex_vs_20st	gene
Pcordatum_s288	310125	310126	call-2	0.0625356	-	G	20ex_vs_20st	gene
Pcordatum_s288	321622	321623	call-2	2.1964	-	A	20ex_vs_20st	gene
Pcordatum_s288	321622	321623	call-2	2.1964	-	A	20ex_vs_20st	gene
Pcordatum_s288	493378	493379	call-2	-0.000499	-	C	20ex_vs_20st	gene
Pcordatum_s288	493387	493388	call-2	-0.000921	-	G	20ex_vs_20st	gene
Pcordatum_s288	493388	493389	call-2	0.471056	-	T	20ex_vs_20st	gene
Pcordatum_s288	493407	493408	call-2	-0.00191833	-	C	20ex_vs_20st	gene
Pcordatum_s289	289981	289982	call-2	2.30026	-	A	20ex_vs_20st	gene
Pcordatum_s289	683339	683340	call-2	1.39367	-	C	20ex_vs_20st	gene
Pcordatum_s289	683340	683341	call-2	0.237746	-	C	20ex_vs_20st	gene
Pcordatum_s289	685014	685015	call-2	1.01441	-	C	20ex_vs_20st	gene
Pcordatum_s289	685015	685016	call-2	1.1714	-	T	20ex_vs_20st	gene
Pcordatum_s292	78576	78577	call-2	1.53877	-	A	20ex_vs_20st	gene
Pcordatum_s297	956341	956342	call-2	3.87021	-	C	20ex_vs_20st	gene
Pcordatum_s297	956342	956343	call-2	0.0333587	-	G	20ex_vs_20st	gene
Pcordatum_s297	957125	957126	call-2	2.48534	-	C	20ex_vs_20st	gene
Pcordatum_s297	957236	957237	call-2	2.335	-	C	20ex_vs_20st	gene
Pcordatum_s297	957242	957243	call-2	2.17756	-	T	20ex_vs_20st	gene
Pcordatum_s297	957243	957244	call-2	0.0355078	-	C	20ex_vs_20st	gene
Pcordatum_s297	957299	957300	call-2	6.65552	-	T	20ex_vs_20st	gene
Pcordatum_s297	957300	957301	call-2	0.146459	-	C	20ex_vs_20st	gene
Pcordatum_s299	267878	267879	call-2	0.873316	-	T	20ex_vs_20st	gene
Pcordatum_s299	267887	267888	call-2	0.728698	-	T	20ex_vs_20st	gene
Pcordatum_s299	267890	267891	call-2	0.752644	-	A	20ex_vs_20st	gene
Pcordatum_s299	267891	267892	call-2	0.479816	-	G	20ex_vs_20st	gene
Pcordatum_s299	267891	267892	call-2	0.479816	-	G	20ex_vs_20st	gene
Pcordatum_s299	267900	267901	call-2	2.2776	-	G	20ex_vs_20st	gene
Pcordatum_s299	267901	267902	call-2	0.112166	-	G	20ex_vs_20st	gene
Pcordatum_s300	314019	314020	call-2	0.15595	-	G	20ex_vs_20st	gene
Pcordatum_s301	333534	333535	call-2	1.45474	-	C	20ex_vs_20st	gene
Pcordatum_s301	333556	333557	call-2	0.52444	-	G	20ex_vs_20st	gene
Pcordatum_s301	333557	333558	call-2	0.451836	-	C	20ex_vs_20st	gene
Pcordatum_s301	333633	333634	call-2	3.04458	-	A	20ex_vs_20st	gene
Pcordatum_s301	333637	333638	call-2	3.99798	-	T	20ex_vs_20st	gene
Pcordatum_s301	333750	333751	call-2	0.331152	-	A	20ex_vs_20st	gene
Pcordatum_s301	333778	333779	call-2	0.196978	-	T	20ex_vs_20st	gene
Pcordatum_s301	333779	333780	call-2	0.280473	-	G	20ex_vs_20st	gene
Pcordatum_s301	333856	333857	call-2	0.422321	-	A	20ex_vs_20st	gene
Pcordatum_s301	333857	333858	call-2	0.100281	-	C	20ex_vs_20st	gene
Pcordatum_s301	333874	333875	call-2	0.585871	-	T	20ex_vs_20st	gene
Pcordatum_s301	333875	333876	call-2	0.113615	-	A	20ex_vs_20st	gene
Pcordatum_s301	334002	334003	call-2	0.0412123	-	C	20ex_vs_20st	gene
Pcordatum_s301	502485	502486	call-2	2.73196	-	T	20ex_vs_20st	gene
Pcordatum_s308	1014057	1014058	call-2	4.88506	-	A	20ex_vs_20st	gene
Pcordatum_s308	1014142	1014143	call-2	4.62297	-	C	20ex_vs_20st	gene
Pcordatum_s308	1014143	1014144	call-2	0.301072	-	C	20ex_vs_20st	gene
Pcordatum_s308	1014164	1014165	call-2	3.30916	-	C	20ex_vs_20st	gene
Pcordatum_s308	1014165	1014166	call-2	0.288374	-	G	20ex_vs_20st	gene
Pcordatum_s308	1014374	1014375	call-2	0.0608903	-	T	20ex_vs_20st	gene
Pcordatum_s308	1014567	1014568	call-2	0.394787	-	C	20ex_vs_20st	gene
Pcordatum_s308	1014644	1014645	call-2	0.395774	-	C	20ex_vs_20st	gene
Pcordatum_s308	1014677	1014678	call-2	0.25726	-	G	20ex_vs_20st	gene
Pcordatum_s308	1014689	1014690	call-2	0.437442	-	C	20ex_vs_20st	gene
Pcordatum_s308	1014707	1014708	call-2	0.326739	-	C	20ex_vs_20st	gene
Pcordatum_s308	1014890	1014891	call-2	0.00977073	-	G	20ex_vs_20st	gene
Pcordatum_s308	1014891	1014892	call-2	0.446526	-	G	20ex_vs_20st	gene
Pcordatum_s308	1014949	1014950	call-2	2.60754	-	G	20ex_vs_20st	gene
Pcordatum_s309	420671	420672	call-2	0.208395	+	C	20ex_vs_20st	gene
Pcordatum_s309	420672	420673	call-2	0.0956702	+	G	20ex_vs_20st	gene
Pcordatum_s317	499304	499305	call-2	0.676559	+	C	20ex_vs_20st	gene
Pcordatum_s317	499313	499314	call-2	1.06203	+	A	20ex_vs_20st	gene
Pcordatum_s317	499316	499317	call-2	8.5548	+	G	20ex_vs_20st	gene
Pcordatum_s317	499319	499320	call-2	0.829665	+	C	20ex_vs_20st	gene
Pcordatum_s317	499323	499324	call-2	3.9508	+	C	20ex_vs_20st	gene
Pcordatum_s317	499324	499325	call-2	0.194466	+	T	20ex_vs_20st	gene
Pcordatum_s317	499327	499328	call-2	9.66448	+	A	20ex_vs_20st	gene
Pcordatum_s317	499394	499395	call-2	0.0404367	+	T	20ex_vs_20st	gene
Pcordatum_s317	499400	499401	call-2	0.046507	+	A	20ex_vs_20st	gene
Pcordatum_s317	502758	502759	call-2	0.460369	+	G	20ex_vs_20st	gene
Pcordatum_s325	219856	219857	call-2	3.20651	+	C	20ex_vs_20st	gene
Pcordatum_s325	219857	219858	call-2	0.213665	+	C	20ex_vs_20st	gene
Pcordatum_s325	219864	219865	call-2	5.19684	+	A	20ex_vs_20st	gene
Pcordatum_s325	219865	219866	call-2	0.108071	+	G	20ex_vs_20st	gene
Pcordatum_s325	219877	219878	call-2	6.16078	+	A	20ex_vs_20st	gene
Pcordatum_s325	219878	219879	call-2	0.0479921	+	C	20ex_vs_20st	gene
Pcordatum_s325	219925	219926	call-2	8.48873	+	C	20ex_vs_20st	gene
Pcordatum_s325	219947	219948	call-2	7.64816	+	A	20ex_vs_20st	gene
Pcordatum_s325	220011	220012	call-2	4.94598	+	C	20ex_vs_20st	gene
Pcordatum_s325	220012	220013	call-2	0.0444608	+	C	20ex_vs_20st	gene
Pcordatum_s325	220042	220043	call-2	4.93718	+	T	20ex_vs_20st	gene
Pcordatum_s325	220043	220044	call-2	0.11402	+	T	20ex_vs_20st	gene
Pcordatum_s325	220047	220048	call-2	0.185332	+	T	20ex_vs_20st	gene
Pcordatum_s325	220495	220496	call-2	11.7882	+	G	20ex_vs_20st	gene
Pcordatum_s325	220496	220497	call-2	11.9185	+	C	20ex_vs_20st	gene
Pcordatum_s325	220496	220497	call-2	11.9185	+	C	20ex_vs_20st	gene
Pcordatum_s325	220497	220498	call-2	0.0367354	+	C	20ex_vs_20st	gene
Pcordatum_s325	220628	220629	call-2	11.4014	+	T	20ex_vs_20st	gene
Pcordatum_s325	220629	220630	call-2	0.06194	+	T	20ex_vs_20st	gene
Pcordatum_s325	220665	220666	call-2	9.68975	+	T	20ex_vs_20st	gene
Pcordatum_s326	77455	77456	call-2	3.50521	+	T	20ex_vs_20st	gene
Pcordatum_s326	78918	78919	call-2	1.15223	+	A	20ex_vs_20st	gene
Pcordatum_s326	378503	378504	call-2	-0.000839	+	G	20ex_vs_20st	gene
Pcordatum_s332	142314	142315	call-2	0.412135	-	A	20ex_vs_20st	gene
Pcordatum_s332	142315	142316	call-2	0.318547	-	T	20ex_vs_20st	gene
Pcordatum_s332	979559	979560	call-2	1.00225	+	A	20ex_vs_20st	gene
Pcordatum_s332	979560	979561	call-2	0.00714252	+	G	20ex_vs_20st	gene
Pcordatum_s340	85435	85436	call-2	2.35685	-	A	20ex_vs_20st	gene
Pcordatum_s340	85436	85437	call-2	0.30009	-	A	20ex_vs_20st	gene
Pcordatum_s340	85470	85471	call-2	1.4216	-	T	20ex_vs_20st	gene
Pcordatum_s340	85504	85505	call-2	1.41448	-	G	20ex_vs_20st	gene
Pcordatum_s340	85620	85621	call-2	0.237444	-	G	20ex_vs_20st	gene
Pcordatum_s340	85639	85640	call-2	2.59664	-	A	20ex_vs_20st	gene
Pcordatum_s340	85640	85641	call-2	0.413928	-	G	20ex_vs_20st	gene
Pcordatum_s340	85811	85812	call-2	2.44532	-	G	20ex_vs_20st	gene
Pcordatum_s342	927926	927927	call-2	1.82246	+	T	20ex_vs_20st	gene
Pcordatum_s343	973291	973292	call-2	0.418733	-	A	20ex_vs_20st	gene
Pcordatum_s347	521029	521030	call-2	7.71975	-	A	20ex_vs_20st	gene
Pcordatum_s348	189889	189890	call-2	0.255731	+	A	20ex_vs_20st	gene
Pcordatum_s355	701076	701077	call-2	0.0313472	-	G	20ex_vs_20st	gene
Pcordatum_s355	827390	827391	call-2	1.43962	-	A	20ex_vs_20st	gene
Pcordatum_s355	827391	827392	call-2	0.102684	-	G	20ex_vs_20st	gene
Pcordatum_s363	227064	227065	call-2	1.96454	-	C	20ex_vs_20st	gene
Pcordatum_s363	534388	534389	call-2	2.34037	-	T	20ex_vs_20st	gene
Pcordatum_s363	536837	536838	call-2	0.796872	-	A	20ex_vs_20st	gene
Pcordatum_s363	537644	537645	call-2	0.41533	-	A	20ex_vs_20st	gene
Pcordatum_s363	537645	537646	call-2	-0.00173191	-	C	20ex_vs_20st	gene
Pcordatum_s367	148006	148007	call-2	0.00513549	+	T	20ex_vs_20st	gene
Pcordatum_s367	148007	148008	call-2	0.536253	+	T	20ex_vs_20st	gene
Pcordatum_s372	146588	146589	call-2	0.316329	+	C	20ex_vs_20st	gene
Pcordatum_s372	147241	147242	call-2	0.589594	+	C	20ex_vs_20st	gene
Pcordatum_s372	147389	147390	call-2	0.0139685	+	T	20ex_vs_20st	gene
Pcordatum_s372	147390	147391	call-2	0.314449	+	G	20ex_vs_20st	gene
Pcordatum_s372	147458	147459	call-2	0.332713	+	T	20ex_vs_20st	gene
Pcordatum_s372	147479	147480	call-2	0.83781	+	T	20ex_vs_20st	gene
Pcordatum_s372	147485	147486	call-2	0.977563	+	G	20ex_vs_20st	gene
Pcordatum_s374	408825	408826	call-2	0.00140783	+	A	20ex_vs_20st	gene
Pcordatum_s374	408826	408827	call-2	0.238073	+	G	20ex_vs_20st	gene
Pcordatum_s374	926871	926872	call-2	3.16325	+	A	20ex_vs_20st	gene
Pcordatum_s379	306637	306638	call-2	0.000528	+	A	20ex_vs_20st	gene
Pcordatum_s379	306831	306832	call-2	1.09297	+	A	20ex_vs_20st	gene
Pcordatum_s393	698874	698875	call-2	1.44013	-	A	20ex_vs_20st	gene
Pcordatum_s395	831527	831528	call-2	0.132304	-	A	20ex_vs_20st	gene
Pcordatum_s395	832317	832318	call-2	1.99119	-	T	20ex_vs_20st	gene
Pcordatum_s398	115742	115743	call-2	4.83922	-	C	20ex_vs_20st	gene
Pcordatum_s398	115743	115744	call-2	0.0447353	-	G	20ex_vs_20st	gene
Pcordatum_s398	115745	115746	call-2	6.42419	-	A	20ex_vs_20st	gene
Pcordatum_s398	115770	115771	call-2	0.13043	-	C	20ex_vs_20st	gene
Pcordatum_s398	115788	115789	call-2	1.08146	-	G	20ex_vs_20st	gene
Pcordatum_s398	115835	115836	call-2	17.5412	-	G	20ex_vs_20st	gene
Pcordatum_s398	115836	115837	call-2	0.0805388	-	C	20ex_vs_20st	gene
Pcordatum_s398	115846	115847	call-2	15.3098	-	A	20ex_vs_20st	gene
Pcordatum_s398	115847	115848	call-2	0.044878	-	C	20ex_vs_20st	gene
Pcordatum_s398	115868	115869	call-2	18.5597	-	C	20ex_vs_20st	gene
Pcordatum_s398	115869	115870	call-2	0.0179929	-	T	20ex_vs_20st	gene
Pcordatum_s398	115870	115871	call-2	18.3863	-	T	20ex_vs_20st	gene
Pcordatum_s398	115908	115909	call-2	18.4167	-	T	20ex_vs_20st	gene
Pcordatum_s398	115909	115910	call-2	0.0277994	-	G	20ex_vs_20st	gene
Pcordatum_s398	115920	115921	call-2	0.0165387	-	G	20ex_vs_20st	gene
Pcordatum_s398	115921	115922	call-2	0.0504161	-	A	20ex_vs_20st	gene
Pcordatum_s398	116070	116071	call-2	3.32252	-	T	20ex_vs_20st	gene
Pcordatum_s398	116071	116072	call-2	0.0227934	-	G	20ex_vs_20st	gene
Pcordatum_s398	116744	116745	call-2	0.528271	-	G	20ex_vs_20st	gene
Pcordatum_s398	867004	867005	call-2	5.85172	+	C	20ex_vs_20st	gene
Pcordatum_s398	867005	867006	call-2	5.79981	+	G	20ex_vs_20st	gene
Pcordatum_s402	755241	755242	call-2	11.7438	-	C	20ex_vs_20st	gene
Pcordatum_s402	755258	755259	call-2	8.46081	-	G	20ex_vs_20st	gene
Pcordatum_s402	755259	755260	call-2	0.583649	-	C	20ex_vs_20st	gene
Pcordatum_s402	755439	755440	call-2	10.3346	-	C	20ex_vs_20st	gene
Pcordatum_s402	755634	755635	call-2	5.03636	-	G	20ex_vs_20st	gene
Pcordatum_s402	755923	755924	call-2	3.3283	-	G	20ex_vs_20st	gene
Pcordatum_s405	108593	108594	call-2	1.2034	+	G	20ex_vs_20st	gene
Pcordatum_s405	531912	531913	call-2	0.511122	-	A	20ex_vs_20st	gene
Pcordatum_s405	531933	531934	call-2	0.54461	-	G	20ex_vs_20st	gene
Pcordatum_s405	531934	531935	call-2	0.0609098	-	G	20ex_vs_20st	gene
Pcordatum_s405	532019	532020	call-2	0.615122	-	T	20ex_vs_20st	gene
Pcordatum_s405	535160	535161	call-2	2.41823	-	G	20ex_vs_20st	gene
Pcordatum_s406	676244	676245	call-2	1.75479	-	T	20ex_vs_20st	gene
Pcordatum_s406	676245	676246	call-2	0.0609247	-	C	20ex_vs_20st	gene
Pcordatum_s406	676250	676251	call-2	0.0300678	-	T	20ex_vs_20st	gene
Pcordatum_s406	676251	676252	call-2	0.567181	-	C	20ex_vs_20st	gene
Pcordatum_s407	498239	498240	call-2	0.810928	+	C	20ex_vs_20st	gene
Pcordatum_s407	547439	547440	call-2	0.278096	+	G	20ex_vs_20st	gene
Pcordatum_s409	508722	508723	call-2	1.04902	+	A	20ex_vs_20st	gene
Pcordatum_s412	101840	101841	call-2	1.68614	+	C	20ex_vs_20st	gene
Pcordatum_s412	101978	101979	call-2	1.55519	+	T	20ex_vs_20st	gene
Pcordatum_s412	102423	102424	call-2	0.019029	+	T	20ex_vs_20st	gene
Pcordatum_s412	102435	102436	call-2	0.129613	+	T	20ex_vs_20st	gene
Pcordatum_s412	102475	102476	call-2	0.0584162	+	C	20ex_vs_20st	gene
Pcordatum_s412	102484	102485	call-2	0.167838	+	T	20ex_vs_20st	gene
Pcordatum_s414	696478	696479	call-2	0.161639	-	C	20ex_vs_20st	gene
Pcordatum_s414	696478	696479	call-2	0.161639	-	C	20ex_vs_20st	gene
Pcordatum_s414	696479	696480	call-2	0.022608	-	T	20ex_vs_20st	gene
Pcordatum_s414	696479	696480	call-2	0.022608	-	T	20ex_vs_20st	gene
Pcordatum_s419	270609	270610	call-2	1.29865	-	A	20ex_vs_20st	gene
Pcordatum_s419	270610	270611	call-2	0.225227	-	C	20ex_vs_20st	gene
Pcordatum_s425	425325	425326	call-2	4.60581	-	T	20ex_vs_20st	gene
Pcordatum_s431	181067	181068	call-2	6.5946	-	G	20ex_vs_20st	gene
Pcordatum_s431	181198	181199	call-2	2.62082	-	C	20ex_vs_20st	gene
Pcordatum_s431	181199	181200	call-2	0.267675	-	C	20ex_vs_20st	gene
Pcordatum_s431	181213	181214	call-2	2.40478	-	C	20ex_vs_20st	gene
Pcordatum_s431	181214	181215	call-2	0.0981461	-	A	20ex_vs_20st	gene
Pcordatum_s431	181216	181217	call-2	1.9914	-	T	20ex_vs_20st	gene
Pcordatum_s431	181264	181265	call-2	5.77332	-	G	20ex_vs_20st	gene
Pcordatum_s431	181290	181291	call-2	2.5925	-	C	20ex_vs_20st	gene
Pcordatum_s431	181297	181298	call-2	4.44153	-	G	20ex_vs_20st	gene
Pcordatum_s432	685294	685295	call-2	0.0032849	-	C	20ex_vs_20st	gene
Pcordatum_s432	685303	685304	call-2	0.720712	-	G	20ex_vs_20st	gene
Pcordatum_s432	832985	832986	call-2	0.4051	-	C	20ex_vs_20st	gene
Pcordatum_s432	832986	832987	call-2	0.0371686	-	A	20ex_vs_20st	gene
Pcordatum_s432	836390	836391	call-2	3.17857	-	G	20ex_vs_20st	gene
Pcordatum_s432	836428	836429	call-2	3.75052	-	C	20ex_vs_20st	gene
Pcordatum_s432	836429	836430	call-2	0.179558	-	C	20ex_vs_20st	gene
Pcordatum_s432	836462	836463	call-2	3.35671	-	T	20ex_vs_20st	gene
Pcordatum_s435	424618	424619	call-2	1.41022	-	A	20ex_vs_20st	gene
Pcordatum_s437	842308	842309	call-2	2.32269	+	A	20ex_vs_20st	gene
Pcordatum_s438	303223	303224	call-2	1.25724	+	G	20ex_vs_20st	gene
Pcordatum_s438	303224	303225	call-2	0.229257	+	G	20ex_vs_20st	gene
Pcordatum_s438	303266	303267	call-2	0.350242	+	T	20ex_vs_20st	gene
Pcordatum_s438	303558	303559	call-2	1.28419	+	A	20ex_vs_20st	gene
Pcordatum_s438	303559	303560	call-2	0.140592	+	C	20ex_vs_20st	gene
Pcordatum_s438	303632	303633	call-2	5.54767	+	T	20ex_vs_20st	gene
Pcordatum_s438	303633	303634	call-2	0.123777	+	G	20ex_vs_20st	gene
Pcordatum_s438	447875	447876	call-2	0.218024	+	T	20ex_vs_20st	gene
Pcordatum_s439	260632	260633	call-2	0.330331	+	G	20ex_vs_20st	gene
Pcordatum_s439	260671	260672	call-2	0.709544	+	C	20ex_vs_20st	gene
Pcordatum_s439	557832	557833	call-2	0.40803	+	T	20ex_vs_20st	gene
Pcordatum_s439	557951	557952	call-2	1.0442	+	C	20ex_vs_20st	gene
Pcordatum_s439	558004	558005	call-2	0.0179208	+	A	20ex_vs_20st	gene
Pcordatum_s439	583337	583338	call-2	0.00314239	+	C	20ex_vs_20st	gene
Pcordatum_s440	250582	250583	call-2	13.21	+	C	20ex_vs_20st	gene
Pcordatum_s440	250588	250589	call-2	11.9489	+	A	20ex_vs_20st	gene
Pcordatum_s440	250639	250640	call-2	14.6834	+	A	20ex_vs_20st	gene
Pcordatum_s440	250747	250748	call-2	11.9603	+	T	20ex_vs_20st	gene
Pcordatum_s440	250760	250761	call-2	12.4177	+	T	20ex_vs_20st	gene
Pcordatum_s440	250795	250796	call-2	12.5948	+	A	20ex_vs_20st	gene
Pcordatum_s440	250796	250797	call-2	0.414043	+	T	20ex_vs_20st	gene
Pcordatum_s440	250804	250805	call-2	12.488	+	C	20ex_vs_20st	gene
Pcordatum_s440	250805	250806	call-2	12.5347	+	A	20ex_vs_20st	gene
Pcordatum_s440	250805	250806	call-2	12.5347	+	A	20ex_vs_20st	gene
Pcordatum_s440	251811	251812	call-2	8.73994	+	A	20ex_vs_20st	gene
Pcordatum_s440	255731	255732	call-2	0.0433338	+	T	20ex_vs_20st	gene
Pcordatum_s440	255732	255733	call-2	0.232662	+	T	20ex_vs_20st	gene
Pcordatum_s440	255753	255754	call-2	0.114783	+	G	20ex_vs_20st	gene
Pcordatum_s440	255754	255755	call-2	0.23113	+	C	20ex_vs_20st	gene
Pcordatum_s440	840218	840219	call-2	0.00683226	-	A	20ex_vs_20st	gene
Pcordatum_s441	401688	401689	call-2	0.0993562	-	C	20ex_vs_20st	gene
Pcordatum_s441	401689	401690	call-2	0.0372198	-	A	20ex_vs_20st	gene
Pcordatum_s442	233679	233680	call-2	0.0221132	-	G	20ex_vs_20st	gene
Pcordatum_s442	431767	431768	call-2	2.27587	-	G	20ex_vs_20st	gene
Pcordatum_s442	431767	431768	call-2	2.27587	-	G	20ex_vs_20st	gene
Pcordatum_s442	431768	431769	call-2	2.64514	-	C	20ex_vs_20st	gene
Pcordatum_s448	242304	242305	call-2	0.194508	-	A	20ex_vs_20st	gene
Pcordatum_s451	87400	87401	call-2	5.08096	+	A	20ex_vs_20st	gene
Pcordatum_s453	889742	889743	call-2	9.28254	+	A	20ex_vs_20st	gene
Pcordatum_s456	309456	309457	call-2	0.0124415	+	C	20ex_vs_20st	gene
Pcordatum_s458	438856	438857	call-2	2.94508	-	G	20ex_vs_20st	gene
Pcordatum_s458	438857	438858	call-2	0.0636018	-	T	20ex_vs_20st	gene
Pcordatum_s460	72019	72020	call-2	3.03711	+	A	20ex_vs_20st	gene
Pcordatum_s460	72020	72021	call-2	0.116988	+	T	20ex_vs_20st	gene
Pcordatum_s460	433560	433561	call-2	5.24575	+	A	20ex_vs_20st	gene
Pcordatum_s460	433560	433561	call-2	5.24575	+	A	20ex_vs_20st	gene
Pcordatum_s464	688178	688179	call-2	-0.00186427	-	T	20ex_vs_20st	gene
Pcordatum_s464	688179	688180	call-2	0.178798	-	T	20ex_vs_20st	gene
Pcordatum_s464	688261	688262	call-2	0.638594	-	T	20ex_vs_20st	gene
Pcordatum_s464	688262	688263	call-2	0.0711008	-	A	20ex_vs_20st	gene
Pcordatum_s464	688444	688445	call-2	0.046802	-	T	20ex_vs_20st	gene
Pcordatum_s464	735930	735931	call-2	0.132939	-	A	20ex_vs_20st	gene
Pcordatum_s464	739064	739065	call-2	6.3741	-	C	20ex_vs_20st	gene
Pcordatum_s464	739065	739066	call-2	0.0804321	-	G	20ex_vs_20st	gene
Pcordatum_s464	739075	739076	call-2	4.02138	-	G	20ex_vs_20st	gene
Pcordatum_s465	572532	572533	call-2	2.70066	-	A	20ex_vs_20st	gene
Pcordatum_s466	754050	754051	call-2	0.399323	-	G	20ex_vs_20st	gene
Pcordatum_s466	754114	754115	call-2	0.811894	-	T	20ex_vs_20st	gene
Pcordatum_s466	754115	754116	call-2	0.228215	-	G	20ex_vs_20st	gene
Pcordatum_s466	754158	754159	call-2	0.383249	-	C	20ex_vs_20st	gene
Pcordatum_s466	754253	754254	call-2	0.878455	-	T	20ex_vs_20st	gene
Pcordatum_s466	754284	754285	call-2	0.350063	-	A	20ex_vs_20st	gene
Pcordatum_s473	48221	48222	call-2	0.138697	+	A	20ex_vs_20st	gene
Pcordatum_s473	48368	48369	call-2	0.0887625	+	A	20ex_vs_20st	gene
Pcordatum_s475	299121	299122	call-2	1.03684	-	A	20ex_vs_20st	gene
Pcordatum_s478	95034	95035	call-2	1.79307	-	T	20ex_vs_20st	gene
Pcordatum_s478	95035	95036	call-2	1.76033	-	G	20ex_vs_20st	gene
Pcordatum_s478	95035	95036	call-2	1.76033	-	G	20ex_vs_20st	gene
Pcordatum_s478	95036	95037	call-2	1.76241	-	T	20ex_vs_20st	gene
Pcordatum_s478	95036	95037	call-2	1.76241	-	T	20ex_vs_20st	gene
Pcordatum_s478	95037	95038	call-2	1.75525	-	G	20ex_vs_20st	gene
Pcordatum_s478	95037	95038	call-2	1.75525	-	G	20ex_vs_20st	gene
Pcordatum_s479	30088	30089	call-2	2.26645	+	A	20ex_vs_20st	gene
Pcordatum_s479	30102	30103	call-2	5.00218	+	T	20ex_vs_20st	gene
Pcordatum_s479	30103	30104	call-2	0.317205	+	A	20ex_vs_20st	gene
Pcordatum_s479	30150	30151	call-2	3.61383	+	T	20ex_vs_20st	gene
Pcordatum_s479	30169	30170	call-2	2.91155	+	G	20ex_vs_20st	gene
Pcordatum_s479	30170	30171	call-2	0.203378	+	G	20ex_vs_20st	gene
Pcordatum_s479	30199	30200	call-2	5.23531	+	C	20ex_vs_20st	gene
Pcordatum_s479	30200	30201	call-2	0.627544	+	C	20ex_vs_20st	gene
Pcordatum_s479	30243	30244	call-2	0.00802812	+	A	20ex_vs_20st	gene
Pcordatum_s479	30251	30252	call-2	0.0397149	+	C	20ex_vs_20st	gene
Pcordatum_s479	674283	674284	call-2	0.0532213	-	A	20ex_vs_20st	gene
Pcordatum_s479	674284	674285	call-2	0.0438822	-	G	20ex_vs_20st	gene
Pcordatum_s479	674526	674527	call-2	0.330965	-	A	20ex_vs_20st	gene
Pcordatum_s485	777119	777120	call-2	2.47559	+	A	20ex_vs_20st	gene
Pcordatum_s487	307168	307169	call-2	0.478834	+	A	20ex_vs_20st	gene
Pcordatum_s487	307169	307170	call-2	0.0305473	+	T	20ex_vs_20st	gene
Pcordatum_s487	307368	307369	call-2	1.25129	+	G	20ex_vs_20st	gene
Pcordatum_s488	295434	295435	call-2	0.0647424	-	G	20ex_vs_20st	gene
Pcordatum_s488	295435	295436	call-2	0.24481	-	C	20ex_vs_20st	gene
Pcordatum_s488	295435	295436	call-2	0.24481	-	C	20ex_vs_20st	gene
Pcordatum_s492	801924	801925	call-2	1.37197	+	G	20ex_vs_20st	gene
Pcordatum_s493	316789	316790	call-2	6.49165	-	A	20ex_vs_20st	gene
Pcordatum_s493	316991	316992	call-2	0.451128	-	A	20ex_vs_20st	gene
Pcordatum_s493	316992	316993	call-2	0.341232	-	T	20ex_vs_20st	gene
Pcordatum_s500	673272	673273	call-2	0.000688	-	G	20ex_vs_20st	gene
Pcordatum_s500	673273	673274	call-2	0.0722417	-	G	20ex_vs_20st	gene
Pcordatum_s501	186334	186335	call-2	0.0255117	-	T	20ex_vs_20st	gene
Pcordatum_s501	186343	186344	call-2	0.298895	-	G	20ex_vs_20st	gene
Pcordatum_s501	186352	186353	call-2	0.250231	-	A	20ex_vs_20st	gene
Pcordatum_s501	186364	186365	call-2	0.155914	-	C	20ex_vs_20st	gene
Pcordatum_s501	186371	186372	call-2	0.670992	-	A	20ex_vs_20st	gene
Pcordatum_s501	186373	186374	call-2	0.00147411	-	G	20ex_vs_20st	gene
Pcordatum_s501	778833	778834	call-2	1.31115	+	C	20ex_vs_20st	gene
Pcordatum_s502	617028	617029	call-2	0.674153	+	C	20ex_vs_20st	gene
Pcordatum_s502	617029	617030	call-2	0.0398194	+	T	20ex_vs_20st	gene
Pcordatum_s502	617033	617034	call-2	0.846506	+	A	20ex_vs_20st	gene
Pcordatum_s502	617034	617035	call-2	0.157319	+	G	20ex_vs_20st	gene
Pcordatum_s503	90028	90029	call-2	0.0396807	-	C	20ex_vs_20st	gene
Pcordatum_s503	90029	90030	call-2	0.366558	-	C	20ex_vs_20st	gene
Pcordatum_s503	90031	90032	call-2	0.433357	-	C	20ex_vs_20st	gene
Pcordatum_s503	90032	90033	call-2	0.360944	-	C	20ex_vs_20st	gene
Pcordatum_s507	662336	662337	call-2	1.05225	-	C	20ex_vs_20st	gene
Pcordatum_s507	662337	662338	call-2	2.13521	-	A	20ex_vs_20st	gene
Pcordatum_s507	662337	662338	call-2	2.13521	-	A	20ex_vs_20st	gene
Pcordatum_s509	704892	704893	call-2	2.76378	-	A	20ex_vs_20st	gene
Pcordatum_s509	704893	704894	call-2	0.254218	-	G	20ex_vs_20st	gene
Pcordatum_s509	705340	705341	call-2	0.998062	-	T	20ex_vs_20st	gene
Pcordatum_s509	705907	705908	call-2	1.85426	-	C	20ex_vs_20st	gene
Pcordatum_s509	705908	705909	call-2	2.0339	-	C	20ex_vs_20st	gene
Pcordatum_s509	705908	705909	call-2	2.0339	-	C	20ex_vs_20st	gene
Pcordatum_s509	705909	705910	call-2	0.0174783	-	T	20ex_vs_20st	gene
Pcordatum_s509	705978	705979	call-2	0.165695	-	C	20ex_vs_20st	gene
Pcordatum_s509	705979	705980	call-2	0.00896027	-	T	20ex_vs_20st	gene
Pcordatum_s509	706101	706102	call-2	0.364083	-	C	20ex_vs_20st	gene
Pcordatum_s509	706102	706103	call-2	0.036826	-	C	20ex_vs_20st	gene
Pcordatum_s509	706269	706270	call-2	0.300981	-	A	20ex_vs_20st	gene
Pcordatum_s509	706270	706271	call-2	0.0169813	-	C	20ex_vs_20st	gene
Pcordatum_s509	707237	707238	call-2	2.54121	-	G	20ex_vs_20st	gene
Pcordatum_s509	707684	707685	call-2	0.242545	-	C	20ex_vs_20st	gene
Pcordatum_s509	707685	707686	call-2	2.62821	-	A	20ex_vs_20st	gene
Pcordatum_s509	707720	707721	call-2	0.115393	-	A	20ex_vs_20st	gene
Pcordatum_s509	707754	707755	call-2	0.153787	-	G	20ex_vs_20st	gene
Pcordatum_s509	707755	707756	call-2	0.064143	-	C	20ex_vs_20st	gene
Pcordatum_s509	707767	707768	call-2	0.165309	-	C	20ex_vs_20st	gene
Pcordatum_s510	632068	632069	call-2	0.0110466	-	C	20ex_vs_20st	gene
Pcordatum_s514	710325	710326	call-2	2.03704	+	G	20ex_vs_20st	gene
Pcordatum_s515	481905	481906	call-2	1.72209	-	A	20ex_vs_20st	gene
Pcordatum_s515	481906	481907	call-2	0.304276	-	G	20ex_vs_20st	gene
Pcordatum_s516	473441	473442	call-2	1.98475	+	T	20ex_vs_20st	gene
Pcordatum_s516	473442	473443	call-2	0.0346284	+	A	20ex_vs_20st	gene
Pcordatum_s518	688117	688118	call-2	0.00269695	+	A	20ex_vs_20st	gene
Pcordatum_s518	688323	688324	call-2	3.5884	+	G	20ex_vs_20st	gene
Pcordatum_s518	734982	734983	call-2	0.236641	+	A	20ex_vs_20st	gene
Pcordatum_s518	735005	735006	call-2	0.281667	+	A	20ex_vs_20st	gene
Pcordatum_s520	236559	236560	call-2	0.0338857	+	C	20ex_vs_20st	gene
Pcordatum_s520	236562	236563	call-2	0.340208	+	C	20ex_vs_20st	gene
Pcordatum_s520	236568	236569	call-2	1.10228	+	C	20ex_vs_20st	gene
Pcordatum_s520	415238	415239	call-2	0.50242	+	A	20ex_vs_20st	gene
Pcordatum_s520	415239	415240	call-2	0.0151345	+	G	20ex_vs_20st	gene
Pcordatum_s531	194293	194294	call-2	0.0540637	-	C	20ex_vs_20st	gene
Pcordatum_s531	194293	194294	call-2	0.0540637	-	C	20ex_vs_20st	gene
Pcordatum_s531	194511	194512	call-2	1.88722	-	C	20ex_vs_20st	gene
Pcordatum_s531	194511	194512	call-2	1.88722	-	C	20ex_vs_20st	gene
Pcordatum_s531	194512	194513	call-2	0.156838	-	A	20ex_vs_20st	gene
Pcordatum_s531	194512	194513	call-2	0.156838	-	A	20ex_vs_20st	gene
Pcordatum_s533	307474	307475	call-2	0.494705	-	A	20ex_vs_20st	gene
Pcordatum_s533	307475	307476	call-2	0.198564	-	T	20ex_vs_20st	gene
Pcordatum_s533	350938	350939	call-2	1.73615	-	G	20ex_vs_20st	gene
Pcordatum_s533	350939	350940	call-2	0.130687	-	A	20ex_vs_20st	gene
Pcordatum_s533	383249	383250	call-2	0.491798	-	T	20ex_vs_20st	gene
Pcordatum_s533	383250	383251	call-2	0.125803	-	G	20ex_vs_20st	gene
Pcordatum_s533	383352	383353	call-2	7.27077	-	G	20ex_vs_20st	gene
Pcordatum_s533	383353	383354	call-2	0.188041	-	A	20ex_vs_20st	gene
Pcordatum_s533	383365	383366	call-2	9.83998	-	G	20ex_vs_20st	gene
Pcordatum_s533	383366	383367	call-2	0.108992	-	G	20ex_vs_20st	gene
Pcordatum_s533	383715	383716	call-2	10.9516	-	C	20ex_vs_20st	gene
Pcordatum_s533	383802	383803	call-2	-0.000781	-	T	20ex_vs_20st	gene
Pcordatum_s533	383816	383817	call-2	0.575441	-	G	20ex_vs_20st	gene
Pcordatum_s533	383871	383872	call-2	6.34961	-	T	20ex_vs_20st	gene
Pcordatum_s533	383872	383873	call-2	4.46233	-	A	20ex_vs_20st	gene
Pcordatum_s533	383872	383873	call-2	4.46233	-	A	20ex_vs_20st	gene
Pcordatum_s533	383873	383874	call-2	0.333359	-	C	20ex_vs_20st	gene
Pcordatum_s534	135382	135383	call-2	0.609635	-	T	20ex_vs_20st	gene
Pcordatum_s535	318773	318774	call-2	1.09689	-	A	20ex_vs_20st	gene
Pcordatum_s535	546467	546468	call-2	0.114446	-	C	20ex_vs_20st	gene
Pcordatum_s539	624626	624627	call-2	0.229663	-	T	20ex_vs_20st	gene
Pcordatum_s542	24156	24157	call-2	0.335105	+	A	20ex_vs_20st	gene
Pcordatum_s542	24157	24158	call-2	0.238441	+	G	20ex_vs_20st	gene
Pcordatum_s542	24161	24162	call-2	0.235033	+	C	20ex_vs_20st	gene
Pcordatum_s542	24162	24163	call-2	0.410671	+	T	20ex_vs_20st	gene
Pcordatum_s542	24202	24203	call-2	0.455505	+	C	20ex_vs_20st	gene
Pcordatum_s542	24203	24204	call-2	0.131283	+	G	20ex_vs_20st	gene
Pcordatum_s542	33947	33948	call-2	0.378019	+	C	20ex_vs_20st	gene
Pcordatum_s542	580437	580438	call-2	1.24809	-	G	20ex_vs_20st	gene
Pcordatum_s543	248562	248563	call-2	0.0356457	-	C	20ex_vs_20st	gene
Pcordatum_s543	248563	248564	call-2	0.0838535	-	A	20ex_vs_20st	gene
Pcordatum_s543	248775	248776	call-2	0.439275	-	T	20ex_vs_20st	gene
Pcordatum_s543	248776	248777	call-2	0.0560195	-	T	20ex_vs_20st	gene
Pcordatum_s543	727168	727169	call-2	0.505259	-	G	20ex_vs_20st	gene
Pcordatum_s543	727191	727192	call-2	0.154024	-	G	20ex_vs_20st	gene
Pcordatum_s543	727196	727197	call-2	0.0575097	-	G	20ex_vs_20st	gene
Pcordatum_s543	727224	727225	call-2	-0.00152404	-	T	20ex_vs_20st	gene
Pcordatum_s543	732405	732406	call-2	0.600861	-	T	20ex_vs_20st	gene
Pcordatum_s543	732418	732419	call-2	0.559058	-	C	20ex_vs_20st	gene
Pcordatum_s543	732454	732455	call-2	0.0573629	-	G	20ex_vs_20st	gene
Pcordatum_s543	732489	732490	call-2	0.0843455	-	T	20ex_vs_20st	gene
Pcordatum_s543	732513	732514	call-2	0.0606199	-	A	20ex_vs_20st	gene
Pcordatum_s543	732718	732719	call-2	0.374617	-	G	20ex_vs_20st	gene
Pcordatum_s543	732802	732803	call-2	0.135782	-	G	20ex_vs_20st	gene
Pcordatum_s543	732915	732916	call-2	3.96152	-	A	20ex_vs_20st	gene
Pcordatum_s543	732962	732963	call-2	4.97179	-	C	20ex_vs_20st	gene
Pcordatum_s543	733576	733577	call-2	0.894884	-	T	20ex_vs_20st	gene
Pcordatum_s543	733577	733578	call-2	0.0166599	-	T	20ex_vs_20st	gene
Pcordatum_s543	733594	733595	call-2	1.92317	-	A	20ex_vs_20st	gene
Pcordatum_s543	733595	733596	call-2	0.123425	-	A	20ex_vs_20st	gene
Pcordatum_s543	733671	733672	call-2	0.172448	-	G	20ex_vs_20st	gene
Pcordatum_s543	733699	733700	call-2	0.0442272	-	T	20ex_vs_20st	gene
Pcordatum_s543	733751	733752	call-2	2.37354	-	A	20ex_vs_20st	gene
Pcordatum_s543	733777	733778	call-2	0.0435493	-	T	20ex_vs_20st	gene
Pcordatum_s543	733778	733779	call-2	0.0542233	-	T	20ex_vs_20st	gene
Pcordatum_s543	733779	733780	call-2	2.88899	-	T	20ex_vs_20st	gene
Pcordatum_s543	733780	733781	call-2	0.0541062	-	C	20ex_vs_20st	gene
Pcordatum_s544	249156	249157	call-2	0.254231	+	A	20ex_vs_20st	gene
Pcordatum_s544	249157	249158	call-2	0.117083	+	T	20ex_vs_20st	gene
Pcordatum_s549	439595	439596	call-2	0.878526	-	G	20ex_vs_20st	gene
Pcordatum_s549	439625	439626	call-2	0.0299611	-	A	20ex_vs_20st	gene
Pcordatum_s549	439764	439765	call-2	0.141358	-	T	20ex_vs_20st	gene
Pcordatum_s549	439787	439788	call-2	11.466	-	C	20ex_vs_20st	gene
Pcordatum_s549	439788	439789	call-2	0.465467	-	T	20ex_vs_20st	gene
Pcordatum_s549	439796	439797	call-2	11.3821	-	G	20ex_vs_20st	gene
Pcordatum_s556	128424	128425	call-2	0.240911	-	T	20ex_vs_20st	gene
Pcordatum_s556	128425	128426	call-2	0.153373	-	C	20ex_vs_20st	gene
Pcordatum_s556	215439	215440	call-2	0.142564	-	A	20ex_vs_20st	gene
Pcordatum_s562	686377	686378	call-2	1.58696	+	G	20ex_vs_20st	gene
Pcordatum_s563	307514	307515	call-2	0.203745	-	G	20ex_vs_20st	gene
Pcordatum_s563	307515	307516	call-2	0.0943046	-	C	20ex_vs_20st	gene
Pcordatum_s577	771113	771114	call-2	0.397698	-	A	20ex_vs_20st	gene
Pcordatum_s578	383750	383751	call-2	0.287771	-	A	20ex_vs_20st	gene
Pcordatum_s591	260715	260716	call-2	1.88609	-	C	20ex_vs_20st	gene
Pcordatum_s591	260774	260775	call-2	0.54599	-	T	20ex_vs_20st	gene
Pcordatum_s594	42554	42555	call-2	1.04852	+	G	20ex_vs_20st	gene
Pcordatum_s594	42815	42816	call-2	1.78209	+	T	20ex_vs_20st	gene
Pcordatum_s602	1253	1254	call-2	6.27199	+	C	20ex_vs_20st	gene
Pcordatum_s603	726744	726745	call-2	0.00342061	-	A	20ex_vs_20st	gene
Pcordatum_s603	726856	726857	call-2	4.94166	-	A	20ex_vs_20st	gene
Pcordatum_s603	726857	726858	call-2	0.0655611	-	C	20ex_vs_20st	gene
Pcordatum_s603	727157	727158	call-2	2.21015	-	A	20ex_vs_20st	gene
Pcordatum_s609	617555	617556	call-2	0.275833	-	A	20ex_vs_20st	gene
Pcordatum_s610	236161	236162	call-2	0.183077	-	A	20ex_vs_20st	gene
Pcordatum_s610	430465	430466	call-2	0.131564	-	G	20ex_vs_20st	gene
Pcordatum_s610	430466	430467	call-2	0.0598801	-	C	20ex_vs_20st	gene
Pcordatum_s610	825241	825242	call-2	0.997861	-	A	20ex_vs_20st	gene
Pcordatum_s610	825246	825247	call-2	0.00778584	-	A	20ex_vs_20st	gene
Pcordatum_s614	730665	730666	call-2	0.393031	+	A	20ex_vs_20st	gene
Pcordatum_s614	730666	730667	call-2	0.0750184	+	C	20ex_vs_20st	gene
Pcordatum_s615	723933	723934	call-2	1.39882	+	A	20ex_vs_20st	gene
Pcordatum_s615	723933	723934	call-2	1.39882	+	A	20ex_vs_20st	gene
Pcordatum_s615	723934	723935	call-2	0.482508	+	T	20ex_vs_20st	gene
Pcordatum_s615	723934	723935	call-2	0.482508	+	T	20ex_vs_20st	gene
Pcordatum_s615	724434	724435	call-2	1.32314	+	A	20ex_vs_20st	gene
Pcordatum_s615	724434	724435	call-2	1.32314	+	A	20ex_vs_20st	gene
Pcordatum_s615	724435	724436	call-2	0.277065	+	T	20ex_vs_20st	gene
Pcordatum_s615	724435	724436	call-2	0.277065	+	T	20ex_vs_20st	gene
Pcordatum_s619	683358	683359	call-2	0.0184023	-	T	20ex_vs_20st	gene
Pcordatum_s623	66815	66816	call-2	0.325116	+	T	20ex_vs_20st	gene
Pcordatum_s623	66816	66817	call-2	0.11233	+	G	20ex_vs_20st	gene
Pcordatum_s623	73756	73757	call-2	1.90703	+	C	20ex_vs_20st	gene
Pcordatum_s623	73757	73758	call-2	0.041809	+	G	20ex_vs_20st	gene
Pcordatum_s625	127714	127715	call-2	0.00271043	-	C	20ex_vs_20st	gene
Pcordatum_s625	127715	127716	call-2	1.76477	-	T	20ex_vs_20st	gene
Pcordatum_s628	516882	516883	call-2	3.61141	-	A	20ex_vs_20st	gene
Pcordatum_s629	781767	781768	call-2	4.98	-	T	20ex_vs_20st	gene
Pcordatum_s629	781781	781782	call-2	4.49224	-	C	20ex_vs_20st	gene
Pcordatum_s629	781791	781792	call-2	3.90855	-	A	20ex_vs_20st	gene
Pcordatum_s629	781792	781793	call-2	0.200814	-	T	20ex_vs_20st	gene
Pcordatum_s629	781842	781843	call-2	3.80917	-	C	20ex_vs_20st	gene
Pcordatum_s629	781845	781846	call-2	4.3007	-	C	20ex_vs_20st	gene
Pcordatum_s629	781846	781847	call-2	0.204709	-	A	20ex_vs_20st	gene
Pcordatum_s629	781887	781888	call-2	0.339028	-	C	20ex_vs_20st	gene
Pcordatum_s629	781901	781902	call-2	0.760617	-	C	20ex_vs_20st	gene
Pcordatum_s629	782139	782140	call-2	0.566537	-	G	20ex_vs_20st	gene
Pcordatum_s629	782167	782168	call-2	-0.00196111	-	A	20ex_vs_20st	gene
Pcordatum_s629	782180	782181	call-2	0.000153	-	A	20ex_vs_20st	gene
Pcordatum_s630	656456	656457	call-2	1.41106	-	A	20ex_vs_20st	gene
Pcordatum_s630	656457	656458	call-2	0.13588	-	C	20ex_vs_20st	gene
Pcordatum_s638	548795	548796	call-2	1.10461	+	A	20ex_vs_20st	gene
Pcordatum_s638	548796	548797	call-2	1.14231	+	G	20ex_vs_20st	gene
Pcordatum_s638	548796	548797	call-2	1.14231	+	G	20ex_vs_20st	gene
Pcordatum_s638	548822	548823	call-2	2.1544	+	T	20ex_vs_20st	gene
Pcordatum_s638	550514	550515	call-2	1.37612	+	C	20ex_vs_20st	gene
Pcordatum_s639	559263	559264	call-2	0.39198	-	A	20ex_vs_20st	gene
Pcordatum_s639	559264	559265	call-2	0.0311213	-	C	20ex_vs_20st	gene
Pcordatum_s640	716833	716834	call-2	0.00448528	+	C	20ex_vs_20st	gene
Pcordatum_s640	716950	716951	call-2	2.00696	+	G	20ex_vs_20st	gene
Pcordatum_s640	716951	716952	call-2	0.105364	+	C	20ex_vs_20st	gene
Pcordatum_s641	421006	421007	call-2	1.72005	-	A	20ex_vs_20st	gene
Pcordatum_s644	812799	812800	call-2	0.022432	-	G	20ex_vs_20st	gene
Pcordatum_s644	812800	812801	call-2	0.349118	-	C	20ex_vs_20st	gene
Pcordatum_s648	640052	640053	call-2	0.79756	-	A	20ex_vs_20st	gene
Pcordatum_s648	640053	640054	call-2	0.654406	-	T	20ex_vs_20st	gene
Pcordatum_s653	721356	721357	call-2	0.776065	+	A	20ex_vs_20st	gene
Pcordatum_s653	721356	721357	call-2	0.776065	+	A	20ex_vs_20st	gene
Pcordatum_s653	721357	721358	call-2	0.851282	+	C	20ex_vs_20st	gene
Pcordatum_s653	721357	721358	call-2	0.851282	+	C	20ex_vs_20st	gene
Pcordatum_s653	721357	721358	call-2	0.851282	+	C	20ex_vs_20st	gene
Pcordatum_s653	721357	721358	call-2	0.851282	+	C	20ex_vs_20st	gene
Pcordatum_s654	91566	91567	call-2	0.434933	-	A	20ex_vs_20st	gene
Pcordatum_s654	91567	91568	call-2	0.266086	-	C	20ex_vs_20st	gene
Pcordatum_s654	91577	91578	call-2	-0.000465	-	A	20ex_vs_20st	gene
Pcordatum_s654	91601	91602	call-2	1.70673	-	A	20ex_vs_20st	gene
Pcordatum_s654	91618	91619	call-2	0.51394	-	C	20ex_vs_20st	gene
Pcordatum_s654	98664	98665	call-2	1.9182	-	G	20ex_vs_20st	gene
Pcordatum_s654	99310	99311	call-2	0.20296	-	A	20ex_vs_20st	gene
Pcordatum_s654	101459	101460	call-2	0.975783	-	A	20ex_vs_20st	gene
Pcordatum_s654	101460	101461	call-2	0.246763	-	C	20ex_vs_20st	gene
Pcordatum_s666	323359	323360	call-2	3.40397	+	G	20ex_vs_20st	gene
Pcordatum_s666	325713	325714	call-2	0.395162	+	T	20ex_vs_20st	gene
Pcordatum_s666	325749	325750	call-2	1.06487	+	G	20ex_vs_20st	gene
Pcordatum_s666	326019	326020	call-2	3.3876	+	G	20ex_vs_20st	gene
Pcordatum_s666	326035	326036	call-2	5.77538	+	T	20ex_vs_20st	gene
Pcordatum_s666	326036	326037	call-2	0.289647	+	T	20ex_vs_20st	gene
Pcordatum_s668	199404	199405	call-2	1.42146	+	C	20ex_vs_20st	gene
Pcordatum_s668	199405	199406	call-2	0.0380954	+	T	20ex_vs_20st	gene
Pcordatum_s668	212519	212520	call-2	0.208701	+	A	20ex_vs_20st	gene
Pcordatum_s668	212520	212521	call-2	0.205463	+	T	20ex_vs_20st	gene
Pcordatum_s668	217227	217228	call-2	1.01051	+	G	20ex_vs_20st	gene
Pcordatum_s671	139618	139619	call-2	0.950359	+	C	20ex_vs_20st	gene
Pcordatum_s671	653981	653982	call-2	1.80913	+	C	20ex_vs_20st	gene
Pcordatum_s671	654008	654009	call-2	1.70152	+	G	20ex_vs_20st	gene
Pcordatum_s671	655254	655255	call-2	1.40867	+	T	20ex_vs_20st	gene
Pcordatum_s671	655255	655256	call-2	0.462949	+	T	20ex_vs_20st	gene
Pcordatum_s671	655257	655258	call-2	1.52262	+	G	20ex_vs_20st	gene
Pcordatum_s671	655258	655259	call-2	1.67802	+	G	20ex_vs_20st	gene
Pcordatum_s671	655258	655259	call-2	1.67802	+	G	20ex_vs_20st	gene
Pcordatum_s671	655268	655269	call-2	1.41572	+	T	20ex_vs_20st	gene
Pcordatum_s671	655276	655277	call-2	2.19273	+	G	20ex_vs_20st	gene
Pcordatum_s671	655277	655278	call-2	0.352242	+	T	20ex_vs_20st	gene
Pcordatum_s672	196639	196640	call-2	0.550283	-	G	20ex_vs_20st	gene
Pcordatum_s672	745768	745769	call-2	7.7788	-	C	20ex_vs_20st	gene
Pcordatum_s672	745842	745843	call-2	1.5756	-	G	20ex_vs_20st	gene
Pcordatum_s672	745875	745876	call-2	5.82318	-	G	20ex_vs_20st	gene
Pcordatum_s672	745888	745889	call-2	4.51165	-	T	20ex_vs_20st	gene
Pcordatum_s672	745889	745890	call-2	4.54222	-	A	20ex_vs_20st	gene
Pcordatum_s672	745889	745890	call-2	4.54222	-	A	20ex_vs_20st	gene
Pcordatum_s675	706252	706253	call-2	4.23415	-	C	20ex_vs_20st	gene
Pcordatum_s675	706379	706380	call-2	3.13106	-	C	20ex_vs_20st	gene
Pcordatum_s675	706380	706381	call-2	0.0716814	-	T	20ex_vs_20st	gene
Pcordatum_s679	77988	77989	call-2	0.10559	-	C	20ex_vs_20st	gene
Pcordatum_s679	77989	77990	call-2	0.0989394	-	C	20ex_vs_20st	gene
Pcordatum_s680	111304	111305	call-2	0.125783	-	T	20ex_vs_20st	gene
Pcordatum_s680	111305	111306	call-2	0.0563107	-	C	20ex_vs_20st	gene
Pcordatum_s683	428290	428291	call-2	1.33502	-	G	20ex_vs_20st	gene
Pcordatum_s687	414899	414900	call-2	5.82426	-	G	20ex_vs_20st	gene
Pcordatum_s687	414959	414960	call-2	13.4438	-	T	20ex_vs_20st	gene
Pcordatum_s687	414960	414961	call-2	0.13389	-	G	20ex_vs_20st	gene
Pcordatum_s687	415371	415372	call-2	4.41502	-	T	20ex_vs_20st	gene
Pcordatum_s687	415372	415373	call-2	0.0163496	-	C	20ex_vs_20st	gene
Pcordatum_s687	415731	415732	call-2	12.5522	-	A	20ex_vs_20st	gene
Pcordatum_s687	415732	415733	call-2	0.0177955	-	C	20ex_vs_20st	gene
Pcordatum_s687	415860	415861	call-2	7.71484	-	C	20ex_vs_20st	gene
Pcordatum_s687	415861	415862	call-2	0.103476	-	G	20ex_vs_20st	gene
Pcordatum_s687	416182	416183	call-2	0.0544542	-	C	20ex_vs_20st	gene
Pcordatum_s687	600464	600465	call-2	0.766392	-	A	20ex_vs_20st	gene
Pcordatum_s688	407308	407309	call-2	3.47092	+	A	20ex_vs_20st	gene
Pcordatum_s688	407994	407995	call-2	-0.0013334	+	C	20ex_vs_20st	gene
Pcordatum_s688	408099	408100	call-2	1.32332	+	C	20ex_vs_20st	gene
Pcordatum_s688	409484	409485	call-2	7.61248	+	C	20ex_vs_20st	gene
Pcordatum_s688	409485	409486	call-2	0.376096	+	A	20ex_vs_20st	gene
Pcordatum_s688	409514	409515	call-2	6.57759	+	T	20ex_vs_20st	gene
Pcordatum_s688	409515	409516	call-2	0.0697471	+	T	20ex_vs_20st	gene
Pcordatum_s688	409830	409831	call-2	0.0484146	+	A	20ex_vs_20st	gene
Pcordatum_s688	409869	409870	call-2	2.42297	+	C	20ex_vs_20st	gene
Pcordatum_s688	409912	409913	call-2	3.04901	+	C	20ex_vs_20st	gene
Pcordatum_s688	409939	409940	call-2	1.51901	+	G	20ex_vs_20st	gene
Pcordatum_s688	410086	410087	call-2	0.33986	+	G	20ex_vs_20st	gene
Pcordatum_s688	410098	410099	call-2	0.0372831	+	G	20ex_vs_20st	gene
Pcordatum_s688	410160	410161	call-2	3.88328	+	T	20ex_vs_20st	gene
Pcordatum_s689	437248	437249	call-2	5.7175	-	C	20ex_vs_20st	gene
Pcordatum_s689	437249	437250	call-2	0.0933167	-	G	20ex_vs_20st	gene
Pcordatum_s689	437264	437265	call-2	4.62465	-	C	20ex_vs_20st	gene
Pcordatum_s689	437297	437298	call-2	3.70478	-	G	20ex_vs_20st	gene
Pcordatum_s689	437298	437299	call-2	0.178182	-	T	20ex_vs_20st	gene
Pcordatum_s695	693882	693883	call-2	0.134497	-	A	20ex_vs_20st	gene
Pcordatum_s695	693902	693903	call-2	0.691071	-	T	20ex_vs_20st	gene
Pcordatum_s695	693935	693936	call-2	0.0142897	-	A	20ex_vs_20st	gene
Pcordatum_s695	693936	693937	call-2	0.223183	-	C	20ex_vs_20st	gene
Pcordatum_s695	693960	693961	call-2	0.642692	-	T	20ex_vs_20st	gene
Pcordatum_s695	693961	693962	call-2	0.686439	-	G	20ex_vs_20st	gene
Pcordatum_s695	697762	697763	call-2	1.09817	-	A	20ex_vs_20st	gene
Pcordatum_s695	697776	697777	call-2	0.617251	-	T	20ex_vs_20st	gene
Pcordatum_s695	697835	697836	call-2	0.0223509	-	G	20ex_vs_20st	gene
Pcordatum_s695	697857	697858	call-2	0.701736	-	T	20ex_vs_20st	gene
Pcordatum_s695	697931	697932	call-2	0.345805	-	T	20ex_vs_20st	gene
Pcordatum_s697	129862	129863	call-2	0.127179	-	A	20ex_vs_20st	gene
Pcordatum_s697	499479	499480	call-2	0.560671	-	A	20ex_vs_20st	gene
Pcordatum_s703	307241	307242	call-2	3.2869	+	C	20ex_vs_20st	gene
Pcordatum_s703	307242	307243	call-2	0.0545735	+	A	20ex_vs_20st	gene
Pcordatum_s703	680709	680710	call-2	2.76994	+	G	20ex_vs_20st	gene
Pcordatum_s704	763030	763031	call-2	0.0311169	-	C	20ex_vs_20st	gene
Pcordatum_s704	763043	763044	call-2	0.0441597	-	C	20ex_vs_20st	gene
Pcordatum_s709	140500	140501	call-2	1.90118	+	A	20ex_vs_20st	gene
Pcordatum_s709	145982	145983	call-2	1.28984	+	T	20ex_vs_20st	gene
Pcordatum_s709	145983	145984	call-2	0.896615	+	T	20ex_vs_20st	gene
Pcordatum_s714	455034	455035	call-2	1.85292	-	T	20ex_vs_20st	gene
Pcordatum_s714	455035	455036	call-2	0.956417	-	C	20ex_vs_20st	gene
Pcordatum_s715	357288	357289	call-2	1.64493	-	A	20ex_vs_20st	gene
Pcordatum_s715	357424	357425	call-2	6.95004	-	A	20ex_vs_20st	gene
Pcordatum_s721	353766	353767	call-2	0.0078159	+	A	20ex_vs_20st	gene
Pcordatum_s725	439643	439644	call-2	2.4676	-	A	20ex_vs_20st	gene
Pcordatum_s725	439644	439645	call-2	0.323304	-	T	20ex_vs_20st	gene
Pcordatum_s725	659536	659537	call-2	1.03911	-	A	20ex_vs_20st	gene
Pcordatum_s727	604275	604276	call-2	0.296901	-	A	20ex_vs_20st	gene
Pcordatum_s728	278629	278630	call-2	1.39591	-	A	20ex_vs_20st	gene
Pcordatum_s728	278630	278631	call-2	1.00543	-	C	20ex_vs_20st	gene
Pcordatum_s729	620417	620418	call-2	0.442573	-	G	20ex_vs_20st	gene
Pcordatum_s729	620482	620483	call-2	0.660373	-	T	20ex_vs_20st	gene
Pcordatum_s729	620614	620615	call-2	0.110074	-	G	20ex_vs_20st	gene
Pcordatum_s731	547371	547372	call-2	0.280857	-	A	20ex_vs_20st	gene
Pcordatum_s731	547526	547527	call-2	0.122836	-	T	20ex_vs_20st	gene
Pcordatum_s731	547541	547542	call-2	0.134409	-	G	20ex_vs_20st	gene
Pcordatum_s731	547542	547543	call-2	0.123176	-	C	20ex_vs_20st	gene
Pcordatum_s735	605704	605705	call-2	1.45079	-	T	20ex_vs_20st	gene
Pcordatum_s735	605898	605899	call-2	1.03229	-	A	20ex_vs_20st	gene
Pcordatum_s738	122525	122526	call-2	1.44751	+	T	20ex_vs_20st	gene
Pcordatum_s745	170626	170627	call-2	0.536066	+	G	20ex_vs_20st	gene
Pcordatum_s745	230200	230201	call-2	2.64987	+	G	20ex_vs_20st	gene
Pcordatum_s745	256025	256026	call-2	1.43432	+	G	20ex_vs_20st	gene
Pcordatum_s745	256091	256092	call-2	1.28922	+	G	20ex_vs_20st	gene
Pcordatum_s746	341990	341991	call-2	0.292912	-	T	20ex_vs_20st	gene
Pcordatum_s750	693998	693999	call-2	0.251864	+	A	20ex_vs_20st	gene
Pcordatum_s750	693999	694000	call-2	0.148506	+	T	20ex_vs_20st	gene
Pcordatum_s751	488619	488620	call-2	1.50235	+	T	20ex_vs_20st	gene
Pcordatum_s752	659711	659712	call-2	8.52917	-	A	20ex_vs_20st	gene
Pcordatum_s752	659807	659808	call-2	6.86272	-	A	20ex_vs_20st	gene
Pcordatum_s752	659831	659832	call-2	4.38891	-	C	20ex_vs_20st	gene
Pcordatum_s752	659832	659833	call-2	0.0687836	-	C	20ex_vs_20st	gene
Pcordatum_s752	660899	660900	call-2	0.31603	-	C	20ex_vs_20st	gene
Pcordatum_s752	661037	661038	call-2	4.57076	-	T	20ex_vs_20st	gene
Pcordatum_s752	661038	661039	call-2	0.117684	-	G	20ex_vs_20st	gene
Pcordatum_s752	661067	661068	call-2	3.40413	-	T	20ex_vs_20st	gene
Pcordatum_s752	661068	661069	call-2	0.111341	-	T	20ex_vs_20st	gene
Pcordatum_s752	661127	661128	call-2	1.19575	-	T	20ex_vs_20st	gene
Pcordatum_s752	661128	661129	call-2	0.101109	-	A	20ex_vs_20st	gene
Pcordatum_s755	118654	118655	call-2	0.550307	-	A	20ex_vs_20st	gene
Pcordatum_s758	200684	200685	call-2	0.136256	+	A	20ex_vs_20st	gene
Pcordatum_s758	200684	200685	call-2	0.136256	+	A	20ex_vs_20st	gene
Pcordatum_s758	200696	200697	call-2	0.470947	+	A	20ex_vs_20st	gene
Pcordatum_s758	200696	200697	call-2	0.470947	+	A	20ex_vs_20st	gene
Pcordatum_s758	200719	200720	call-2	0.233407	+	A	20ex_vs_20st	gene
Pcordatum_s758	200719	200720	call-2	0.233407	+	A	20ex_vs_20st	gene
Pcordatum_s758	200797	200798	call-2	1.04015	+	A	20ex_vs_20st	gene
Pcordatum_s758	200797	200798	call-2	1.04015	+	A	20ex_vs_20st	gene
Pcordatum_s758	201008	201009	call-2	0.0869075	+	G	20ex_vs_20st	gene
Pcordatum_s758	201008	201009	call-2	0.0869075	+	G	20ex_vs_20st	gene
Pcordatum_s759	45328	45329	call-2	0.0610941	+	T	20ex_vs_20st	gene
Pcordatum_s759	45347	45348	call-2	0.165806	+	C	20ex_vs_20st	gene
Pcordatum_s759	45355	45356	call-2	0.539945	+	G	20ex_vs_20st	gene
Pcordatum_s759	45366	45367	call-2	0.183819	+	G	20ex_vs_20st	gene
Pcordatum_s759	45367	45368	call-2	0.743125	+	C	20ex_vs_20st	gene
Pcordatum_s759	45367	45368	call-2	0.743125	+	C	20ex_vs_20st	gene
Pcordatum_s759	45391	45392	call-2	0.411865	+	T	20ex_vs_20st	gene
Pcordatum_s759	45392	45393	call-2	0.38023	+	T	20ex_vs_20st	gene
Pcordatum_s759	45516	45517	call-2	0.108698	+	C	20ex_vs_20st	gene
Pcordatum_s768	320504	320505	call-2	0.00597714	-	A	20ex_vs_20st	gene
Pcordatum_s770	516885	516886	call-2	0.00654427	+	C	20ex_vs_20st	gene
Pcordatum_s771	447176	447177	call-2	1.55467	+	A	20ex_vs_20st	gene
Pcordatum_s772	79845	79846	call-2	0.804357	-	A	20ex_vs_20st	gene
Pcordatum_s772	617330	617331	call-2	0.201674	-	A	20ex_vs_20st	gene
Pcordatum_s772	617331	617332	call-2	-0.000395	-	G	20ex_vs_20st	gene
Pcordatum_s772	618589	618590	call-2	2.28945	-	A	20ex_vs_20st	gene
Pcordatum_s777	63831	63832	call-2	2.00168	-	C	20ex_vs_20st	gene
Pcordatum_s777	94584	94585	call-2	0.39508	-	A	20ex_vs_20st	gene
Pcordatum_s777	383446	383447	call-2	0.986499	-	T	20ex_vs_20st	gene
Pcordatum_s778	226777	226778	call-2	0.0133839	+	C	20ex_vs_20st	gene
Pcordatum_s778	226778	226779	call-2	0.0854356	+	G	20ex_vs_20st	gene
Pcordatum_s780	353620	353621	call-2	1.44805	+	A	20ex_vs_20st	gene
Pcordatum_s780	353621	353622	call-2	0.312172	+	T	20ex_vs_20st	gene
Pcordatum_s781	199107	199108	call-2	1.15193	+	A	20ex_vs_20st	gene
Pcordatum_s781	199108	199109	call-2	0.0336216	+	C	20ex_vs_20st	gene
Pcordatum_s782	320751	320752	call-2	2.83441	-	C	20ex_vs_20st	gene
Pcordatum_s782	320752	320753	call-2	0.0828272	-	C	20ex_vs_20st	gene
Pcordatum_s782	357348	357349	call-2	1.74337	-	T	20ex_vs_20st	gene
Pcordatum_s782	357349	357350	call-2	0.0617727	-	C	20ex_vs_20st	gene
Pcordatum_s782	357692	357693	call-2	0.525655	-	A	20ex_vs_20st	gene
Pcordatum_s782	480177	480178	call-2	0.0718887	-	G	20ex_vs_20st	gene
Pcordatum_s782	480207	480208	call-2	0.651674	-	C	20ex_vs_20st	gene
Pcordatum_s782	480208	480209	call-2	0.168534	-	C	20ex_vs_20st	gene
Pcordatum_s783	133465	133466	call-2	0.330793	-	T	20ex_vs_20st	gene
Pcordatum_s798	556905	556906	call-2	1.42823	-	A	20ex_vs_20st	gene
Pcordatum_s798	739084	739085	call-2	0.567333	-	C	20ex_vs_20st	gene
Pcordatum_s798	739085	739086	call-2	0.0431033	-	C	20ex_vs_20st	gene
Pcordatum_s801	436334	436335	call-2	1.14591	-	T	20ex_vs_20st	gene
Pcordatum_s801	436335	436336	call-2	0.288931	-	C	20ex_vs_20st	gene
Pcordatum_s804	709561	709562	call-2	2.14319	+	G	20ex_vs_20st	gene
Pcordatum_s805	319284	319285	call-2	0.0126131	-	A	20ex_vs_20st	gene
Pcordatum_s805	320541	320542	call-2	1.00564	-	A	20ex_vs_20st	gene
Pcordatum_s808	21548	21549	call-2	0.593142	+	T	20ex_vs_20st	gene
Pcordatum_s808	21580	21581	call-2	0.0223534	+	G	20ex_vs_20st	gene
Pcordatum_s808	21703	21704	call-2	2.73481	+	C	20ex_vs_20st	gene
Pcordatum_s808	21790	21791	call-2	7.73437	+	G	20ex_vs_20st	gene
Pcordatum_s808	21821	21822	call-2	6.6593	+	T	20ex_vs_20st	gene
Pcordatum_s808	21863	21864	call-2	6.45223	+	T	20ex_vs_20st	gene
Pcordatum_s808	21914	21915	call-2	4.46641	+	T	20ex_vs_20st	gene
Pcordatum_s808	21915	21916	call-2	0.23139	+	T	20ex_vs_20st	gene
Pcordatum_s809	302570	302571	call-2	0.0011336	+	A	20ex_vs_20st	gene
Pcordatum_s809	302571	302572	call-2	5.26245	+	T	20ex_vs_20st	gene
Pcordatum_s810	696065	696066	call-2	3.10232	-	A	20ex_vs_20st	gene
Pcordatum_s810	696079	696080	call-2	11.0599	-	T	20ex_vs_20st	gene
Pcordatum_s810	696137	696138	call-2	2.52918	-	G	20ex_vs_20st	gene
Pcordatum_s810	696138	696139	call-2	0.636959	-	A	20ex_vs_20st	gene
Pcordatum_s810	696711	696712	call-2	15.4513	-	C	20ex_vs_20st	gene
Pcordatum_s810	696712	696713	call-2	13.8792	-	A	20ex_vs_20st	gene
Pcordatum_s810	696753	696754	call-2	0.256997	-	C	20ex_vs_20st	gene
Pcordatum_s810	698510	698511	call-2	0.00822286	-	C	20ex_vs_20st	gene
Pcordatum_s810	704067	704068	call-2	0.886171	-	G	20ex_vs_20st	gene
Pcordatum_s810	704105	704106	call-2	0.123989	-	C	20ex_vs_20st	gene
Pcordatum_s810	704260	704261	call-2	0.138269	-	G	20ex_vs_20st	gene
Pcordatum_s810	704281	704282	call-2	0.060014	-	G	20ex_vs_20st	gene
Pcordatum_s810	704282	704283	call-2	0.0231038	-	C	20ex_vs_20st	gene
Pcordatum_s810	704289	704290	call-2	1.88777	-	G	20ex_vs_20st	gene
Pcordatum_s810	704294	704295	call-2	0.67053	-	A	20ex_vs_20st	gene
Pcordatum_s810	704888	704889	call-2	2.45513	-	T	20ex_vs_20st	gene
Pcordatum_s810	704889	704890	call-2	1.85653	-	C	20ex_vs_20st	gene
Pcordatum_s810	704889	704890	call-2	1.85653	-	C	20ex_vs_20st	gene
Pcordatum_s811	412718	412719	call-2	1.06605	-	A	20ex_vs_20st	gene
Pcordatum_s811	412719	412720	call-2	-0.00148135	-	G	20ex_vs_20st	gene
Pcordatum_s813	732221	732222	call-2	2.50086	-	A	20ex_vs_20st	gene
Pcordatum_s815	387986	387987	call-2	0.0493065	+	C	20ex_vs_20st	gene
Pcordatum_s815	388012	388013	call-2	0.732671	+	T	20ex_vs_20st	gene
Pcordatum_s815	388873	388874	call-2	0.687757	+	C	20ex_vs_20st	gene
Pcordatum_s815	388883	388884	call-2	0.0182688	+	T	20ex_vs_20st	gene
Pcordatum_s815	388914	388915	call-2	0.0884553	+	G	20ex_vs_20st	gene
Pcordatum_s815	388931	388932	call-2	1.65804	+	G	20ex_vs_20st	gene
Pcordatum_s815	640458	640459	call-2	0.465495	+	C	20ex_vs_20st	gene
Pcordatum_s815	640512	640513	call-2	1.01676	+	T	20ex_vs_20st	gene
Pcordatum_s815	640513	640514	call-2	0.111576	+	T	20ex_vs_20st	gene
Pcordatum_s815	640829	640830	call-2	0.0630227	+	T	20ex_vs_20st	gene
Pcordatum_s825	468208	468209	call-2	2.16911	-	A	20ex_vs_20st	gene
Pcordatum_s825	468209	468210	call-2	1.52885	-	G	20ex_vs_20st	gene
Pcordatum_s825	553082	553083	call-2	4.99276	-	A	20ex_vs_20st	gene
Pcordatum_s826	93931	93932	call-2	0.221211	-	A	20ex_vs_20st	gene
Pcordatum_s826	93932	93933	call-2	0.17531	-	G	20ex_vs_20st	gene
Pcordatum_s826	584778	584779	call-2	0.0297496	-	G	20ex_vs_20st	gene
Pcordatum_s826	585256	585257	call-2	0.559048	-	A	20ex_vs_20st	gene
Pcordatum_s826	585257	585258	call-2	0.206897	-	C	20ex_vs_20st	gene
Pcordatum_s826	585286	585287	call-2	0.314852	-	C	20ex_vs_20st	gene
Pcordatum_s826	585290	585291	call-2	0.187627	-	T	20ex_vs_20st	gene
Pcordatum_s826	585291	585292	call-2	0.0679227	-	G	20ex_vs_20st	gene
Pcordatum_s834	15362	15363	call-2	0.600971	+	A	20ex_vs_20st	gene
Pcordatum_s842	700201	700202	call-2	0.331325	-	A	20ex_vs_20st	gene
Pcordatum_s842	700202	700203	call-2	0.135812	-	G	20ex_vs_20st	gene
Pcordatum_s844	276898	276899	call-2	3.86467	-	T	20ex_vs_20st	gene
Pcordatum_s844	276899	276900	call-2	0.0757334	-	C	20ex_vs_20st	gene
Pcordatum_s845	331192	331193	call-2	0.0482347	+	A	20ex_vs_20st	gene
Pcordatum_s845	331193	331194	call-2	0.0957325	+	T	20ex_vs_20st	gene
Pcordatum_s850	75789	75790	call-2	0.51536	+	T	20ex_vs_20st	gene
Pcordatum_s850	75790	75791	call-2	0.0149949	+	G	20ex_vs_20st	gene
Pcordatum_s850	76800	76801	call-2	0.129594	+	G	20ex_vs_20st	gene
Pcordatum_s850	76801	76802	call-2	0.0913954	+	T	20ex_vs_20st	gene
Pcordatum_s853	668343	668344	call-2	0.42996	-	A	20ex_vs_20st	gene
Pcordatum_s853	672821	672822	call-2	0.445825	-	T	20ex_vs_20st	gene
Pcordatum_s865	62753	62754	call-2	0.347452	+	A	20ex_vs_20st	gene
Pcordatum_s865	442427	442428	call-2	0.376426	+	C	20ex_vs_20st	gene
Pcordatum_s865	442430	442431	call-2	0.381316	+	C	20ex_vs_20st	gene
Pcordatum_s865	590459	590460	call-2	2.31294	-	A	20ex_vs_20st	gene
Pcordatum_s865	590460	590461	call-2	0.194072	-	C	20ex_vs_20st	gene
Pcordatum_s866	412215	412216	call-2	1.20833	-	A	20ex_vs_20st	gene
Pcordatum_s866	651984	651985	call-2	0.325139	-	T	20ex_vs_20st	gene
Pcordatum_s866	651985	651986	call-2	0.486639	-	C	20ex_vs_20st	gene
Pcordatum_s866	656823	656824	call-2	0.130886	-	A	20ex_vs_20st	gene
Pcordatum_s870	226957	226958	call-2	0.51659	-	T	20ex_vs_20st	gene
Pcordatum_s870	226957	226958	call-2	0.51659	-	T	20ex_vs_20st	gene
Pcordatum_s870	226958	226959	call-2	0.33067	-	C	20ex_vs_20st	gene
Pcordatum_s870	226958	226959	call-2	0.33067	-	C	20ex_vs_20st	gene
Pcordatum_s874	653053	653054	call-2	0.764956	-	A	20ex_vs_20st	gene
Pcordatum_s874	653053	653054	call-2	0.764956	-	A	20ex_vs_20st	gene
Pcordatum_s882	141962	141963	call-2	1.83691	-	A	20ex_vs_20st	gene
Pcordatum_s885	709309	709310	call-2	0.973289	+	A	20ex_vs_20st	gene
Pcordatum_s888	237996	237997	call-2	1.27325	+	A	20ex_vs_20st	gene
Pcordatum_s888	544003	544004	call-2	4.50024	+	A	20ex_vs_20st	gene
Pcordatum_s898	337297	337298	call-2	0.475151	+	T	20ex_vs_20st	gene
Pcordatum_s898	337298	337299	call-2	0.0512642	+	T	20ex_vs_20st	gene
Pcordatum_s898	337962	337963	call-2	1.36626	+	A	20ex_vs_20st	gene
Pcordatum_s898	337963	337964	call-2	0.0100498	+	C	20ex_vs_20st	gene
Pcordatum_s902	8472	8473	call-2	0.346716	-	G	20ex_vs_20st	gene
Pcordatum_s902	8473	8474	call-2	0.337183	-	T	20ex_vs_20st	gene
Pcordatum_s903	506436	506437	call-2	0.416833	+	A	20ex_vs_20st	gene
Pcordatum_s903	506437	506438	call-2	0.309019	+	T	20ex_vs_20st	gene
Pcordatum_s903	535376	535377	call-2	0.379519	+	A	20ex_vs_20st	gene
Pcordatum_s912	59514	59515	call-2	0.00332599	+	C	20ex_vs_20st	gene
Pcordatum_s912	59647	59648	call-2	0.139803	+	T	20ex_vs_20st	gene
Pcordatum_s912	59648	59649	call-2	0.0210043	+	T	20ex_vs_20st	gene
Pcordatum_s915	624079	624080	call-2	-0.00203501	+	C	20ex_vs_20st	gene
Pcordatum_s915	624080	624081	call-2	0.0162378	+	T	20ex_vs_20st	gene
Pcordatum_s915	624088	624089	call-2	0.0226658	+	G	20ex_vs_20st	gene
Pcordatum_s915	624091	624092	call-2	0.0745503	+	C	20ex_vs_20st	gene
Pcordatum_s915	624142	624143	call-2	5.09444	+	A	20ex_vs_20st	gene
Pcordatum_s915	624290	624291	call-2	3.59545	+	G	20ex_vs_20st	gene
Pcordatum_s915	624616	624617	call-2	6.30498	+	T	20ex_vs_20st	gene
Pcordatum_s915	624617	624618	call-2	0.194404	+	G	20ex_vs_20st	gene
Pcordatum_s915	624675	624676	call-2	5.31229	+	T	20ex_vs_20st	gene
Pcordatum_s919	231718	231719	call-2	0.907991	+	G	20ex_vs_20st	gene
Pcordatum_s919	231719	231720	call-2	0.057112	+	A	20ex_vs_20st	gene
Pcordatum_s919	231760	231761	call-2	0.346658	+	C	20ex_vs_20st	gene
Pcordatum_s919	231761	231762	call-2	0.280577	+	G	20ex_vs_20st	gene
Pcordatum_s919	231823	231824	call-2	0.0770253	+	C	20ex_vs_20st	gene
Pcordatum_s919	231826	231827	call-2	0.131936	+	C	20ex_vs_20st	gene
Pcordatum_s919	231827	231828	call-2	0.0433128	+	G	20ex_vs_20st	gene
Pcordatum_s920	536309	536310	call-2	1.20816	+	C	20ex_vs_20st	gene
Pcordatum_s920	536416	536417	call-2	0.0380866	+	G	20ex_vs_20st	gene
Pcordatum_s920	536537	536538	call-2	1.0727	+	T	20ex_vs_20st	gene
Pcordatum_s920	536769	536770	call-2	1.54206	+	T	20ex_vs_20st	gene
Pcordatum_s920	536972	536973	call-2	0.135354	+	T	20ex_vs_20st	gene
Pcordatum_s920	537026	537027	call-2	0.0838572	+	C	20ex_vs_20st	gene
Pcordatum_s920	537095	537096	call-2	0.56852	+	C	20ex_vs_20st	gene
Pcordatum_s920	537096	537097	call-2	0.373045	+	G	20ex_vs_20st	gene
Pcordatum_s920	537103	537104	call-2	0.657528	+	A	20ex_vs_20st	gene
Pcordatum_s920	537105	537106	call-2	0.840334	+	G	20ex_vs_20st	gene
Pcordatum_s920	537106	537107	call-2	0.603806	+	T	20ex_vs_20st	gene
Pcordatum_s920	537106	537107	call-2	0.603806	+	T	20ex_vs_20st	gene
Pcordatum_s920	537143	537144	call-2	2.40968	+	T	20ex_vs_20st	gene
Pcordatum_s920	537144	537145	call-2	0.297675	+	G	20ex_vs_20st	gene
Pcordatum_s920	537149	537150	call-2	0.0275014	+	C	20ex_vs_20st	gene
Pcordatum_s920	537185	537186	call-2	4.54541	+	A	20ex_vs_20st	gene
Pcordatum_s920	537291	537292	call-2	2.42532	+	G	20ex_vs_20st	gene
Pcordatum_s920	537295	537296	call-2	2.77806	+	T	20ex_vs_20st	gene
Pcordatum_s920	537380	537381	call-2	5.46117	+	C	20ex_vs_20st	gene
Pcordatum_s920	537474	537475	call-2	0.019397	+	T	20ex_vs_20st	gene
Pcordatum_s920	537480	537481	call-2	1.72952	+	A	20ex_vs_20st	gene
Pcordatum_s920	537482	537483	call-2	1.03012	+	T	20ex_vs_20st	gene
Pcordatum_s920	537503	537504	call-2	0.323492	+	C	20ex_vs_20st	gene
Pcordatum_s920	537663	537664	call-2	0.382286	+	T	20ex_vs_20st	gene
Pcordatum_s920	537713	537714	call-2	1.77937	+	T	20ex_vs_20st	gene
Pcordatum_s920	537717	537718	call-2	1.49136	+	C	20ex_vs_20st	gene
Pcordatum_s920	537742	537743	call-2	0.246259	+	C	20ex_vs_20st	gene
Pcordatum_s920	537744	537745	call-2	1.76486	+	T	20ex_vs_20st	gene
Pcordatum_s923	74299	74300	call-2	0.269165	+	A	20ex_vs_20st	gene
Pcordatum_s925	290940	290941	call-2	0.294468	-	A	20ex_vs_20st	gene
Pcordatum_s925	290941	290942	call-2	0.159403	-	T	20ex_vs_20st	gene
Pcordatum_s937	205662	205663	call-2	0.223824	+	G	20ex_vs_20st	gene
Pcordatum_s937	205842	205843	call-2	1.30196	+	T	20ex_vs_20st	gene
Pcordatum_s939	45360	45361	call-2	0.0101805	+	A	20ex_vs_20st	gene
Pcordatum_s939	45823	45824	call-2	1.4322	+	C	20ex_vs_20st	gene
Pcordatum_s939	45824	45825	call-2	0.10018	+	G	20ex_vs_20st	gene
Pcordatum_s939	45844	45845	call-2	1.39126	+	C	20ex_vs_20st	gene
Pcordatum_s941	334944	334945	call-2	0.424118	+	G	20ex_vs_20st	gene
Pcordatum_s941	334944	334945	call-2	0.424118	+	G	20ex_vs_20st	gene
Pcordatum_s943	418552	418553	call-2	0.31011	-	T	20ex_vs_20st	gene
Pcordatum_s943	418552	418553	call-2	0.31011	-	T	20ex_vs_20st	gene
Pcordatum_s946	207884	207885	call-2	0.160837	-	C	20ex_vs_20st	gene
Pcordatum_s946	207884	207885	call-2	0.160837	-	C	20ex_vs_20st	gene
Pcordatum_s946	207930	207931	call-2	0.0979248	-	G	20ex_vs_20st	gene
Pcordatum_s946	207930	207931	call-2	0.0979248	-	G	20ex_vs_20st	gene
Pcordatum_s946	207939	207940	call-2	0.000201	-	C	20ex_vs_20st	gene
Pcordatum_s946	207939	207940	call-2	0.000201	-	C	20ex_vs_20st	gene
Pcordatum_s946	207959	207960	call-2	0.0892118	-	C	20ex_vs_20st	gene
Pcordatum_s946	207959	207960	call-2	0.0892118	-	C	20ex_vs_20st	gene
Pcordatum_s946	208005	208006	call-2	1.20781	-	A	20ex_vs_20st	gene
Pcordatum_s946	208005	208006	call-2	1.20781	-	A	20ex_vs_20st	gene
Pcordatum_s946	208557	208558	call-2	1.76452	-	G	20ex_vs_20st	gene
Pcordatum_s946	208557	208558	call-2	1.76452	-	G	20ex_vs_20st	gene
Pcordatum_s946	208581	208582	call-2	2.7067	-	G	20ex_vs_20st	gene
Pcordatum_s946	208581	208582	call-2	2.7067	-	G	20ex_vs_20st	gene
Pcordatum_s946	208588	208589	call-2	2.27523	-	T	20ex_vs_20st	gene
Pcordatum_s946	208588	208589	call-2	2.27523	-	T	20ex_vs_20st	gene
Pcordatum_s946	208647	208648	call-2	3.34041	-	A	20ex_vs_20st	gene
Pcordatum_s946	208647	208648	call-2	3.34041	-	A	20ex_vs_20st	gene
Pcordatum_s946	208681	208682	call-2	0.996074	-	G	20ex_vs_20st	gene
Pcordatum_s946	208681	208682	call-2	0.996074	-	G	20ex_vs_20st	gene
Pcordatum_s946	208687	208688	call-2	1.90359	-	T	20ex_vs_20st	gene
Pcordatum_s946	208687	208688	call-2	1.90359	-	T	20ex_vs_20st	gene
Pcordatum_s946	208754	208755	call-2	1.39387	-	G	20ex_vs_20st	gene
Pcordatum_s946	208754	208755	call-2	1.39387	-	G	20ex_vs_20st	gene
Pcordatum_s946	208757	208758	call-2	0.344375	-	A	20ex_vs_20st	gene
Pcordatum_s946	208757	208758	call-2	0.344375	-	A	20ex_vs_20st	gene
Pcordatum_s946	208798	208799	call-2	0.20375	-	C	20ex_vs_20st	gene
Pcordatum_s946	208798	208799	call-2	0.20375	-	C	20ex_vs_20st	gene
Pcordatum_s946	208803	208804	call-2	0.214575	-	T	20ex_vs_20st	gene
Pcordatum_s946	208803	208804	call-2	0.214575	-	T	20ex_vs_20st	gene
Pcordatum_s946	208844	208845	call-2	1.51348	-	G	20ex_vs_20st	gene
Pcordatum_s946	208844	208845	call-2	1.51348	-	G	20ex_vs_20st	gene
Pcordatum_s951	170460	170461	call-2	0.297795	+	A	20ex_vs_20st	gene
Pcordatum_s959	405917	405918	call-2	0.294144	+	G	20ex_vs_20st	gene
Pcordatum_s959	405918	405919	call-2	0.169003	+	C	20ex_vs_20st	gene
Pcordatum_s959	405966	405967	call-2	1.1314	+	T	20ex_vs_20st	gene
Pcordatum_s959	405967	405968	call-2	0.0482116	+	C	20ex_vs_20st	gene
Pcordatum_s959	407184	407185	call-2	0.00478938	+	C	20ex_vs_20st	gene
Pcordatum_s959	407249	407250	call-2	0.0493868	+	G	20ex_vs_20st	gene
Pcordatum_s959	407250	407251	call-2	0.151043	+	A	20ex_vs_20st	gene
Pcordatum_s967	211624	211625	call-2	0.314306	+	A	20ex_vs_20st	gene
Pcordatum_s968	474289	474290	call-2	0.523095	-	G	20ex_vs_20st	gene
Pcordatum_s968	474295	474296	call-2	0.416838	-	G	20ex_vs_20st	gene
Pcordatum_s968	474373	474374	call-2	0.865056	-	A	20ex_vs_20st	gene
Pcordatum_s968	474444	474445	call-2	0.135677	-	A	20ex_vs_20st	gene
Pcordatum_s977	262323	262324	call-2	6.72979	-	G	20ex_vs_20st	gene
Pcordatum_s977	262408	262409	call-2	1.64339	-	G	20ex_vs_20st	gene
Pcordatum_s977	262687	262688	call-2	3.16506	-	T	20ex_vs_20st	gene
Pcordatum_s977	262699	262700	call-2	5.13158	-	C	20ex_vs_20st	gene
Pcordatum_s977	262700	262701	call-2	0.331058	-	A	20ex_vs_20st	gene
Pcordatum_s977	262857	262858	call-2	3.99763	-	C	20ex_vs_20st	gene
Pcordatum_s977	264011	264012	call-2	10.23	-	A	20ex_vs_20st	gene
Pcordatum_s977	264472	264473	call-2	7.82479	-	A	20ex_vs_20st	gene
Pcordatum_s977	264484	264485	call-2	7.26592	-	A	20ex_vs_20st	gene
Pcordatum_s977	264564	264565	call-2	12.1287	-	C	20ex_vs_20st	gene
Pcordatum_s977	264565	264566	call-2	0.316186	-	G	20ex_vs_20st	gene
Pcordatum_s977	264566	264567	call-2	11.7813	-	G	20ex_vs_20st	gene
Pcordatum_s977	264586	264587	call-2	10.8466	-	A	20ex_vs_20st	gene
Pcordatum_s977	264587	264588	call-2	10.6947	-	C	20ex_vs_20st	gene
Pcordatum_s977	264587	264588	call-2	10.6947	-	C	20ex_vs_20st	gene
Pcordatum_s977	264615	264616	call-2	12.3758	-	T	20ex_vs_20st	gene
Pcordatum_s977	264622	264623	call-2	12.5975	-	A	20ex_vs_20st	gene
Pcordatum_s977	264812	264813	call-2	11.875	-	T	20ex_vs_20st	gene
Pcordatum_s977	264813	264814	call-2	12.103	-	G	20ex_vs_20st	gene
Pcordatum_s977	265061	265062	call-2	10.5423	-	T	20ex_vs_20st	gene
Pcordatum_s977	265136	265137	call-2	13.6139	-	A	20ex_vs_20st	gene
Pcordatum_s977	265313	265314	call-2	1.51233	-	T	20ex_vs_20st	gene
Pcordatum_s977	265319	265320	call-2	1.06299	-	A	20ex_vs_20st	gene
Pcordatum_s978	181694	181695	call-2	1.10617	-	C	20ex_vs_20st	gene
Pcordatum_s978	181705	181706	call-2	5.46848	-	G	20ex_vs_20st	gene
Pcordatum_s978	181818	181819	call-2	-0.00205887	-	G	20ex_vs_20st	gene
Pcordatum_s978	183897	183898	call-2	0.0825494	-	C	20ex_vs_20st	gene
Pcordatum_s978	187298	187299	call-2	0.709661	-	A	20ex_vs_20st	gene
Pcordatum_s978	187356	187357	call-2	1.59894	-	G	20ex_vs_20st	gene
Pcordatum_s978	187375	187376	call-2	6.79948	-	C	20ex_vs_20st	gene
Pcordatum_s978	187376	187377	call-2	0.0627912	-	A	20ex_vs_20st	gene
Pcordatum_s978	187416	187417	call-2	5.10891	-	T	20ex_vs_20st	gene
Pcordatum_s978	187421	187422	call-2	4.58606	-	G	20ex_vs_20st	gene
Pcordatum_s978	187485	187486	call-2	1.42781	-	T	20ex_vs_20st	gene
Pcordatum_s978	187486	187487	call-2	0.251762	-	A	20ex_vs_20st	gene
Pcordatum_s978	187698	187699	call-2	0.353365	-	C	20ex_vs_20st	gene
Pcordatum_s978	187709	187710	call-2	2.89029	-	G	20ex_vs_20st	gene
Pcordatum_s980	209368	209369	call-2	1.7929	-	A	20ex_vs_20st	gene
Pcordatum_s980	209773	209774	call-2	0.581475	-	A	20ex_vs_20st	gene
Pcordatum_s988	406359	406360	call-2	0.201875	-	A	20ex_vs_20st	gene
Pcordatum_s988	406360	406361	call-2	0.0708745	-	A	20ex_vs_20st	gene
Pcordatum_s989	642163	642164	call-2	0.678589	-	C	20ex_vs_20st	gene
Pcordatum_s989	642228	642229	call-2	0.586501	-	C	20ex_vs_20st	gene
Pcordatum_s989	642403	642404	call-2	2.83071	-	C	20ex_vs_20st	gene
Pcordatum_s989	642502	642503	call-2	4.62426	-	A	20ex_vs_20st	gene
Pcordatum_s989	642503	642504	call-2	0.236724	-	A	20ex_vs_20st	gene
Pcordatum_s989	642758	642759	call-2	1.08339	-	T	20ex_vs_20st	gene
Pcordatum_s991	62794	62795	call-2	0.935529	-	A	20ex_vs_20st	gene
Pcordatum_s992	254752	254753	call-2	10.517	-	T	20ex_vs_20st	gene
Pcordatum_s992	254753	254754	call-2	0.0255983	-	G	20ex_vs_20st	gene
Pcordatum_s996	200969	200970	call-2	0.777015	-	A	20ex_vs_20st	gene
Pcordatum_s996	510708	510709	call-2	3.58828	-	A	20ex_vs_20st	gene
Pcordatum_s997	494495	494496	call-2	0.79118	-	C	20ex_vs_20st	gene
Pcordatum_s998	18820	18821	call-2	1.30041	-	C	20ex_vs_20st	gene
Pcordatum_s998	19245	19246	call-2	0.241405	-	A	20ex_vs_20st	gene
Pcordatum_s998	19246	19247	call-2	0.22202	-	A	20ex_vs_20st	gene
Pcordatum_s1001	80030	80031	call-2	3.1905	+	C	20ex_vs_20st	gene
Pcordatum_s1001	80663	80664	call-2	2.34709	+	T	20ex_vs_20st	gene
Pcordatum_s1001	80893	80894	call-2	-0.00223974	+	C	20ex_vs_20st	gene
Pcordatum_s1010	39858	39859	call-2	0.236083	+	G	20ex_vs_20st	gene
Pcordatum_s1012	458321	458322	call-2	0.375033	-	G	20ex_vs_20st	gene
Pcordatum_s1012	458341	458342	call-2	0.795434	-	C	20ex_vs_20st	gene
Pcordatum_s1012	458345	458346	call-2	0.813881	-	C	20ex_vs_20st	gene
Pcordatum_s1012	458351	458352	call-2	0.0899684	-	G	20ex_vs_20st	gene
Pcordatum_s1015	423829	423830	call-2	1.58029	-	T	20ex_vs_20st	gene
Pcordatum_s1015	423869	423870	call-2	3.21195	-	C	20ex_vs_20st	gene
Pcordatum_s1015	425093	425094	call-2	5.11204	-	G	20ex_vs_20st	gene
Pcordatum_s1016	239720	239721	call-2	1.51773	-	A	20ex_vs_20st	gene
Pcordatum_s1017	351881	351882	call-2	0.573986	-	G	20ex_vs_20st	gene
Pcordatum_s1017	351882	351883	call-2	0.0374478	-	T	20ex_vs_20st	gene
Pcordatum_s1018	333432	333433	call-2	0.151237	-	G	20ex_vs_20st	gene
Pcordatum_s1018	402858	402859	call-2	0.278474	-	C	20ex_vs_20st	gene
Pcordatum_s1018	402859	402860	call-2	0.11406	-	C	20ex_vs_20st	gene
Pcordatum_s1019	401397	401398	call-2	0.574156	+	A	20ex_vs_20st	gene
Pcordatum_s1019	401656	401657	call-2	0.0021327	+	G	20ex_vs_20st	gene
Pcordatum_s1019	401657	401658	call-2	0.156742	+	C	20ex_vs_20st	gene
Pcordatum_s1021	423935	423936	call-2	0.145565	+	T	20ex_vs_20st	gene
Pcordatum_s1021	423936	423937	call-2	4.90775	+	C	20ex_vs_20st	gene
Pcordatum_s1023	105745	105746	call-2	0.922389	+	C	20ex_vs_20st	gene
Pcordatum_s1023	106246	106247	call-2	1.44861	+	T	20ex_vs_20st	gene
Pcordatum_s1023	106247	106248	call-2	0.351731	+	C	20ex_vs_20st	gene
Pcordatum_s1023	106741	106742	call-2	4.47785	+	C	20ex_vs_20st	gene
Pcordatum_s1023	106742	106743	call-2	0.0877771	+	T	20ex_vs_20st	gene
Pcordatum_s1023	106762	106763	call-2	2.36252	+	G	20ex_vs_20st	gene
Pcordatum_s1025	328773	328774	call-2	0.493784	-	A	20ex_vs_20st	gene
Pcordatum_s1027	343883	343884	call-2	1.69767	+	T	20ex_vs_20st	gene
Pcordatum_s1027	343884	343885	call-2	0.266765	+	G	20ex_vs_20st	gene
Pcordatum_s1031	89847	89848	call-2	0.210646	-	A	20ex_vs_20st	gene
Pcordatum_s1031	89848	89849	call-2	0.294494	-	C	20ex_vs_20st	gene
Pcordatum_s1031	89896	89897	call-2	0.0699792	-	G	20ex_vs_20st	gene
Pcordatum_s1031	89897	89898	call-2	0.168074	-	G	20ex_vs_20st	gene
Pcordatum_s1031	90113	90114	call-2	0.316026	-	G	20ex_vs_20st	gene
Pcordatum_s1032	596470	596471	call-2	2.04089	-	T	20ex_vs_20st	gene
Pcordatum_s1032	596471	596472	call-2	0.277527	-	A	20ex_vs_20st	gene
Pcordatum_s1043	29337	29338	call-2	0.100693	+	C	20ex_vs_20st	gene
Pcordatum_s1044	513857	513858	call-2	0.560164	-	C	20ex_vs_20st	gene
Pcordatum_s1044	513858	513859	call-2	0.368622	-	G	20ex_vs_20st	gene
Pcordatum_s1045	79829	79830	call-2	1.62696	-	C	20ex_vs_20st	gene
Pcordatum_s1047	300456	300457	call-2	1.18893	-	C	20ex_vs_20st	gene
Pcordatum_s1047	300457	300458	call-2	0.371814	-	G	20ex_vs_20st	gene
Pcordatum_s1047	300721	300722	call-2	0.176554	-	T	20ex_vs_20st	gene
Pcordatum_s1047	300722	300723	call-2	1.10824	-	G	20ex_vs_20st	gene
Pcordatum_s1047	301287	301288	call-2	0.0162227	-	G	20ex_vs_20st	gene
Pcordatum_s1047	301288	301289	call-2	0.00871569	-	C	20ex_vs_20st	gene
Pcordatum_s1047	580982	580983	call-2	0.399222	-	A	20ex_vs_20st	gene
Pcordatum_s1047	580983	580984	call-2	0.305716	-	C	20ex_vs_20st	gene
Pcordatum_s1050	332506	332507	call-2	0.662796	-	A	20ex_vs_20st	gene
Pcordatum_s1050	332507	332508	call-2	0.881756	-	A	20ex_vs_20st	gene
Pcordatum_s1054	135660	135661	call-2	0.321888	+	T	20ex_vs_20st	gene
Pcordatum_s1061	540508	540509	call-2	6.3192	-	T	20ex_vs_20st	gene
Pcordatum_s1062	176214	176215	call-2	0.908444	+	A	20ex_vs_20st	gene
Pcordatum_s1062	176215	176216	call-2	0.103431	+	G	20ex_vs_20st	gene
Pcordatum_s1062	465638	465639	call-2	0.907644	+	A	20ex_vs_20st	gene
Pcordatum_s1064	65189	65190	call-2	1.13686	+	C	20ex_vs_20st	gene
Pcordatum_s1064	65219	65220	call-2	1.05152	+	T	20ex_vs_20st	gene
Pcordatum_s1064	65259	65260	call-2	1.08779	+	G	20ex_vs_20st	gene
Pcordatum_s1064	66197	66198	call-2	4.50499	+	G	20ex_vs_20st	gene
Pcordatum_s1064	66198	66199	call-2	0.123795	+	C	20ex_vs_20st	gene
Pcordatum_s1065	286699	286700	call-2	0.463851	+	A	20ex_vs_20st	gene
Pcordatum_s1065	286712	286713	call-2	0.479554	+	A	20ex_vs_20st	gene
Pcordatum_s1066	198768	198769	call-2	1.84357	+	A	20ex_vs_20st	gene
Pcordatum_s1074	408079	408080	call-2	0.392357	-	G	20ex_vs_20st	gene
Pcordatum_s1074	408080	408081	call-2	0.113828	-	T	20ex_vs_20st	gene
Pcordatum_s1076	608624	608625	call-2	0.290214	+	A	20ex_vs_20st	gene
Pcordatum_s1076	608625	608626	call-2	0.00592326	+	T	20ex_vs_20st	gene
Pcordatum_s1086	488291	488292	call-2	0.0590011	+	T	20ex_vs_20st	gene
Pcordatum_s1086	488349	488350	call-2	2.39919	+	C	20ex_vs_20st	gene
Pcordatum_s1086	488350	488351	call-2	1.90564	+	G	20ex_vs_20st	gene
Pcordatum_s1086	488350	488351	call-2	1.90564	+	G	20ex_vs_20st	gene
Pcordatum_s1086	488452	488453	call-2	4.35994	+	A	20ex_vs_20st	gene
Pcordatum_s1087	282732	282733	call-2	2.45904	-	A	20ex_vs_20st	gene
Pcordatum_s1087	613961	613962	call-2	0.00186417	-	T	20ex_vs_20st	gene
Pcordatum_s1104	511642	511643	call-2	1.78652	+	A	20ex_vs_20st	gene
Pcordatum_s1115	97433	97434	call-2	2.92756	+	G	20ex_vs_20st	gene
Pcordatum_s1115	97434	97435	call-2	1.11919	+	A	20ex_vs_20st	gene
Pcordatum_s1115	97526	97527	call-2	6.58698	+	C	20ex_vs_20st	gene
Pcordatum_s1121	395636	395637	call-2	0.528507	-	T	20ex_vs_20st	gene
Pcordatum_s1121	395637	395638	call-2	0.01033	-	C	20ex_vs_20st	gene
Pcordatum_s1122	80917	80918	call-2	4.38461	-	C	20ex_vs_20st	gene
Pcordatum_s1122	80918	80919	call-2	0.0342046	-	T	20ex_vs_20st	gene
Pcordatum_s1122	81008	81009	call-2	16.5125	-	G	20ex_vs_20st	gene
Pcordatum_s1122	81009	81010	call-2	0.010864	-	C	20ex_vs_20st	gene
Pcordatum_s1122	81010	81011	call-2	0.227519	-	A	20ex_vs_20st	gene
Pcordatum_s1122	81011	81012	call-2	0.378719	-	G	20ex_vs_20st	gene
Pcordatum_s1129	126593	126594	call-2	0.00152713	-	C	20ex_vs_20st	gene
Pcordatum_s1129	127208	127209	call-2	0.154563	-	C	20ex_vs_20st	gene
Pcordatum_s1129	127209	127210	call-2	0.147581	-	G	20ex_vs_20st	gene
Pcordatum_s1129	127228	127229	call-2	0.714139	-	A	20ex_vs_20st	gene
Pcordatum_s1129	127229	127230	call-2	0.121561	-	C	20ex_vs_20st	gene
Pcordatum_s1129	127247	127248	call-2	0.637132	-	A	20ex_vs_20st	gene
Pcordatum_s1129	127251	127252	call-2	1.25924	-	T	20ex_vs_20st	gene
Pcordatum_s1129	127355	127356	call-2	7.92081	-	C	20ex_vs_20st	gene
Pcordatum_s1129	127386	127387	call-2	7.40414	-	C	20ex_vs_20st	gene
Pcordatum_s1129	127399	127400	call-2	7.3134	-	C	20ex_vs_20st	gene
Pcordatum_s1129	127426	127427	call-2	1.8267	-	T	20ex_vs_20st	gene
Pcordatum_s1129	127453	127454	call-2	0.781388	-	A	20ex_vs_20st	gene
Pcordatum_s1129	127467	127468	call-2	0.036148	-	C	20ex_vs_20st	gene
Pcordatum_s1131	242597	242598	call-2	1.37104	+	C	20ex_vs_20st	gene
Pcordatum_s1141	143193	143194	call-2	3.66067	-	C	20ex_vs_20st	gene
Pcordatum_s1141	143205	143206	call-2	3.38883	-	T	20ex_vs_20st	gene
Pcordatum_s1141	143206	143207	call-2	0.592177	-	G	20ex_vs_20st	gene
Pcordatum_s1141	231240	231241	call-2	0.517151	-	C	20ex_vs_20st	gene
Pcordatum_s1141	231240	231241	call-2	0.517151	-	C	20ex_vs_20st	gene
Pcordatum_s1141	231240	231241	call-2	0.517151	-	C	20ex_vs_20st	gene
Pcordatum_s1141	231241	231242	call-2	0.0209577	-	C	20ex_vs_20st	gene
Pcordatum_s1141	231241	231242	call-2	0.0209577	-	C	20ex_vs_20st	gene
Pcordatum_s1141	231241	231242	call-2	0.0209577	-	C	20ex_vs_20st	gene
Pcordatum_s1141	233396	233397	call-2	4.73367	-	G	20ex_vs_20st	gene
Pcordatum_s1141	233396	233397	call-2	4.73367	-	G	20ex_vs_20st	gene
Pcordatum_s1141	235273	235274	call-2	0.69663	-	G	20ex_vs_20st	gene
Pcordatum_s1141	235273	235274	call-2	0.69663	-	G	20ex_vs_20st	gene
Pcordatum_s1141	235274	235275	call-2	-0.000134	-	G	20ex_vs_20st	gene
Pcordatum_s1141	235274	235275	call-2	-0.000134	-	G	20ex_vs_20st	gene
Pcordatum_s1141	494177	494178	call-2	0.783614	-	C	20ex_vs_20st	gene
Pcordatum_s1142	147666	147667	call-2	2.94263	+	C	20ex_vs_20st	gene
Pcordatum_s1142	147667	147668	call-2	0.0107404	+	T	20ex_vs_20st	gene
Pcordatum_s1142	148455	148456	call-2	0.818734	+	C	20ex_vs_20st	gene
Pcordatum_s1142	148456	148457	call-2	0.0310198	+	T	20ex_vs_20st	gene
Pcordatum_s1142	148472	148473	call-2	7.1213	+	C	20ex_vs_20st	gene
Pcordatum_s1142	148473	148474	call-2	0.12519	+	G	20ex_vs_20st	gene
Pcordatum_s1142	148520	148521	call-2	0.357057	+	T	20ex_vs_20st	gene
Pcordatum_s1142	148521	148522	call-2	0.351184	+	T	20ex_vs_20st	gene
Pcordatum_s1142	148574	148575	call-2	4.32804	+	T	20ex_vs_20st	gene
Pcordatum_s1142	148644	148645	call-2	0.718887	+	C	20ex_vs_20st	gene
Pcordatum_s1144	323377	323378	call-2	2.53578	-	C	20ex_vs_20st	gene
Pcordatum_s1148	236794	236795	call-2	0.508614	-	C	20ex_vs_20st	gene
Pcordatum_s1148	236815	236816	call-2	0.5042	-	C	20ex_vs_20st	gene
Pcordatum_s1148	236848	236849	call-2	0.541849	-	C	20ex_vs_20st	gene
Pcordatum_s1149	169683	169684	call-2	0.419591	-	A	20ex_vs_20st	gene
Pcordatum_s1149	169684	169685	call-2	0.917136	-	A	20ex_vs_20st	gene
Pcordatum_s1149	450845	450846	call-2	3.30686	-	T	20ex_vs_20st	gene
Pcordatum_s1150	233543	233544	call-2	3.11635	-	C	20ex_vs_20st	gene
Pcordatum_s1161	54212	54213	call-2	0.86395	-	T	20ex_vs_20st	gene
Pcordatum_s1161	54213	54214	call-2	0.122547	-	T	20ex_vs_20st	gene
Pcordatum_s1161	82966	82967	call-2	0.0011114	-	G	20ex_vs_20st	gene
Pcordatum_s1161	377829	377830	call-2	1.49389	-	T	20ex_vs_20st	gene
Pcordatum_s1166	65197	65198	call-2	1.59029	+	T	20ex_vs_20st	gene
Pcordatum_s1170	268718	268719	call-2	0.636957	+	T	20ex_vs_20st	gene
Pcordatum_s1183	462683	462684	call-2	-0.00173171	+	C	20ex_vs_20st	gene
Pcordatum_s1183	462683	462684	call-2	-0.00173171	+	C	20ex_vs_20st	gene
Pcordatum_s1183	462684	462685	call-2	0.111026	+	G	20ex_vs_20st	gene
Pcordatum_s1183	462684	462685	call-2	0.111026	+	G	20ex_vs_20st	gene
Pcordatum_s1188	275946	275947	call-2	1.6302	+	T	20ex_vs_20st	gene
Pcordatum_s1188	275947	275948	call-2	0.180491	+	A	20ex_vs_20st	gene
Pcordatum_s1189	450069	450070	call-2	0.0599593	+	C	20ex_vs_20st	gene
Pcordatum_s1189	450070	450071	call-2	0.159339	+	T	20ex_vs_20st	gene
Pcordatum_s1189	450090	450091	call-2	0.00808175	+	A	20ex_vs_20st	gene
Pcordatum_s1189	450209	450210	call-2	0.116931	+	G	20ex_vs_20st	gene
Pcordatum_s1189	450293	450294	call-2	0.007053	+	T	20ex_vs_20st	gene
Pcordatum_s1189	450465	450466	call-2	0.118309	+	C	20ex_vs_20st	gene
Pcordatum_s1189	450482	450483	call-2	0.485043	+	A	20ex_vs_20st	gene
Pcordatum_s1189	450493	450494	call-2	0.0119049	+	G	20ex_vs_20st	gene
Pcordatum_s1189	450494	450495	call-2	0.171148	+	A	20ex_vs_20st	gene
Pcordatum_s1189	450523	450524	call-2	0.309011	+	C	20ex_vs_20st	gene
Pcordatum_s1189	450594	450595	call-2	1.01343	+	G	20ex_vs_20st	gene
Pcordatum_s1189	450604	450605	call-2	1.94402	+	C	20ex_vs_20st	gene
Pcordatum_s1189	450620	450621	call-2	2.04455	+	G	20ex_vs_20st	gene
Pcordatum_s1189	450650	450651	call-2	0.212195	+	C	20ex_vs_20st	gene
Pcordatum_s1189	450682	450683	call-2	2.77857	+	G	20ex_vs_20st	gene
Pcordatum_s1189	450697	450698	call-2	2.87379	+	G	20ex_vs_20st	gene
Pcordatum_s1192	342406	342407	call-2	1.27389	-	G	20ex_vs_20st	gene
Pcordatum_s1199	285927	285928	call-2	0.959881	+	C	20ex_vs_20st	gene
Pcordatum_s1199	302861	302862	call-2	0.000238	+	C	20ex_vs_20st	gene
Pcordatum_s1200	232870	232871	call-2	0.884981	+	G	20ex_vs_20st	gene
Pcordatum_s1200	297204	297205	call-2	0.0440078	+	A	20ex_vs_20st	gene
Pcordatum_s1203	352331	352332	call-2	0.103292	+	A	20ex_vs_20st	gene
Pcordatum_s1203	352332	352333	call-2	0.125692	+	C	20ex_vs_20st	gene
Pcordatum_s1203	352404	352405	call-2	2.31903	+	T	20ex_vs_20st	gene
Pcordatum_s1203	542139	542140	call-2	3.68043	+	C	20ex_vs_20st	gene
Pcordatum_s1203	542218	542219	call-2	3.48029	+	T	20ex_vs_20st	gene
Pcordatum_s1203	542260	542261	call-2	0.804971	+	T	20ex_vs_20st	gene
Pcordatum_s1203	542290	542291	call-2	0.997292	+	A	20ex_vs_20st	gene
Pcordatum_s1204	318870	318871	call-2	0.807702	-	T	20ex_vs_20st	gene
Pcordatum_s1204	318871	318872	call-2	0.0297357	-	A	20ex_vs_20st	gene
Pcordatum_s1204	318926	318927	call-2	2.39813	-	A	20ex_vs_20st	gene
Pcordatum_s1204	318927	318928	call-2	0.116962	-	C	20ex_vs_20st	gene
Pcordatum_s1208	146791	146792	call-2	0.33467	+	C	20ex_vs_20st	gene
Pcordatum_s1209	282672	282673	call-2	11.7279	-	A	20ex_vs_20st	gene
Pcordatum_s1209	282673	282674	call-2	0.103264	-	T	20ex_vs_20st	gene
Pcordatum_s1209	282717	282718	call-2	8.99695	-	G	20ex_vs_20st	gene
Pcordatum_s1209	282718	282719	call-2	0.043233	-	G	20ex_vs_20st	gene
Pcordatum_s1209	282781	282782	call-2	0.167577	-	G	20ex_vs_20st	gene
Pcordatum_s1209	282782	282783	call-2	0.180543	-	A	20ex_vs_20st	gene
Pcordatum_s1209	282822	282823	call-2	0.00711852	-	T	20ex_vs_20st	gene
Pcordatum_s1209	282823	282824	call-2	0.0105278	-	G	20ex_vs_20st	gene
Pcordatum_s1209	282944	282945	call-2	0.0472501	-	T	20ex_vs_20st	gene
Pcordatum_s1209	282945	282946	call-2	0.124787	-	A	20ex_vs_20st	gene
Pcordatum_s1209	292433	292434	call-2	3.80903	-	C	20ex_vs_20st	gene
Pcordatum_s1209	292433	292434	call-2	3.80903	-	C	20ex_vs_20st	gene
Pcordatum_s1209	292434	292435	call-2	0.0405733	-	A	20ex_vs_20st	gene
Pcordatum_s1209	292434	292435	call-2	0.0405733	-	A	20ex_vs_20st	gene
Pcordatum_s1209	292433	292434	call-2	3.80903	-	C	20ex_vs_20st	gene
Pcordatum_s1209	292433	292434	call-2	3.80903	-	C	20ex_vs_20st	gene
Pcordatum_s1209	292434	292435	call-2	0.0405733	-	A	20ex_vs_20st	gene
Pcordatum_s1209	292434	292435	call-2	0.0405733	-	A	20ex_vs_20st	gene
Pcordatum_s1209	293122	293123	call-2	0.164782	-	G	20ex_vs_20st	gene
Pcordatum_s1209	293123	293124	call-2	0.0728837	-	C	20ex_vs_20st	gene
Pcordatum_s1209	298655	298656	call-2	4.66789	-	G	20ex_vs_20st	gene
Pcordatum_s1209	298656	298657	call-2	0.0834442	-	G	20ex_vs_20st	gene
Pcordatum_s1209	298719	298720	call-2	0.539657	-	G	20ex_vs_20st	gene
Pcordatum_s1209	319946	319947	call-2	-0.00176453	-	A	20ex_vs_20st	gene
Pcordatum_s1209	319947	319948	call-2	0.123907	-	C	20ex_vs_20st	gene
Pcordatum_s1209	403198	403199	call-2	0.121542	-	C	20ex_vs_20st	gene
Pcordatum_s1209	403211	403212	call-2	0.017533	-	C	20ex_vs_20st	gene
Pcordatum_s1209	403212	403213	call-2	0.126686	-	T	20ex_vs_20st	gene
Pcordatum_s1209	403243	403244	call-2	0.0969128	-	T	20ex_vs_20st	gene
Pcordatum_s1209	403285	403286	call-2	0.106873	-	G	20ex_vs_20st	gene
Pcordatum_s1209	403297	403298	call-2	0.147199	-	A	20ex_vs_20st	gene
Pcordatum_s1209	403319	403320	call-2	1.15623	-	A	20ex_vs_20st	gene
Pcordatum_s1209	403359	403360	call-2	0.0982072	-	G	20ex_vs_20st	gene
Pcordatum_s1209	403360	403361	call-2	0.284509	-	T	20ex_vs_20st	gene
Pcordatum_s1209	403747	403748	call-2	0.000958	-	T	20ex_vs_20st	gene
Pcordatum_s1209	403752	403753	call-2	0.0668298	-	C	20ex_vs_20st	gene
Pcordatum_s1209	403898	403899	call-2	0.33211	-	T	20ex_vs_20st	gene
Pcordatum_s1209	403899	403900	call-2	0.468237	-	C	20ex_vs_20st	gene
Pcordatum_s1209	403909	403910	call-2	0.441264	-	T	20ex_vs_20st	gene
Pcordatum_s1209	403910	403911	call-2	0.189303	-	C	20ex_vs_20st	gene
Pcordatum_s1209	403910	403911	call-2	0.189303	-	C	20ex_vs_20st	gene
Pcordatum_s1209	403999	404000	call-2	0.340548	-	C	20ex_vs_20st	gene
Pcordatum_s1209	404020	404021	call-2	0.281405	-	T	20ex_vs_20st	gene
Pcordatum_s1209	404021	404022	call-2	0.319232	-	T	20ex_vs_20st	gene
Pcordatum_s1209	404038	404039	call-2	0.0573767	-	G	20ex_vs_20st	gene
Pcordatum_s1209	404042	404043	call-2	0.286618	-	C	20ex_vs_20st	gene
Pcordatum_s1214	211769	211770	call-2	3.05113	-	A	20ex_vs_20st	gene
Pcordatum_s1220	63460	63461	call-2	1.05464	-	A	20ex_vs_20st	gene
Pcordatum_s1220	63493	63494	call-2	0.474697	-	C	20ex_vs_20st	gene
Pcordatum_s1220	63549	63550	call-2	0.0834316	-	G	20ex_vs_20st	gene
Pcordatum_s1220	63550	63551	call-2	0.456389	-	C	20ex_vs_20st	gene
Pcordatum_s1221	441567	441568	call-2	0.40225	-	C	20ex_vs_20st	gene
Pcordatum_s1221	441568	441569	call-2	1.14484	-	C	20ex_vs_20st	gene
Pcordatum_s1223	79199	79200	call-2	0.0136768	+	C	20ex_vs_20st	gene
Pcordatum_s1223	79580	79581	call-2	2.04872	+	G	20ex_vs_20st	gene
Pcordatum_s1223	279192	279193	call-2	4.24438	+	T	20ex_vs_20st	gene
Pcordatum_s1226	344723	344724	call-2	3.34257	-	A	20ex_vs_20st	gene
Pcordatum_s1230	331078	331079	call-2	0.033243	-	T	20ex_vs_20st	gene
Pcordatum_s1230	331126	331127	call-2	0.00302107	-	A	20ex_vs_20st	gene
Pcordatum_s1230	331133	331134	call-2	1.75399	-	A	20ex_vs_20st	gene
Pcordatum_s1230	331136	331137	call-2	1.88716	-	A	20ex_vs_20st	gene
Pcordatum_s1230	331139	331140	call-2	1.81437	-	A	20ex_vs_20st	gene
Pcordatum_s1230	331150	331151	call-2	1.60239	-	T	20ex_vs_20st	gene
Pcordatum_s1230	331165	331166	call-2	1.00301	-	A	20ex_vs_20st	gene
Pcordatum_s1230	331180	331181	call-2	0.550405	-	C	20ex_vs_20st	gene
Pcordatum_s1230	331199	331200	call-2	-0.00110562	-	G	20ex_vs_20st	gene
Pcordatum_s1230	331263	331264	call-2	0.0109023	-	G	20ex_vs_20st	gene
Pcordatum_s1230	331269	331270	call-2	0.0708672	-	G	20ex_vs_20st	gene
Pcordatum_s1230	331295	331296	call-2	0.0786358	-	A	20ex_vs_20st	gene
Pcordatum_s1230	331296	331297	call-2	0.0926102	-	T	20ex_vs_20st	gene
Pcordatum_s1230	331296	331297	call-2	0.0926102	-	T	20ex_vs_20st	gene
Pcordatum_s1230	331318	331319	call-2	0.991779	-	C	20ex_vs_20st	gene
Pcordatum_s1230	331438	331439	call-2	0.0168399	-	G	20ex_vs_20st	gene
Pcordatum_s1230	331451	331452	call-2	0.976057	-	T	20ex_vs_20st	gene
Pcordatum_s1230	331452	331453	call-2	0.406004	-	G	20ex_vs_20st	gene
Pcordatum_s1230	331459	331460	call-2	0.663724	-	C	20ex_vs_20st	gene
Pcordatum_s1230	331951	331952	call-2	0.295312	-	A	20ex_vs_20st	gene
Pcordatum_s1230	331991	331992	call-2	0.151319	-	A	20ex_vs_20st	gene
Pcordatum_s1230	331992	331993	call-2	0.268379	-	T	20ex_vs_20st	gene
Pcordatum_s1230	332003	332004	call-2	0.150563	-	T	20ex_vs_20st	gene
Pcordatum_s1230	332004	332005	call-2	0.265329	-	C	20ex_vs_20st	gene
Pcordatum_s1230	332259	332260	call-2	0.23071	-	G	20ex_vs_20st	gene
Pcordatum_s1230	332289	332290	call-2	0.266101	-	T	20ex_vs_20st	gene
Pcordatum_s1230	332290	332291	call-2	0.0253599	-	A	20ex_vs_20st	gene
Pcordatum_s1230	332290	332291	call-2	0.0253599	-	A	20ex_vs_20st	gene
Pcordatum_s1230	332432	332433	call-2	0.0411833	-	G	20ex_vs_20st	gene
Pcordatum_s1231	52857	52858	call-2	6.07917	+	G	20ex_vs_20st	gene
Pcordatum_s1235	23142	23143	call-2	0.745212	-	T	20ex_vs_20st	gene
Pcordatum_s1235	23143	23144	call-2	0.0578706	-	G	20ex_vs_20st	gene
Pcordatum_s1235	23715	23716	call-2	1.12249	-	T	20ex_vs_20st	gene
Pcordatum_s1235	23716	23717	call-2	0.0830614	-	A	20ex_vs_20st	gene
Pcordatum_s1235	239452	239453	call-2	0.434711	-	C	20ex_vs_20st	gene
Pcordatum_s1235	239473	239474	call-2	0.276039	-	C	20ex_vs_20st	gene
Pcordatum_s1238	266199	266200	call-2	0.888226	+	A	20ex_vs_20st	gene
Pcordatum_s1241	303708	303709	call-2	-0.00112433	+	C	20ex_vs_20st	gene
Pcordatum_s1241	303709	303710	call-2	0.0516271	+	C	20ex_vs_20st	gene
Pcordatum_s1241	303711	303712	call-2	1.45228	+	C	20ex_vs_20st	gene
Pcordatum_s1241	303712	303713	call-2	0.151537	+	C	20ex_vs_20st	gene
Pcordatum_s1241	303714	303715	call-2	0.143142	+	C	20ex_vs_20st	gene
Pcordatum_s1241	303715	303716	call-2	0.206219	+	C	20ex_vs_20st	gene
Pcordatum_s1241	303717	303718	call-2	0.428385	+	C	20ex_vs_20st	gene
Pcordatum_s1241	303720	303721	call-2	1.62949	+	C	20ex_vs_20st	gene
Pcordatum_s1241	303721	303722	call-2	0.0924548	+	C	20ex_vs_20st	gene
Pcordatum_s1245	13906	13907	call-2	0.0179087	+	C	20ex_vs_20st	gene
Pcordatum_s1245	14711	14712	call-2	0.871916	+	A	20ex_vs_20st	gene
Pcordatum_s1249	343490	343491	call-2	1.32339	+	A	20ex_vs_20st	gene
Pcordatum_s1249	343491	343492	call-2	0.0234792	+	G	20ex_vs_20st	gene
Pcordatum_s1254	515652	515653	call-2	0.629935	-	G	20ex_vs_20st	gene
Pcordatum_s1256	383059	383060	call-2	0.477154	+	G	20ex_vs_20st	gene
Pcordatum_s1256	383060	383061	call-2	0.373249	+	C	20ex_vs_20st	gene
Pcordatum_s1256	383060	383061	call-2	0.373249	+	C	20ex_vs_20st	gene
Pcordatum_s1256	383061	383062	call-2	0.526231	+	G	20ex_vs_20st	gene
Pcordatum_s1256	383061	383062	call-2	0.526231	+	G	20ex_vs_20st	gene
Pcordatum_s1256	383237	383238	call-2	0.192901	+	A	20ex_vs_20st	gene
Pcordatum_s1256	383238	383239	call-2	0.0230054	+	T	20ex_vs_20st	gene
Pcordatum_s1261	342698	342699	call-2	0.00330102	-	G	20ex_vs_20st	gene
Pcordatum_s1261	342872	342873	call-2	0.00877105	-	T	20ex_vs_20st	gene
Pcordatum_s1261	342873	342874	call-2	0.142282	-	T	20ex_vs_20st	gene
Pcordatum_s1262	358094	358095	call-2	3.2305	+	A	20ex_vs_20st	gene
Pcordatum_s1276	171869	171870	call-2	0.0666232	+	C	20ex_vs_20st	gene
Pcordatum_s1276	171883	171884	call-2	0.031522	+	T	20ex_vs_20st	gene
Pcordatum_s1276	171925	171926	call-2	0.424192	+	G	20ex_vs_20st	gene
Pcordatum_s1276	172017	172018	call-2	0.13327	+	G	20ex_vs_20st	gene
Pcordatum_s1276	172136	172137	call-2	0.184786	+	T	20ex_vs_20st	gene
Pcordatum_s1276	172367	172368	call-2	0.326838	+	G	20ex_vs_20st	gene
Pcordatum_s1276	172504	172505	call-2	0.175786	+	C	20ex_vs_20st	gene
Pcordatum_s1276	172547	172548	call-2	0.529579	+	T	20ex_vs_20st	gene
Pcordatum_s1276	173071	173072	call-2	2.01519	+	T	20ex_vs_20st	gene
Pcordatum_s1285	230318	230319	call-2	2.01837	-	T	20ex_vs_20st	gene
Pcordatum_s1285	230319	230320	call-2	0.0566068	-	G	20ex_vs_20st	gene
Pcordatum_s1286	230165	230166	call-2	5.87583	+	A	20ex_vs_20st	gene
Pcordatum_s1286	230298	230299	call-2	7.48437	+	A	20ex_vs_20st	gene
Pcordatum_s1292	115640	115641	call-2	1.8298	-	G	20ex_vs_20st	gene
Pcordatum_s1293	59500	59501	call-2	0.663417	+	G	20ex_vs_20st	gene
Pcordatum_s1293	59737	59738	call-2	1.62839	+	C	20ex_vs_20st	gene
Pcordatum_s1293	59738	59739	call-2	0.0734905	+	A	20ex_vs_20st	gene
Pcordatum_s1293	59792	59793	call-2	4.17044	+	A	20ex_vs_20st	gene
Pcordatum_s1294	416654	416655	call-2	0.190464	+	G	20ex_vs_20st	gene
Pcordatum_s1294	416674	416675	call-2	0.264979	+	A	20ex_vs_20st	gene
Pcordatum_s1294	416675	416676	call-2	0.45608	+	C	20ex_vs_20st	gene
Pcordatum_s1294	416691	416692	call-2	0.270189	+	G	20ex_vs_20st	gene
Pcordatum_s1294	417051	417052	call-2	0.125091	+	A	20ex_vs_20st	gene
Pcordatum_s1294	417074	417075	call-2	0.0546297	+	G	20ex_vs_20st	gene
Pcordatum_s1294	417089	417090	call-2	0.0553834	+	A	20ex_vs_20st	gene
Pcordatum_s1294	417486	417487	call-2	1.27869	+	A	20ex_vs_20st	gene
Pcordatum_s1294	417487	417488	call-2	0.230445	+	C	20ex_vs_20st	gene
Pcordatum_s1297	216187	216188	call-2	6.78956	+	T	20ex_vs_20st	gene
Pcordatum_s1297	216201	216202	call-2	4.80742	+	C	20ex_vs_20st	gene
Pcordatum_s1297	216205	216206	call-2	4.55825	+	C	20ex_vs_20st	gene
Pcordatum_s1299	488342	488343	call-2	0.00603057	+	T	20ex_vs_20st	gene
Pcordatum_s1301	237956	237957	call-2	0.2959	+	A	20ex_vs_20st	gene
Pcordatum_s1304	387704	387705	call-2	1.08906	+	A	20ex_vs_20st	gene
Pcordatum_s1309	46556	46557	call-2	10.4974	+	A	20ex_vs_20st	gene
Pcordatum_s1309	46637	46638	call-2	13.5555	+	T	20ex_vs_20st	gene
Pcordatum_s1309	46701	46702	call-2	13.168	+	C	20ex_vs_20st	gene
Pcordatum_s1309	46715	46716	call-2	8.0819	+	T	20ex_vs_20st	gene
Pcordatum_s1312	74872	74873	call-2	1.66023	-	A	20ex_vs_20st	gene
Pcordatum_s1319	469756	469757	call-2	1.06747	+	A	20ex_vs_20st	gene
Pcordatum_s1319	469757	469758	call-2	0.11114	+	T	20ex_vs_20st	gene
Pcordatum_s1325	63035	63036	call-2	1.69976	-	T	20ex_vs_20st	gene
Pcordatum_s1325	63036	63037	call-2	0.0957069	-	G	20ex_vs_20st	gene
Pcordatum_s1327	390071	390072	call-2	0.0223641	-	A	20ex_vs_20st	gene
Pcordatum_s1327	390072	390073	call-2	0.107779	-	A	20ex_vs_20st	gene
Pcordatum_s1327	390072	390073	call-2	0.107779	-	A	20ex_vs_20st	gene
Pcordatum_s1327	390121	390122	call-2	-0.0012502	-	T	20ex_vs_20st	gene
Pcordatum_s1329	505351	505352	call-2	1.27412	+	T	20ex_vs_20st	gene
Pcordatum_s1329	505352	505353	call-2	0.0675223	+	T	20ex_vs_20st	gene
Pcordatum_s1329	506461	506462	call-2	4.71672	+	C	20ex_vs_20st	gene
Pcordatum_s1335	389380	389381	call-2	0.514959	+	A	20ex_vs_20st	gene
Pcordatum_s1335	389592	389593	call-2	1.47593	+	T	20ex_vs_20st	gene
Pcordatum_s1339	428850	428851	call-2	0.233443	-	A	20ex_vs_20st	gene
Pcordatum_s1340	438041	438042	call-2	0.935151	+	T	20ex_vs_20st	gene
Pcordatum_s1340	438049	438050	call-2	0.247386	+	T	20ex_vs_20st	gene
Pcordatum_s1340	438053	438054	call-2	0.000919	+	G	20ex_vs_20st	gene
Pcordatum_s1340	438054	438055	call-2	0.875861	+	C	20ex_vs_20st	gene
Pcordatum_s1341	428402	428403	call-2	0.0839364	+	A	20ex_vs_20st	gene
Pcordatum_s1352	160115	160116	call-2	4.58838	-	A	20ex_vs_20st	gene
Pcordatum_s1352	160116	160117	call-2	0.169241	-	C	20ex_vs_20st	gene
Pcordatum_s1352	160263	160264	call-2	4.10274	-	A	20ex_vs_20st	gene
Pcordatum_s1352	160291	160292	call-2	3.46662	-	T	20ex_vs_20st	gene
Pcordatum_s1354	522575	522576	call-2	0.0448102	-	C	20ex_vs_20st	gene
Pcordatum_s1355	347805	347806	call-2	0.482159	-	A	20ex_vs_20st	gene
Pcordatum_s1355	442468	442469	call-2	1.0403	-	A	20ex_vs_20st	gene
Pcordatum_s1369	558300	558301	call-2	0.221928	+	T	20ex_vs_20st	gene
Pcordatum_s1369	558301	558302	call-2	0.220277	+	C	20ex_vs_20st	gene
Pcordatum_s1369	558302	558303	call-2	0.225226	+	G	20ex_vs_20st	gene
Pcordatum_s1372	99110	99111	call-2	1.97872	+	A	20ex_vs_20st	gene
Pcordatum_s1372	451317	451318	call-2	6.49774	+	A	20ex_vs_20st	gene
Pcordatum_s1376	369979	369980	call-2	4.75129	+	T	20ex_vs_20st	gene
Pcordatum_s1376	370223	370224	call-2	0.130826	+	G	20ex_vs_20st	gene
Pcordatum_s1376	370231	370232	call-2	1.86294	+	G	20ex_vs_20st	gene
Pcordatum_s1376	370232	370233	call-2	0.396702	+	G	20ex_vs_20st	gene
Pcordatum_s1376	370267	370268	call-2	3.71638	+	G	20ex_vs_20st	gene
Pcordatum_s1376	370270	370271	call-2	4.21291	+	G	20ex_vs_20st	gene
Pcordatum_s1376	370313	370314	call-2	7.10894	+	A	20ex_vs_20st	gene
Pcordatum_s1376	370314	370315	call-2	0.614524	+	C	20ex_vs_20st	gene
Pcordatum_s1378	55970	55971	call-2	1.42741	+	G	20ex_vs_20st	gene
Pcordatum_s1378	55985	55986	call-2	2.19185	+	G	20ex_vs_20st	gene
Pcordatum_s1378	55986	55987	call-2	1.65953	+	G	20ex_vs_20st	gene
Pcordatum_s1378	55986	55987	call-2	1.65953	+	G	20ex_vs_20st	gene
Pcordatum_s1384	323155	323156	call-2	10.896	+	C	20ex_vs_20st	gene
Pcordatum_s1384	323275	323276	call-2	2.92963	+	G	20ex_vs_20st	gene
Pcordatum_s1384	323276	323277	call-2	2.99577	+	C	20ex_vs_20st	gene
Pcordatum_s1384	323276	323277	call-2	2.99577	+	C	20ex_vs_20st	gene
Pcordatum_s1384	323277	323278	call-2	1.73681	+	C	20ex_vs_20st	gene
Pcordatum_s1384	323608	323609	call-2	-0.00117494	+	G	20ex_vs_20st	gene
Pcordatum_s1384	323609	323610	call-2	0.0480074	+	G	20ex_vs_20st	gene
Pcordatum_s1384	323615	323616	call-2	-2.67e-05	+	C	20ex_vs_20st	gene
Pcordatum_s1384	323637	323638	call-2	-0.000678	+	G	20ex_vs_20st	gene
Pcordatum_s1384	323638	323639	call-2	0.184616	+	G	20ex_vs_20st	gene
Pcordatum_s1384	323701	323702	call-2	11.1645	+	C	20ex_vs_20st	gene
Pcordatum_s1384	323995	323996	call-2	0.0540099	+	T	20ex_vs_20st	gene
Pcordatum_s1384	323996	323997	call-2	0.669514	+	T	20ex_vs_20st	gene
Pcordatum_s1386	30345	30346	call-2	0.958388	-	G	20ex_vs_20st	gene
Pcordatum_s1386	30345	30346	call-2	0.958388	-	G	20ex_vs_20st	gene
Pcordatum_s1386	30346	30347	call-2	0.137245	-	C	20ex_vs_20st	gene
Pcordatum_s1386	30346	30347	call-2	0.137245	-	C	20ex_vs_20st	gene
Pcordatum_s1386	32943	32944	call-2	0.498469	-	C	20ex_vs_20st	gene
Pcordatum_s1386	32943	32944	call-2	0.498469	-	C	20ex_vs_20st	gene
Pcordatum_s1386	32944	32945	call-2	0.0822247	-	G	20ex_vs_20st	gene
Pcordatum_s1386	32944	32945	call-2	0.0822247	-	G	20ex_vs_20st	gene
Pcordatum_s1388	211158	211159	call-2	1.36189	-	A	20ex_vs_20st	gene
Pcordatum_s1390	308795	308796	call-2	2.66878	-	C	20ex_vs_20st	gene
Pcordatum_s1390	509096	509097	call-2	0.527358	-	A	20ex_vs_20st	gene
Pcordatum_s1390	509097	509098	call-2	0.101855	-	C	20ex_vs_20st	gene
Pcordatum_s1399	108653	108654	call-2	5.22401	+	A	20ex_vs_20st	gene
Pcordatum_s1399	108809	108810	call-2	2.20155	+	C	20ex_vs_20st	gene
Pcordatum_s1399	108810	108811	call-2	0.0917541	+	A	20ex_vs_20st	gene
[truncated: 135,972 more rows]

## Sheet: summarised by exons
Scaffold	Start position	End position	Call	Test statistic	Strand	Reference	Comparison	Location
Pcordatum_s1	685972	685973	call-2	7.62673	+	T	20ex_vs_20st	exon
Pcordatum_s1	685972	685973	call-2	7.62673	+	T	20ex_vs_20st	exon
Pcordatum_s1	685972	685973	call-2	7.62673	+	T	20ex_vs_20st	exon
Pcordatum_s1	685972	685973	call-2	7.62673	+	T	20ex_vs_20st	exon
Pcordatum_s1	685972	685973	call-2	7.62673	+	T	20ex_vs_20st	exon
Pcordatum_s1	685972	685973	call-2	7.62673	+	T	20ex_vs_20st	exon
Pcordatum_s1	685972	685973	call-2	7.62673	+	T	20ex_vs_20st	exon
Pcordatum_s1	685972	685973	call-2	7.62673	+	T	20ex_vs_20st	exon
Pcordatum_s1	685993	685994	call-2	7.20098	+	G	20ex_vs_20st	exon
Pcordatum_s1	685993	685994	call-2	7.20098	+	G	20ex_vs_20st	exon
Pcordatum_s1	685993	685994	call-2	7.20098	+	G	20ex_vs_20st	exon
Pcordatum_s1	685993	685994	call-2	7.20098	+	G	20ex_vs_20st	exon
Pcordatum_s1	685993	685994	call-2	7.20098	+	G	20ex_vs_20st	exon
Pcordatum_s1	685993	685994	call-2	7.20098	+	G	20ex_vs_20st	exon
Pcordatum_s1	685993	685994	call-2	7.20098	+	G	20ex_vs_20st	exon
Pcordatum_s1	685993	685994	call-2	7.20098	+	G	20ex_vs_20st	exon
Pcordatum_s1	686008	686009	call-2	9.71271	+	G	20ex_vs_20st	exon
Pcordatum_s1	686008	686009	call-2	9.71271	+	G	20ex_vs_20st	exon
Pcordatum_s1	686008	686009	call-2	9.71271	+	G	20ex_vs_20st	exon
Pcordatum_s1	686008	686009	call-2	9.71271	+	G	20ex_vs_20st	exon
Pcordatum_s1	686008	686009	call-2	9.71271	+	G	20ex_vs_20st	exon
Pcordatum_s1	686008	686009	call-2	9.71271	+	G	20ex_vs_20st	exon
Pcordatum_s1	686008	686009	call-2	9.71271	+	G	20ex_vs_20st	exon
Pcordatum_s1	686008	686009	call-2	9.71271	+	G	20ex_vs_20st	exon
Pcordatum_s1	686017	686018	call-2	8.84293	+	G	20ex_vs_20st	exon
Pcordatum_s1	686017	686018	call-2	8.84293	+	G	20ex_vs_20st	exon
Pcordatum_s1	686017	686018	call-2	8.84293	+	G	20ex_vs_20st	exon
Pcordatum_s1	686017	686018	call-2	8.84293	+	G	20ex_vs_20st	exon
Pcordatum_s1	686017	686018	call-2	8.84293	+	G	20ex_vs_20st	exon
Pcordatum_s1	686017	686018	call-2	8.84293	+	G	20ex_vs_20st	exon
Pcordatum_s1	686017	686018	call-2	8.84293	+	G	20ex_vs_20st	exon
Pcordatum_s1	686017	686018	call-2	8.84293	+	G	20ex_vs_20st	exon
Pcordatum_s1	2213307	2213308	call-2	1.15923	+	G	20ex_vs_20st	exon
Pcordatum_s1	2213307	2213308	call-2	1.15923	+	G	20ex_vs_20st	exon
Pcordatum_s1	2213307	2213308	call-2	1.15923	+	G	20ex_vs_20st	exon
Pcordatum_s1	2213308	2213309	call-2	0.204581	+	C	20ex_vs_20st	exon
Pcordatum_s1	2213308	2213309	call-2	0.204581	+	C	20ex_vs_20st	exon
Pcordatum_s1	2213308	2213309	call-2	0.204581	+	C	20ex_vs_20st	exon
Pcordatum_s1	3370195	3370196	call-2	0.0128134	-	A	20ex_vs_20st	exon
Pcordatum_s1	3370196	3370197	call-2	0.395009	-	A	20ex_vs_20st	exon
Pcordatum_s2	759749	759750	call-2	0.273319	-	C	20ex_vs_20st	exon
Pcordatum_s2	1003341	1003342	call-2	1.19534	+	G	20ex_vs_20st	exon
Pcordatum_s2	1003341	1003342	call-2	1.19534	+	G	20ex_vs_20st	exon
Pcordatum_s2	1003341	1003342	call-2	1.19534	+	G	20ex_vs_20st	exon
Pcordatum_s2	1003341	1003342	call-2	1.19534	+	G	20ex_vs_20st	exon
Pcordatum_s2	1003341	1003342	call-2	1.19534	+	G	20ex_vs_20st	exon
Pcordatum_s2	1003341	1003342	call-2	1.19534	+	G	20ex_vs_20st	exon
Pcordatum_s2	1003341	1003342	call-2	1.19534	+	G	20ex_vs_20st	exon
Pcordatum_s2	1003341	1003342	call-2	1.19534	+	G	20ex_vs_20st	exon
Pcordatum_s2	1003341	1003342	call-2	1.19534	+	G	20ex_vs_20st	exon
Pcordatum_s2	1003341	1003342	call-2	1.19534	+	G	20ex_vs_20st	exon
Pcordatum_s2	1003341	1003342	call-2	1.19534	+	G	20ex_vs_20st	exon
Pcordatum_s2	1003341	1003342	call-2	1.19534	+	G	20ex_vs_20st	exon
Pcordatum_s2	1003341	1003342	call-2	1.19534	+	G	20ex_vs_20st	exon
Pcordatum_s2	1003341	1003342	call-2	1.19534	+	G	20ex_vs_20st	exon
Pcordatum_s2	1003341	1003342	call-2	1.19534	+	G	20ex_vs_20st	exon
Pcordatum_s2	1003341	1003342	call-2	1.19534	+	G	20ex_vs_20st	exon
Pcordatum_s2	1003342	1003343	call-2	0.0464764	+	G	20ex_vs_20st	exon
Pcordatum_s2	1003342	1003343	call-2	0.0464764	+	G	20ex_vs_20st	exon
Pcordatum_s2	1003342	1003343	call-2	0.0464764	+	G	20ex_vs_20st	exon
Pcordatum_s2	1003342	1003343	call-2	0.0464764	+	G	20ex_vs_20st	exon
Pcordatum_s2	1003342	1003343	call-2	0.0464764	+	G	20ex_vs_20st	exon
Pcordatum_s2	1003342	1003343	call-2	0.0464764	+	G	20ex_vs_20st	exon
Pcordatum_s2	1003342	1003343	call-2	0.0464764	+	G	20ex_vs_20st	exon
Pcordatum_s2	1003342	1003343	call-2	0.0464764	+	G	20ex_vs_20st	exon
Pcordatum_s2	1003342	1003343	call-2	0.0464764	+	G	20ex_vs_20st	exon
Pcordatum_s2	1003342	1003343	call-2	0.0464764	+	G	20ex_vs_20st	exon
Pcordatum_s2	1003342	1003343	call-2	0.0464764	+	G	20ex_vs_20st	exon
Pcordatum_s2	1003342	1003343	call-2	0.0464764	+	G	20ex_vs_20st	exon
Pcordatum_s2	1003342	1003343	call-2	0.0464764	+	G	20ex_vs_20st	exon
Pcordatum_s2	1003342	1003343	call-2	0.0464764	+	G	20ex_vs_20st	exon
Pcordatum_s2	1003342	1003343	call-2	0.0464764	+	G	20ex_vs_20st	exon
Pcordatum_s2	1003342	1003343	call-2	0.0464764	+	G	20ex_vs_20st	exon
Pcordatum_s2	1496282	1496283	call-2	0.251566	+	G	20ex_vs_20st	exon
Pcordatum_s2	1496283	1496284	call-2	0.101915	+	A	20ex_vs_20st	exon
Pcordatum_s2	1496283	1496284	call-2	0.101915	+	A	20ex_vs_20st	exon
Pcordatum_s3	113355	113356	call-2	2.50596	+	G	20ex_vs_20st	exon
Pcordatum_s3	113410	113411	call-2	1.25638	+	C	20ex_vs_20st	exon
Pcordatum_s3	113456	113457	call-2	0.793698	+	G	20ex_vs_20st	exon
Pcordatum_s3	113824	113825	call-2	0.463826	+	G	20ex_vs_20st	exon
Pcordatum_s3	259608	259609	call-2	0.189333	+	A	20ex_vs_20st	exon
Pcordatum_s3	259608	259609	call-2	0.189333	+	A	20ex_vs_20st	exon
Pcordatum_s3	259608	259609	call-2	0.189333	+	A	20ex_vs_20st	exon
Pcordatum_s3	499890	499891	call-2	2.45198	-	G	20ex_vs_20st	exon
Pcordatum_s3	499890	499891	call-2	2.45198	-	G	20ex_vs_20st	exon
Pcordatum_s3	499890	499891	call-2	2.45198	-	G	20ex_vs_20st	exon
Pcordatum_s3	499890	499891	call-2	2.45198	-	G	20ex_vs_20st	exon
Pcordatum_s3	1087168	1087169	call-2	14.286	-	T	20ex_vs_20st	exon
Pcordatum_s3	1087403	1087404	call-2	0.984288	-	C	20ex_vs_20st	exon
Pcordatum_s3	1087404	1087405	call-2	0.138295	-	G	20ex_vs_20st	exon
Pcordatum_s3	1087477	1087478	call-2	2.67133	-	G	20ex_vs_20st	exon
Pcordatum_s3	1087478	1087479	call-2	0.527801	-	G	20ex_vs_20st	exon
Pcordatum_s3	1087760	1087761	call-2	1.93564	-	G	20ex_vs_20st	exon
Pcordatum_s3	1087761	1087762	call-2	0.181263	-	T	20ex_vs_20st	exon
Pcordatum_s3	1087817	1087818	call-2	0.357344	-	A	20ex_vs_20st	exon
Pcordatum_s3	2533847	2533848	call-2	1.52543	-	A	20ex_vs_20st	exon
Pcordatum_s7	1722497	1722498	call-2	3.81135	+	C	20ex_vs_20st	exon
Pcordatum_s7	1724587	1724588	call-2	2.05358	+	G	20ex_vs_20st	exon
Pcordatum_s7	2097587	2097588	call-2	0.536081	+	T	20ex_vs_20st	exon
Pcordatum_s7	2097811	2097812	call-2	6.29211	+	A	20ex_vs_20st	exon
Pcordatum_s7	2097812	2097813	call-2	0.0535845	+	T	20ex_vs_20st	exon
Pcordatum_s8	335834	335835	call-2	0.828769	+	A	20ex_vs_20st	exon
Pcordatum_s8	335834	335835	call-2	0.828769	+	A	20ex_vs_20st	exon
Pcordatum_s8	335835	335836	call-2	0.277923	+	A	20ex_vs_20st	exon
Pcordatum_s8	335835	335836	call-2	0.277923	+	A	20ex_vs_20st	exon
Pcordatum_s8	336302	336303	call-2	3.93027	+	C	20ex_vs_20st	exon
Pcordatum_s8	754891	754892	call-2	1.19665	+	A	20ex_vs_20st	exon
Pcordatum_s8	1011311	1011312	call-2	0.238499	-	T	20ex_vs_20st	exon
Pcordatum_s8	1080823	1080824	call-2	10.4486	-	G	20ex_vs_20st	exon
Pcordatum_s8	1080824	1080825	call-2	0.11267	-	C	20ex_vs_20st	exon
Pcordatum_s8	1082401	1082402	call-2	1.49394	-	C	20ex_vs_20st	exon
Pcordatum_s8	1084089	1084090	call-2	2.48938	-	C	20ex_vs_20st	exon
Pcordatum_s8	1084090	1084091	call-2	0.100533	-	A	20ex_vs_20st	exon
Pcordatum_s8	1084131	1084132	call-2	2.15399	-	G	20ex_vs_20st	exon
Pcordatum_s8	1084132	1084133	call-2	0.48784	-	C	20ex_vs_20st	exon
Pcordatum_s8	1084271	1084272	call-2	2.092	-	C	20ex_vs_20st	exon
Pcordatum_s8	1084440	1084441	call-2	5.11898	-	G	20ex_vs_20st	exon
Pcordatum_s8	1084441	1084442	call-2	0.0705943	-	A	20ex_vs_20st	exon
Pcordatum_s8	1084515	1084516	call-2	0.31164	-	G	20ex_vs_20st	exon
Pcordatum_s8	1084540	1084541	call-2	0.695895	-	A	20ex_vs_20st	exon
Pcordatum_s8	1084541	1084542	call-2	0.44622	-	A	20ex_vs_20st	exon
Pcordatum_s8	1084643	1084644	call-2	1.75239	-	G	20ex_vs_20st	exon
Pcordatum_s8	1084644	1084645	call-2	0.0734326	-	T	20ex_vs_20st	exon
Pcordatum_s8	1084704	1084705	call-2	1.43058	-	T	20ex_vs_20st	exon
Pcordatum_s8	1084705	1084706	call-2	0.116059	-	A	20ex_vs_20st	exon
Pcordatum_s8	1100283	1100284	call-2	1.09351	-	A	20ex_vs_20st	exon
Pcordatum_s8	1100283	1100284	call-2	1.09351	-	A	20ex_vs_20st	exon
Pcordatum_s8	1100283	1100284	call-2	1.09351	-	A	20ex_vs_20st	exon
Pcordatum_s8	1100283	1100284	call-2	1.09351	-	A	20ex_vs_20st	exon
Pcordatum_s8	1100283	1100284	call-2	1.09351	-	A	20ex_vs_20st	exon
Pcordatum_s8	1100283	1100284	call-2	1.09351	-	A	20ex_vs_20st	exon
Pcordatum_s8	1100283	1100284	call-2	1.09351	-	A	20ex_vs_20st	exon
Pcordatum_s8	1100283	1100284	call-2	1.09351	-	A	20ex_vs_20st	exon
Pcordatum_s8	1100283	1100284	call-2	1.09351	-	A	20ex_vs_20st	exon
Pcordatum_s8	1100283	1100284	call-2	1.09351	-	A	20ex_vs_20st	exon
Pcordatum_s8	1100283	1100284	call-2	1.09351	-	A	20ex_vs_20st	exon
Pcordatum_s8	1100505	1100506	call-2	2.04528	-	A	20ex_vs_20st	exon
Pcordatum_s8	1100505	1100506	call-2	2.04528	-	A	20ex_vs_20st	exon
Pcordatum_s8	1100505	1100506	call-2	2.04528	-	A	20ex_vs_20st	exon
Pcordatum_s8	1100505	1100506	call-2	2.04528	-	A	20ex_vs_20st	exon
Pcordatum_s8	1100505	1100506	call-2	2.04528	-	A	20ex_vs_20st	exon
Pcordatum_s8	1100505	1100506	call-2	2.04528	-	A	20ex_vs_20st	exon
Pcordatum_s8	1100505	1100506	call-2	2.04528	-	A	20ex_vs_20st	exon
Pcordatum_s8	1100505	1100506	call-2	2.04528	-	A	20ex_vs_20st	exon
Pcordatum_s8	1100505	1100506	call-2	2.04528	-	A	20ex_vs_20st	exon
Pcordatum_s8	1100505	1100506	call-2	2.04528	-	A	20ex_vs_20st	exon
Pcordatum_s8	1100505	1100506	call-2	2.04528	-	A	20ex_vs_20st	exon
Pcordatum_s8	1857185	1857186	call-2	0.442433	-	A	20ex_vs_20st	exon
Pcordatum_s8	1857185	1857186	call-2	0.442433	-	A	20ex_vs_20st	exon
Pcordatum_s8	1857185	1857186	call-2	0.442433	-	A	20ex_vs_20st	exon
Pcordatum_s8	1857185	1857186	call-2	0.442433	-	A	20ex_vs_20st	exon
Pcordatum_s8	1857185	1857186	call-2	0.442433	-	A	20ex_vs_20st	exon
Pcordatum_s9	596004	596005	call-2	0.662106	+	A	20ex_vs_20st	exon
Pcordatum_s9	596004	596005	call-2	0.662106	+	A	20ex_vs_20st	exon
Pcordatum_s9	596004	596005	call-2	0.662106	+	A	20ex_vs_20st	exon
Pcordatum_s9	596004	596005	call-2	0.662106	+	A	20ex_vs_20st	exon
Pcordatum_s9	596005	596006	call-2	0.161998	+	C	20ex_vs_20st	exon
Pcordatum_s9	596005	596006	call-2	0.161998	+	C	20ex_vs_20st	exon
Pcordatum_s9	596005	596006	call-2	0.161998	+	C	20ex_vs_20st	exon
Pcordatum_s9	596005	596006	call-2	0.161998	+	C	20ex_vs_20st	exon
Pcordatum_s9	1733921	1733922	call-2	0.14221	-	T	20ex_vs_20st	exon
Pcordatum_s9	1733935	1733936	call-2	0.130994	-	G	20ex_vs_20st	exon
Pcordatum_s9	1733936	1733937	call-2	0.355961	-	T	20ex_vs_20st	exon
Pcordatum_s9	1733961	1733962	call-2	0.981784	-	T	20ex_vs_20st	exon
Pcordatum_s9	1733967	1733968	call-2	0.497962	-	G	20ex_vs_20st	exon
Pcordatum_s9	1733994	1733995	call-2	0.0813494	-	A	20ex_vs_20st	exon
Pcordatum_s9	1734096	1734097	call-2	1.18776	-	A	20ex_vs_20st	exon
Pcordatum_s9	1734758	1734759	call-2	0.11498	-	T	20ex_vs_20st	exon
Pcordatum_s10	731342	731343	call-2	0.729991	+	C	20ex_vs_20st	exon
Pcordatum_s10	731343	731344	call-2	0.142818	+	C	20ex_vs_20st	exon
Pcordatum_s10	1986283	1986284	call-2	0.13127	+	G	20ex_vs_20st	exon
Pcordatum_s10	1986283	1986284	call-2	0.13127	+	G	20ex_vs_20st	exon
Pcordatum_s10	1986303	1986304	call-2	0.0202709	+	T	20ex_vs_20st	exon
Pcordatum_s10	1986303	1986304	call-2	0.0202709	+	T	20ex_vs_20st	exon
Pcordatum_s11	362620	362621	call-2	0.264728	-	G	20ex_vs_20st	exon
Pcordatum_s11	362621	362622	call-2	0.0429061	-	C	20ex_vs_20st	exon
Pcordatum_s11	1695627	1695628	call-2	0.171009	-	C	20ex_vs_20st	exon
Pcordatum_s11	1695628	1695629	call-2	0.383849	-	G	20ex_vs_20st	exon
Pcordatum_s11	2096087	2096088	call-2	0.680571	-	A	20ex_vs_20st	exon
Pcordatum_s11	2096820	2096821	call-2	0.0590435	-	G	20ex_vs_20st	exon
Pcordatum_s12	471603	471604	call-2	0.00209562	+	A	20ex_vs_20st	exon
Pcordatum_s12	471603	471604	call-2	0.00209562	+	A	20ex_vs_20st	exon
Pcordatum_s12	471603	471604	call-2	0.00209562	+	A	20ex_vs_20st	exon
Pcordatum_s12	471603	471604	call-2	0.00209562	+	A	20ex_vs_20st	exon
Pcordatum_s12	471603	471604	call-2	0.00209562	+	A	20ex_vs_20st	exon
Pcordatum_s12	471603	471604	call-2	0.00209562	+	A	20ex_vs_20st	exon
Pcordatum_s12	471603	471604	call-2	0.00209562	+	A	20ex_vs_20st	exon
Pcordatum_s12	471603	471604	call-2	0.00209562	+	A	20ex_vs_20st	exon
Pcordatum_s12	471603	471604	call-2	0.00209562	+	A	20ex_vs_20st	exon
Pcordatum_s12	471603	471604	call-2	0.00209562	+	A	20ex_vs_20st	exon
Pcordatum_s12	471603	471604	call-2	0.00209562	+	A	20ex_vs_20st	exon
Pcordatum_s12	471604	471605	call-2	0.68147	+	T	20ex_vs_20st	exon
Pcordatum_s12	471604	471605	call-2	0.68147	+	T	20ex_vs_20st	exon
Pcordatum_s12	471604	471605	call-2	0.68147	+	T	20ex_vs_20st	exon
Pcordatum_s12	471604	471605	call-2	0.68147	+	T	20ex_vs_20st	exon
Pcordatum_s12	471604	471605	call-2	0.68147	+	T	20ex_vs_20st	exon
Pcordatum_s12	471604	471605	call-2	0.68147	+	T	20ex_vs_20st	exon
Pcordatum_s12	471604	471605	call-2	0.68147	+	T	20ex_vs_20st	exon
Pcordatum_s12	471604	471605	call-2	0.68147	+	T	20ex_vs_20st	exon
Pcordatum_s12	471604	471605	call-2	0.68147	+	T	20ex_vs_20st	exon
Pcordatum_s12	471604	471605	call-2	0.68147	+	T	20ex_vs_20st	exon
Pcordatum_s12	471604	471605	call-2	0.68147	+	T	20ex_vs_20st	exon
Pcordatum_s12	491412	491413	call-2	0.00509133	+	A	20ex_vs_20st	exon
Pcordatum_s12	491412	491413	call-2	0.00509133	+	A	20ex_vs_20st	exon
Pcordatum_s12	491412	491413	call-2	0.00509133	+	A	20ex_vs_20st	exon
Pcordatum_s12	491412	491413	call-2	0.00509133	+	A	20ex_vs_20st	exon
Pcordatum_s12	491412	491413	call-2	0.00509133	+	A	20ex_vs_20st	exon
Pcordatum_s12	491454	491455	call-2	-0.00132833	+	A	20ex_vs_20st	exon
Pcordatum_s12	491454	491455	call-2	-0.00132833	+	A	20ex_vs_20st	exon
Pcordatum_s12	491454	491455	call-2	-0.00132833	+	A	20ex_vs_20st	exon
Pcordatum_s12	491454	491455	call-2	-0.00132833	+	A	20ex_vs_20st	exon
Pcordatum_s12	491454	491455	call-2	-0.00132833	+	A	20ex_vs_20st	exon
Pcordatum_s12	491455	491456	call-2	0.0262996	+	T	20ex_vs_20st	exon
Pcordatum_s12	491455	491456	call-2	0.0262996	+	T	20ex_vs_20st	exon
Pcordatum_s12	491455	491456	call-2	0.0262996	+	T	20ex_vs_20st	exon
Pcordatum_s12	491455	491456	call-2	0.0262996	+	T	20ex_vs_20st	exon
Pcordatum_s12	491455	491456	call-2	0.0262996	+	T	20ex_vs_20st	exon
Pcordatum_s12	491708	491709	call-2	0.945573	+	A	20ex_vs_20st	exon
Pcordatum_s12	491708	491709	call-2	0.945573	+	A	20ex_vs_20st	exon
Pcordatum_s12	491708	491709	call-2	0.945573	+	A	20ex_vs_20st	exon
Pcordatum_s12	491708	491709	call-2	0.945573	+	A	20ex_vs_20st	exon
Pcordatum_s12	491708	491709	call-2	0.945573	+	A	20ex_vs_20st	exon
Pcordatum_s12	491709	491710	call-2	0.287705	+	G	20ex_vs_20st	exon
Pcordatum_s12	491709	491710	call-2	0.287705	+	G	20ex_vs_20st	exon
Pcordatum_s12	491709	491710	call-2	0.287705	+	G	20ex_vs_20st	exon
Pcordatum_s12	491709	491710	call-2	0.287705	+	G	20ex_vs_20st	exon
Pcordatum_s12	491709	491710	call-2	0.287705	+	G	20ex_vs_20st	exon
Pcordatum_s12	491926	491927	call-2	0.135983	+	A	20ex_vs_20st	exon
Pcordatum_s12	491926	491927	call-2	0.135983	+	A	20ex_vs_20st	exon
Pcordatum_s12	491926	491927	call-2	0.135983	+	A	20ex_vs_20st	exon
Pcordatum_s12	491926	491927	call-2	0.135983	+	A	20ex_vs_20st	exon
Pcordatum_s12	491926	491927	call-2	0.135983	+	A	20ex_vs_20st	exon
Pcordatum_s12	491927	491928	call-2	0.0934818	+	T	20ex_vs_20st	exon
Pcordatum_s12	491927	491928	call-2	0.0934818	+	T	20ex_vs_20st	exon
Pcordatum_s12	491927	491928	call-2	0.0934818	+	T	20ex_vs_20st	exon
Pcordatum_s12	491927	491928	call-2	0.0934818	+	T	20ex_vs_20st	exon
Pcordatum_s12	491927	491928	call-2	0.0934818	+	T	20ex_vs_20st	exon
Pcordatum_s12	491939	491940	call-2	1.53309	+	A	20ex_vs_20st	exon
Pcordatum_s12	491939	491940	call-2	1.53309	+	A	20ex_vs_20st	exon
Pcordatum_s12	491939	491940	call-2	1.53309	+	A	20ex_vs_20st	exon
Pcordatum_s12	491939	491940	call-2	1.53309	+	A	20ex_vs_20st	exon
Pcordatum_s12	491939	491940	call-2	1.53309	+	A	20ex_vs_20st	exon
Pcordatum_s12	491940	491941	call-2	0.152188	+	T	20ex_vs_20st	exon
Pcordatum_s12	491940	491941	call-2	0.152188	+	T	20ex_vs_20st	exon
Pcordatum_s12	491940	491941	call-2	0.152188	+	T	20ex_vs_20st	exon
Pcordatum_s12	491940	491941	call-2	0.152188	+	T	20ex_vs_20st	exon
Pcordatum_s12	491940	491941	call-2	0.152188	+	T	20ex_vs_20st	exon
Pcordatum_s13	28920	28921	call-2	2.31994	+	C	20ex_vs_20st	exon
Pcordatum_s13	29157	29158	call-2	0.987293	+	A	20ex_vs_20st	exon
Pcordatum_s13	29158	29159	call-2	0.102608	+	C	20ex_vs_20st	exon
Pcordatum_s13	29162	29163	call-2	1.03371	+	C	20ex_vs_20st	exon
Pcordatum_s13	29163	29164	call-2	0.10361	+	G	20ex_vs_20st	exon
Pcordatum_s13	29354	29355	call-2	5.99838	+	T	20ex_vs_20st	exon
Pcordatum_s13	29355	29356	call-2	0.0769077	+	C	20ex_vs_20st	exon
Pcordatum_s13	29369	29370	call-2	3.47017	+	A	20ex_vs_20st	exon
Pcordatum_s13	29405	29406	call-2	0.23013	+	T	20ex_vs_20st	exon
Pcordatum_s13	29406	29407	call-2	0.0649904	+	C	20ex_vs_20st	exon
Pcordatum_s13	29795	29796	call-2	2.13278	+	C	20ex_vs_20st	exon
Pcordatum_s13	29811	29812	call-2	2.5784	+	C	20ex_vs_20st	exon
Pcordatum_s13	30293	30294	call-2	1.58768	+	C	20ex_vs_20st	exon
Pcordatum_s13	30294	30295	call-2	0.0466529	+	T	20ex_vs_20st	exon
Pcordatum_s13	30302	30303	call-2	1.68976	+	T	20ex_vs_20st	exon
Pcordatum_s13	30351	30352	call-2	3.47584	+	C	20ex_vs_20st	exon
Pcordatum_s13	30352	30353	call-2	0.0448631	+	T	20ex_vs_20st	exon
Pcordatum_s13	30401	30402	call-2	0.660207	+	A	20ex_vs_20st	exon
Pcordatum_s13	568476	568477	call-2	0.282676	+	C	20ex_vs_20st	exon
Pcordatum_s14	2022489	2022490	call-2	1.17173	-	C	20ex_vs_20st	exon
Pcordatum_s14	2022534	2022535	call-2	1.3249	-	T	20ex_vs_20st	exon
Pcordatum_s14	2022549	2022550	call-2	2.31815	-	C	20ex_vs_20st	exon
Pcordatum_s16	841766	841767	call-2	1.59512	-	G	20ex_vs_20st	exon
Pcordatum_s16	866668	866669	call-2	1.50955	+	C	20ex_vs_20st	exon
Pcordatum_s16	866669	866670	call-2	0.0543345	+	A	20ex_vs_20st	exon
Pcordatum_s16	1564843	1564844	call-2	7.03865	+	C	20ex_vs_20st	exon
Pcordatum_s16	1564849	1564850	call-2	5.81003	+	A	20ex_vs_20st	exon
Pcordatum_s16	1564850	1564851	call-2	6.37597	+	T	20ex_vs_20st	exon
Pcordatum_s16	1564850	1564851	call-2	6.37597	+	T	20ex_vs_20st	exon
Pcordatum_s16	1564905	1564906	call-2	8.84185	+	C	20ex_vs_20st	exon
Pcordatum_s16	1564977	1564978	call-2	1.68491	+	C	20ex_vs_20st	exon
Pcordatum_s16	1565113	1565114	call-2	18.5413	+	C	20ex_vs_20st	exon
Pcordatum_s16	1565114	1565115	call-2	0.281035	+	G	20ex_vs_20st	exon
Pcordatum_s16	1565132	1565133	call-2	18.6107	+	T	20ex_vs_20st	exon
Pcordatum_s16	1565133	1565134	call-2	0.132757	+	T	20ex_vs_20st	exon
Pcordatum_s16	1565399	1565400	call-2	20.6138	+	A	20ex_vs_20st	exon
Pcordatum_s16	1565400	1565401	call-2	0.0130029	+	C	20ex_vs_20st	exon
Pcordatum_s17	1762554	1762555	call-2	1.94476	+	C	20ex_vs_20st	exon
Pcordatum_s17	1762555	1762556	call-2	0.0258939	+	T	20ex_vs_20st	exon
Pcordatum_s18	1866946	1866947	call-2	1.52595	+	A	20ex_vs_20st	exon
Pcordatum_s18	1866946	1866947	call-2	1.52595	+	A	20ex_vs_20st	exon
Pcordatum_s18	1866946	1866947	call-2	1.52595	+	A	20ex_vs_20st	exon
Pcordatum_s18	1866947	1866948	call-2	0.214538	+	G	20ex_vs_20st	exon
Pcordatum_s18	1866947	1866948	call-2	0.214538	+	G	20ex_vs_20st	exon
Pcordatum_s18	1866947	1866948	call-2	0.214538	+	G	20ex_vs_20st	exon
Pcordatum_s18	1867171	1867172	call-2	2.72531	+	T	20ex_vs_20st	exon
Pcordatum_s18	1867171	1867172	call-2	2.72531	+	T	20ex_vs_20st	exon
Pcordatum_s18	1867171	1867172	call-2	2.72531	+	T	20ex_vs_20st	exon
Pcordatum_s18	1867219	1867220	call-2	2.42583	+	C	20ex_vs_20st	exon
Pcordatum_s18	1867219	1867220	call-2	2.42583	+	C	20ex_vs_20st	exon
Pcordatum_s18	1867219	1867220	call-2	2.42583	+	C	20ex_vs_20st	exon
Pcordatum_s18	1867220	1867221	call-2	0.0840106	+	G	20ex_vs_20st	exon
Pcordatum_s18	1867220	1867221	call-2	0.0840106	+	G	20ex_vs_20st	exon
Pcordatum_s18	1867220	1867221	call-2	0.0840106	+	G	20ex_vs_20st	exon
Pcordatum_s18	1867261	1867262	call-2	0.643619	+	T	20ex_vs_20st	exon
Pcordatum_s18	1867261	1867262	call-2	0.643619	+	T	20ex_vs_20st	exon
Pcordatum_s18	1867261	1867262	call-2	0.643619	+	T	20ex_vs_20st	exon
Pcordatum_s19	93373	93374	call-2	0.373386	-	C	20ex_vs_20st	exon
Pcordatum_s19	93373	93374	call-2	0.373386	-	C	20ex_vs_20st	exon
Pcordatum_s19	93373	93374	call-2	0.373386	-	C	20ex_vs_20st	exon
Pcordatum_s19	1662536	1662537	call-2	1.08451	-	A	20ex_vs_20st	exon
Pcordatum_s19	1662536	1662537	call-2	1.08451	-	A	20ex_vs_20st	exon
Pcordatum_s19	1662638	1662639	call-2	1.3774	-	G	20ex_vs_20st	exon
Pcordatum_s19	1662638	1662639	call-2	1.3774	-	G	20ex_vs_20st	exon
Pcordatum_s19	1662639	1662640	call-2	0.122017	-	A	20ex_vs_20st	exon
Pcordatum_s19	1662639	1662640	call-2	0.122017	-	A	20ex_vs_20st	exon
Pcordatum_s19	1662678	1662679	call-2	0.652178	-	G	20ex_vs_20st	exon
Pcordatum_s19	1662678	1662679	call-2	0.652178	-	G	20ex_vs_20st	exon
Pcordatum_s19	1662679	1662680	call-2	0.0403278	-	C	20ex_vs_20st	exon
Pcordatum_s19	1662679	1662680	call-2	0.0403278	-	C	20ex_vs_20st	exon
Pcordatum_s19	1662689	1662690	call-2	0.53768	-	C	20ex_vs_20st	exon
Pcordatum_s19	1662689	1662690	call-2	0.53768	-	C	20ex_vs_20st	exon
Pcordatum_s19	1662690	1662691	call-2	0.103201	-	T	20ex_vs_20st	exon
Pcordatum_s19	1662690	1662691	call-2	0.103201	-	T	20ex_vs_20st	exon
Pcordatum_s19	1673136	1673137	call-2	1.20667	-	T	20ex_vs_20st	exon
Pcordatum_s19	1673136	1673137	call-2	1.20667	-	T	20ex_vs_20st	exon
Pcordatum_s19	1673136	1673137	call-2	1.20667	-	T	20ex_vs_20st	exon
Pcordatum_s19	1673136	1673137	call-2	1.20667	-	T	20ex_vs_20st	exon
Pcordatum_s19	1673136	1673137	call-2	1.20667	-	T	20ex_vs_20st	exon
Pcordatum_s19	1673136	1673137	call-2	1.20667	-	T	20ex_vs_20st	exon
Pcordatum_s19	1673136	1673137	call-2	1.20667	-	T	20ex_vs_20st	exon
Pcordatum_s19	1673136	1673137	call-2	1.20667	-	T	20ex_vs_20st	exon
Pcordatum_s19	1673136	1673137	call-2	1.20667	-	T	20ex_vs_20st	exon
Pcordatum_s19	1673136	1673137	call-2	1.20667	-	T	20ex_vs_20st	exon
Pcordatum_s19	1673136	1673137	call-2	1.20667	-	T	20ex_vs_20st	exon
Pcordatum_s19	1673136	1673137	call-2	1.20667	-	T	20ex_vs_20st	exon
Pcordatum_s19	1673136	1673137	call-2	1.20667	-	T	20ex_vs_20st	exon
Pcordatum_s19	1673136	1673137	call-2	1.20667	-	T	20ex_vs_20st	exon
Pcordatum_s19	1673136	1673137	call-2	1.20667	-	T	20ex_vs_20st	exon
Pcordatum_s19	1673136	1673137	call-2	1.20667	-	T	20ex_vs_20st	exon
Pcordatum_s19	1673137	1673138	call-2	0.0463311	-	A	20ex_vs_20st	exon
Pcordatum_s19	1673137	1673138	call-2	0.0463311	-	A	20ex_vs_20st	exon
Pcordatum_s19	1673137	1673138	call-2	0.0463311	-	A	20ex_vs_20st	exon
Pcordatum_s19	1673137	1673138	call-2	0.0463311	-	A	20ex_vs_20st	exon
Pcordatum_s19	1673137	1673138	call-2	0.0463311	-	A	20ex_vs_20st	exon
Pcordatum_s19	1673137	1673138	call-2	0.0463311	-	A	20ex_vs_20st	exon
Pcordatum_s19	1673137	1673138	call-2	0.0463311	-	A	20ex_vs_20st	exon
Pcordatum_s19	1673137	1673138	call-2	0.0463311	-	A	20ex_vs_20st	exon
Pcordatum_s19	1673137	1673138	call-2	0.0463311	-	A	20ex_vs_20st	exon
Pcordatum_s19	1673137	1673138	call-2	0.0463311	-	A	20ex_vs_20st	exon
Pcordatum_s19	1673137	1673138	call-2	0.0463311	-	A	20ex_vs_20st	exon
Pcordatum_s19	1673137	1673138	call-2	0.0463311	-	A	20ex_vs_20st	exon
Pcordatum_s19	1673137	1673138	call-2	0.0463311	-	A	20ex_vs_20st	exon
Pcordatum_s19	1673137	1673138	call-2	0.0463311	-	A	20ex_vs_20st	exon
Pcordatum_s19	1673137	1673138	call-2	0.0463311	-	A	20ex_vs_20st	exon
Pcordatum_s19	1673137	1673138	call-2	0.0463311	-	A	20ex_vs_20st	exon
Pcordatum_s19	1673316	1673317	call-2	7.92871	-	G	20ex_vs_20st	exon
Pcordatum_s19	1673316	1673317	call-2	7.92871	-	G	20ex_vs_20st	exon
Pcordatum_s19	1673316	1673317	call-2	7.92871	-	G	20ex_vs_20st	exon
Pcordatum_s19	1673316	1673317	call-2	7.92871	-	G	20ex_vs_20st	exon
Pcordatum_s19	1673316	1673317	call-2	7.92871	-	G	20ex_vs_20st	exon
Pcordatum_s19	1673316	1673317	call-2	7.92871	-	G	20ex_vs_20st	exon
Pcordatum_s19	1673316	1673317	call-2	7.92871	-	G	20ex_vs_20st	exon
Pcordatum_s19	1673316	1673317	call-2	7.92871	-	G	20ex_vs_20st	exon
Pcordatum_s19	1673316	1673317	call-2	7.92871	-	G	20ex_vs_20st	exon
Pcordatum_s19	1673316	1673317	call-2	7.92871	-	G	20ex_vs_20st	exon
Pcordatum_s19	1673316	1673317	call-2	7.92871	-	G	20ex_vs_20st	exon
Pcordatum_s19	1673316	1673317	call-2	7.92871	-	G	20ex_vs_20st	exon
Pcordatum_s19	1673316	1673317	call-2	7.92871	-	G	20ex_vs_20st	exon
Pcordatum_s19	1673316	1673317	call-2	7.92871	-	G	20ex_vs_20st	exon
Pcordatum_s19	1673316	1673317	call-2	7.92871	-	G	20ex_vs_20st	exon
Pcordatum_s19	1673316	1673317	call-2	7.92871	-	G	20ex_vs_20st	exon
Pcordatum_s19	1673317	1673318	call-2	0.0412833	-	A	20ex_vs_20st	exon
Pcordatum_s19	1673317	1673318	call-2	0.0412833	-	A	20ex_vs_20st	exon
Pcordatum_s19	1673317	1673318	call-2	0.0412833	-	A	20ex_vs_20st	exon
Pcordatum_s19	1673317	1673318	call-2	0.0412833	-	A	20ex_vs_20st	exon
Pcordatum_s19	1673317	1673318	call-2	0.0412833	-	A	20ex_vs_20st	exon
Pcordatum_s19	1673317	1673318	call-2	0.0412833	-	A	20ex_vs_20st	exon
Pcordatum_s19	1673317	1673318	call-2	0.0412833	-	A	20ex_vs_20st	exon
Pcordatum_s19	1673317	1673318	call-2	0.0412833	-	A	20ex_vs_20st	exon
Pcordatum_s19	1673317	1673318	call-2	0.0412833	-	A	20ex_vs_20st	exon
Pcordatum_s19	1673317	1673318	call-2	0.0412833	-	A	20ex_vs_20st	exon
Pcordatum_s19	1673317	1673318	call-2	0.0412833	-	A	20ex_vs_20st	exon
Pcordatum_s19	1673317	1673318	call-2	0.0412833	-	A	20ex_vs_20st	exon
Pcordatum_s19	1673317	1673318	call-2	0.0412833	-	A	20ex_vs_20st	exon
Pcordatum_s19	1673317	1673318	call-2	0.0412833	-	A	20ex_vs_20st	exon
Pcordatum_s19	1673317	1673318	call-2	0.0412833	-	A	20ex_vs_20st	exon
Pcordatum_s19	1673317	1673318	call-2	0.0412833	-	A	20ex_vs_20st	exon
Pcordatum_s19	1673614	1673615	call-2	3.50582	-	A	20ex_vs_20st	exon
Pcordatum_s19	1673614	1673615	call-2	3.50582	-	A	20ex_vs_20st	exon
Pcordatum_s19	1673614	1673615	call-2	3.50582	-	A	20ex_vs_20st	exon
Pcordatum_s19	1673614	1673615	call-2	3.50582	-	A	20ex_vs_20st	exon
Pcordatum_s19	1673614	1673615	call-2	3.50582	-	A	20ex_vs_20st	exon
Pcordatum_s19	1673614	1673615	call-2	3.50582	-	A	20ex_vs_20st	exon
Pcordatum_s19	1673614	1673615	call-2	3.50582	-	A	20ex_vs_20st	exon
Pcordatum_s19	1673614	1673615	call-2	3.50582	-	A	20ex_vs_20st	exon
Pcordatum_s19	1673614	1673615	call-2	3.50582	-	A	20ex_vs_20st	exon
Pcordatum_s19	1673614	1673615	call-2	3.50582	-	A	20ex_vs_20st	exon
Pcordatum_s19	1673614	1673615	call-2	3.50582	-	A	20ex_vs_20st	exon
Pcordatum_s19	1673614	1673615	call-2	3.50582	-	A	20ex_vs_20st	exon
Pcordatum_s19	1673614	1673615	call-2	3.50582	-	A	20ex_vs_20st	exon
Pcordatum_s19	1673614	1673615	call-2	3.50582	-	A	20ex_vs_20st	exon
Pcordatum_s19	1673614	1673615	call-2	3.50582	-	A	20ex_vs_20st	exon
Pcordatum_s19	1673614	1673615	call-2	3.50582	-	A	20ex_vs_20st	exon
Pcordatum_s19	1673615	1673616	call-2	0.0182164	-	A	20ex_vs_20st	exon
Pcordatum_s19	1673615	1673616	call-2	0.0182164	-	A	20ex_vs_20st	exon
Pcordatum_s19	1673615	1673616	call-2	0.0182164	-	A	20ex_vs_20st	exon
Pcordatum_s19	1673615	1673616	call-2	0.0182164	-	A	20ex_vs_20st	exon
Pcordatum_s19	1673615	1673616	call-2	0.0182164	-	A	20ex_vs_20st	exon
Pcordatum_s19	1673615	1673616	call-2	0.0182164	-	A	20ex_vs_20st	exon
Pcordatum_s19	1673615	1673616	call-2	0.0182164	-	A	20ex_vs_20st	exon
Pcordatum_s19	1673615	1673616	call-2	0.0182164	-	A	20ex_vs_20st	exon
Pcordatum_s19	1673615	1673616	call-2	0.0182164	-	A	20ex_vs_20st	exon
Pcordatum_s19	1673615	1673616	call-2	0.0182164	-	A	20ex_vs_20st	exon
Pcordatum_s19	1673615	1673616	call-2	0.0182164	-	A	20ex_vs_20st	exon
Pcordatum_s19	1673615	1673616	call-2	0.0182164	-	A	20ex_vs_20st	exon
Pcordatum_s19	1673615	1673616	call-2	0.0182164	-	A	20ex_vs_20st	exon
Pcordatum_s19	1673615	1673616	call-2	0.0182164	-	A	20ex_vs_20st	exon
Pcordatum_s19	1673615	1673616	call-2	0.0182164	-	A	20ex_vs_20st	exon
Pcordatum_s19	1673615	1673616	call-2	0.0182164	-	A	20ex_vs_20st	exon
Pcordatum_s19	1675061	1675062	call-2	0.0264455	-	A	20ex_vs_20st	exon
Pcordatum_s19	1675061	1675062	call-2	0.0264455	-	A	20ex_vs_20st	exon
Pcordatum_s19	1675061	1675062	call-2	0.0264455	-	A	20ex_vs_20st	exon
Pcordatum_s19	1675061	1675062	call-2	0.0264455	-	A	20ex_vs_20st	exon
Pcordatum_s19	1675061	1675062	call-2	0.0264455	-	A	20ex_vs_20st	exon
Pcordatum_s19	1675061	1675062	call-2	0.0264455	-	A	20ex_vs_20st	exon
Pcordatum_s19	1675061	1675062	call-2	0.0264455	-	A	20ex_vs_20st	exon
Pcordatum_s19	1675061	1675062	call-2	0.0264455	-	A	20ex_vs_20st	exon
Pcordatum_s19	1675061	1675062	call-2	0.0264455	-	A	20ex_vs_20st	exon
Pcordatum_s19	1675061	1675062	call-2	0.0264455	-	A	20ex_vs_20st	exon
Pcordatum_s19	1675061	1675062	call-2	0.0264455	-	A	20ex_vs_20st	exon
Pcordatum_s19	1675061	1675062	call-2	0.0264455	-	A	20ex_vs_20st	exon
Pcordatum_s19	1675061	1675062	call-2	0.0264455	-	A	20ex_vs_20st	exon
Pcordatum_s19	1675061	1675062	call-2	0.0264455	-	A	20ex_vs_20st	exon
Pcordatum_s19	1675061	1675062	call-2	0.0264455	-	A	20ex_vs_20st	exon
Pcordatum_s19	1675061	1675062	call-2	0.0264455	-	A	20ex_vs_20st	exon
Pcordatum_s19	1675062	1675063	call-2	0.0213481	-	G	20ex_vs_20st	exon
Pcordatum_s19	1675062	1675063	call-2	0.0213481	-	G	20ex_vs_20st	exon
Pcordatum_s19	1675062	1675063	call-2	0.0213481	-	G	20ex_vs_20st	exon
Pcordatum_s19	1675062	1675063	call-2	0.0213481	-	G	20ex_vs_20st	exon
Pcordatum_s19	1675062	1675063	call-2	0.0213481	-	G	20ex_vs_20st	exon
Pcordatum_s19	1675062	1675063	call-2	0.0213481	-	G	20ex_vs_20st	exon
Pcordatum_s19	1675062	1675063	call-2	0.0213481	-	G	20ex_vs_20st	exon
Pcordatum_s19	1675062	1675063	call-2	0.0213481	-	G	20ex_vs_20st	exon
Pcordatum_s19	1675062	1675063	call-2	0.0213481	-	G	20ex_vs_20st	exon
Pcordatum_s19	1675062	1675063	call-2	0.0213481	-	G	20ex_vs_20st	exon
Pcordatum_s19	1675062	1675063	call-2	0.0213481	-	G	20ex_vs_20st	exon
Pcordatum_s19	1675062	1675063	call-2	0.0213481	-	G	20ex_vs_20st	exon
Pcordatum_s19	1675062	1675063	call-2	0.0213481	-	G	20ex_vs_20st	exon
Pcordatum_s19	1675062	1675063	call-2	0.0213481	-	G	20ex_vs_20st	exon
Pcordatum_s19	1675062	1675063	call-2	0.0213481	-	G	20ex_vs_20st	exon
Pcordatum_s19	1675062	1675063	call-2	0.0213481	-	G	20ex_vs_20st	exon
Pcordatum_s20	21911	21912	call-2	2.37106	-	G	20ex_vs_20st	exon
Pcordatum_s20	21912	21913	call-2	2.04124	-	C	20ex_vs_20st	exon
Pcordatum_s21	1168258	1168259	call-2	0.286031	-	G	20ex_vs_20st	exon
Pcordatum_s21	1168258	1168259	call-2	0.286031	-	G	20ex_vs_20st	exon
Pcordatum_s21	1168258	1168259	call-2	0.286031	-	G	20ex_vs_20st	exon
Pcordatum_s21	1168258	1168259	call-2	0.286031	-	G	20ex_vs_20st	exon
Pcordatum_s21	1168258	1168259	call-2	0.286031	-	G	20ex_vs_20st	exon
Pcordatum_s21	1168258	1168259	call-2	0.286031	-	G	20ex_vs_20st	exon
Pcordatum_s23	793799	793800	call-2	1.61415	+	G	20ex_vs_20st	exon
Pcordatum_s24	152258	152259	call-2	0.0449719	+	A	20ex_vs_20st	exon
Pcordatum_s24	152259	152260	call-2	0.26228	+	C	20ex_vs_20st	exon
Pcordatum_s24	393993	393994	call-2	5.25248	-	C	20ex_vs_20st	exon
Pcordatum_s24	393994	393995	call-2	0.193481	-	C	20ex_vs_20st	exon
Pcordatum_s24	407688	407689	call-2	7.61961	-	C	20ex_vs_20st	exon
Pcordatum_s24	407700	407701	call-2	7.56187	-	T	20ex_vs_20st	exon
Pcordatum_s24	425524	425525	call-2	0.0896538	-	A	20ex_vs_20st	exon
Pcordatum_s24	442903	442904	call-2	0.00103346	-	C	20ex_vs_20st	exon
Pcordatum_s24	442960	442961	call-2	1.13102	-	C	20ex_vs_20st	exon
Pcordatum_s24	442969	442970	call-2	1.35094	-	T	20ex_vs_20st	exon
Pcordatum_s24	442975	442976	call-2	1.13554	-	T	20ex_vs_20st	exon
Pcordatum_s24	1891917	1891918	call-2	0.0701999	-	T	20ex_vs_20st	exon
Pcordatum_s24	1891917	1891918	call-2	0.0701999	-	T	20ex_vs_20st	exon
Pcordatum_s24	1891917	1891918	call-2	0.0701999	-	T	20ex_vs_20st	exon
Pcordatum_s24	1891918	1891919	call-2	0.0177145	-	G	20ex_vs_20st	exon
Pcordatum_s24	1891918	1891919	call-2	0.0177145	-	G	20ex_vs_20st	exon
Pcordatum_s24	1891918	1891919	call-2	0.0177145	-	G	20ex_vs_20st	exon
Pcordatum_s25	6790	6791	call-2	0.0397441	-	A	20ex_vs_20st	exon
Pcordatum_s25	6790	6791	call-2	0.0397441	-	A	20ex_vs_20st	exon
Pcordatum_s25	6790	6791	call-2	0.0397441	-	A	20ex_vs_20st	exon
Pcordatum_s25	6790	6791	call-2	0.0397441	-	A	20ex_vs_20st	exon
Pcordatum_s25	6790	6791	call-2	0.0397441	-	A	20ex_vs_20st	exon
Pcordatum_s25	6790	6791	call-2	0.0397441	-	A	20ex_vs_20st	exon
Pcordatum_s25	6790	6791	call-2	0.0397441	-	A	20ex_vs_20st	exon
Pcordatum_s25	1093114	1093115	call-2	0.114804	-	A	20ex_vs_20st	exon
Pcordatum_s25	1093114	1093115	call-2	0.114804	-	A	20ex_vs_20st	exon
Pcordatum_s25	1093114	1093115	call-2	0.114804	-	A	20ex_vs_20st	exon
Pcordatum_s25	1093114	1093115	call-2	0.114804	-	A	20ex_vs_20st	exon
Pcordatum_s25	1093114	1093115	call-2	0.114804	-	A	20ex_vs_20st	exon
Pcordatum_s25	1093114	1093115	call-2	0.114804	-	A	20ex_vs_20st	exon
Pcordatum_s25	1093114	1093115	call-2	0.114804	-	A	20ex_vs_20st	exon
Pcordatum_s25	1093114	1093115	call-2	0.114804	-	A	20ex_vs_20st	exon
Pcordatum_s25	1093114	1093115	call-2	0.114804	-	A	20ex_vs_20st	exon
Pcordatum_s28	1367968	1367969	call-2	0.369919	+	A	20ex_vs_20st	exon
Pcordatum_s28	1367968	1367969	call-2	0.369919	+	A	20ex_vs_20st	exon
Pcordatum_s28	1367968	1367969	call-2	0.369919	+	A	20ex_vs_20st	exon
Pcordatum_s28	1367968	1367969	call-2	0.369919	+	A	20ex_vs_20st	exon
Pcordatum_s28	1367968	1367969	call-2	0.369919	+	A	20ex_vs_20st	exon
Pcordatum_s28	1367968	1367969	call-2	0.369919	+	A	20ex_vs_20st	exon
Pcordatum_s28	1367968	1367969	call-2	0.369919	+	A	20ex_vs_20st	exon
Pcordatum_s28	1394905	1394906	call-2	0.842294	+	G	20ex_vs_20st	exon
Pcordatum_s28	1394905	1394906	call-2	0.842294	+	G	20ex_vs_20st	exon
Pcordatum_s30	1025567	1025568	call-2	-0.000733	-	A	20ex_vs_20st	exon
Pcordatum_s30	1025567	1025568	call-2	-0.000733	-	A	20ex_vs_20st	exon
Pcordatum_s30	1025567	1025568	call-2	-0.000733	-	A	20ex_vs_20st	exon
Pcordatum_s30	1025567	1025568	call-2	-0.000733	-	A	20ex_vs_20st	exon
Pcordatum_s30	1025567	1025568	call-2	-0.000733	-	A	20ex_vs_20st	exon
Pcordatum_s30	1025567	1025568	call-2	-0.000733	-	A	20ex_vs_20st	exon
Pcordatum_s30	1025567	1025568	call-2	-0.000733	-	A	20ex_vs_20st	exon
Pcordatum_s30	1025567	1025568	call-2	-0.000733	-	A	20ex_vs_20st	exon
Pcordatum_s30	1025567	1025568	call-2	-0.000733	-	A	20ex_vs_20st	exon
Pcordatum_s30	1025567	1025568	call-2	-0.000733	-	A	20ex_vs_20st	exon
Pcordatum_s30	1025567	1025568	call-2	-0.000733	-	A	20ex_vs_20st	exon
Pcordatum_s30	1025567	1025568	call-2	-0.000733	-	A	20ex_vs_20st	exon
Pcordatum_s30	1025567	1025568	call-2	-0.000733	-	A	20ex_vs_20st	exon
Pcordatum_s30	1025567	1025568	call-2	-0.000733	-	A	20ex_vs_20st	exon
Pcordatum_s30	1025567	1025568	call-2	-0.000733	-	A	20ex_vs_20st	exon
Pcordatum_s30	1025568	1025569	call-2	0.124493	-	C	20ex_vs_20st	exon
Pcordatum_s30	1025568	1025569	call-2	0.124493	-	C	20ex_vs_20st	exon
Pcordatum_s30	1025568	1025569	call-2	0.124493	-	C	20ex_vs_20st	exon
Pcordatum_s30	1025568	1025569	call-2	0.124493	-	C	20ex_vs_20st	exon
Pcordatum_s30	1025568	1025569	call-2	0.124493	-	C	20ex_vs_20st	exon
Pcordatum_s30	1025568	1025569	call-2	0.124493	-	C	20ex_vs_20st	exon
Pcordatum_s30	1025568	1025569	call-2	0.124493	-	C	20ex_vs_20st	exon
Pcordatum_s30	1025568	1025569	call-2	0.124493	-	C	20ex_vs_20st	exon
Pcordatum_s30	1025568	1025569	call-2	0.124493	-	C	20ex_vs_20st	exon
Pcordatum_s30	1025568	1025569	call-2	0.124493	-	C	20ex_vs_20st	exon
Pcordatum_s30	1025568	1025569	call-2	0.124493	-	C	20ex_vs_20st	exon
Pcordatum_s30	1025568	1025569	call-2	0.124493	-	C	20ex_vs_20st	exon
Pcordatum_s30	1025568	1025569	call-2	0.124493	-	C	20ex_vs_20st	exon
Pcordatum_s30	1025568	1025569	call-2	0.124493	-	C	20ex_vs_20st	exon
Pcordatum_s30	1025568	1025569	call-2	0.124493	-	C	20ex_vs_20st	exon
Pcordatum_s30	1452340	1452341	call-2	1.30572	-	A	20ex_vs_20st	exon
Pcordatum_s32	161427	161428	call-2	0.0501888	+	G	20ex_vs_20st	exon
Pcordatum_s32	161428	161429	call-2	0.116392	+	C	20ex_vs_20st	exon
Pcordatum_s32	409294	409295	call-2	2.61574	+	T	20ex_vs_20st	exon
Pcordatum_s32	409295	409296	call-2	0.452247	+	C	20ex_vs_20st	exon
Pcordatum_s32	409542	409543	call-2	-0.000557	+	C	20ex_vs_20st	exon
Pcordatum_s32	409553	409554	call-2	0.205932	+	C	20ex_vs_20st	exon
Pcordatum_s32	409943	409944	call-2	1.38856	+	T	20ex_vs_20st	exon
Pcordatum_s32	409943	409944	call-2	1.38856	+	T	20ex_vs_20st	exon
Pcordatum_s32	409944	409945	call-2	0.148679	+	T	20ex_vs_20st	exon
Pcordatum_s32	409944	409945	call-2	0.148679	+	T	20ex_vs_20st	exon
Pcordatum_s32	410361	410362	call-2	1.4134	+	C	20ex_vs_20st	exon
Pcordatum_s32	410361	410362	call-2	1.4134	+	C	20ex_vs_20st	exon
Pcordatum_s32	410429	410430	call-2	-0.00194436	+	G	20ex_vs_20st	exon
Pcordatum_s32	410429	410430	call-2	-0.00194436	+	G	20ex_vs_20st	exon
Pcordatum_s32	410430	410431	call-2	0.152915	+	C	20ex_vs_20st	exon
Pcordatum_s32	410430	410431	call-2	0.152915	+	C	20ex_vs_20st	exon
Pcordatum_s32	410436	410437	call-2	0.978682	+	T	20ex_vs_20st	exon
Pcordatum_s32	410436	410437	call-2	0.978682	+	T	20ex_vs_20st	exon
Pcordatum_s32	410445	410446	call-2	0.970982	+	C	20ex_vs_20st	exon
Pcordatum_s32	410445	410446	call-2	0.970982	+	C	20ex_vs_20st	exon
Pcordatum_s32	410512	410513	call-2	3.81591	+	G	20ex_vs_20st	exon
Pcordatum_s32	410512	410513	call-2	3.81591	+	G	20ex_vs_20st	exon
Pcordatum_s32	410577	410578	call-2	1.93475	+	C	20ex_vs_20st	exon
Pcordatum_s32	410577	410578	call-2	1.93475	+	C	20ex_vs_20st	exon
Pcordatum_s32	410737	410738	call-2	7.98331	+	C	20ex_vs_20st	exon
Pcordatum_s32	410737	410738	call-2	7.98331	+	C	20ex_vs_20st	exon
Pcordatum_s32	410873	410874	call-2	11.0133	+	T	20ex_vs_20st	exon
Pcordatum_s32	410873	410874	call-2	11.0133	+	T	20ex_vs_20st	exon
Pcordatum_s32	410892	410893	call-2	9.3775	+	C	20ex_vs_20st	exon
Pcordatum_s32	410892	410893	call-2	9.3775	+	C	20ex_vs_20st	exon
Pcordatum_s32	410893	410894	call-2	0.126773	+	A	20ex_vs_20st	exon
Pcordatum_s32	410893	410894	call-2	0.126773	+	A	20ex_vs_20st	exon
Pcordatum_s32	1628543	1628544	call-2	1.34197	-	C	20ex_vs_20st	exon
Pcordatum_s32	1628543	1628544	call-2	1.34197	-	C	20ex_vs_20st	exon
Pcordatum_s32	1628543	1628544	call-2	1.34197	-	C	20ex_vs_20st	exon
Pcordatum_s32	1628543	1628544	call-2	1.34197	-	C	20ex_vs_20st	exon
Pcordatum_s32	1628543	1628544	call-2	1.34197	-	C	20ex_vs_20st	exon
Pcordatum_s33	358172	358173	call-2	0.0181706	-	T	20ex_vs_20st	exon
Pcordatum_s33	1888301	1888302	call-2	0.440252	+	A	20ex_vs_20st	exon
Pcordatum_s33	1888301	1888302	call-2	0.440252	+	A	20ex_vs_20st	exon
Pcordatum_s33	1888301	1888302	call-2	0.440252	+	A	20ex_vs_20st	exon
Pcordatum_s33	1888302	1888303	call-2	0.187561	+	T	20ex_vs_20st	exon
Pcordatum_s33	1888302	1888303	call-2	0.187561	+	T	20ex_vs_20st	exon
Pcordatum_s33	1888302	1888303	call-2	0.187561	+	T	20ex_vs_20st	exon
Pcordatum_s35	906801	906802	call-2	0.151524	-	C	20ex_vs_20st	exon
Pcordatum_s35	906802	906803	call-2	0.062318	-	A	20ex_vs_20st	exon
Pcordatum_s35	1302162	1302163	call-2	3.75454	-	C	20ex_vs_20st	exon
Pcordatum_s35	1302248	1302249	call-2	3.99764	-	C	20ex_vs_20st	exon
Pcordatum_s35	1302249	1302250	call-2	0.133738	-	G	20ex_vs_20st	exon
Pcordatum_s35	1302250	1302251	call-2	4.07425	-	C	20ex_vs_20st	exon
Pcordatum_s35	1874293	1874294	call-2	0.0244418	-	G	20ex_vs_20st	exon
Pcordatum_s35	1874294	1874295	call-2	0.114812	-	A	20ex_vs_20st	exon
Pcordatum_s37	1671472	1671473	call-2	0.0210552	-	G	20ex_vs_20st	exon
Pcordatum_s37	1671473	1671474	call-2	0.00465814	-	C	20ex_vs_20st	exon
Pcordatum_s37	1671473	1671474	call-2	0.00465814	-	C	20ex_vs_20st	exon
Pcordatum_s37	1671492	1671493	call-2	0.10945	-	C	20ex_vs_20st	exon
Pcordatum_s38	226209	226210	call-2	5.32534	+	A	20ex_vs_20st	exon
Pcordatum_s38	226210	226211	call-2	0.0380325	+	T	20ex_vs_20st	exon
Pcordatum_s39	109688	109689	call-2	0.0527079	-	A	20ex_vs_20st	exon
Pcordatum_s39	906153	906154	call-2	0.723102	-	A	20ex_vs_20st	exon
Pcordatum_s39	906154	906155	call-2	0.436759	-	G	20ex_vs_20st	exon
Pcordatum_s39	906156	906157	call-2	0.625499	-	C	20ex_vs_20st	exon
Pcordatum_s39	906157	906158	call-2	0.0270617	-	T	20ex_vs_20st	exon
Pcordatum_s39	906217	906218	call-2	3.17167	-	G	20ex_vs_20st	exon
Pcordatum_s39	906218	906219	call-2	0.11842	-	G	20ex_vs_20st	exon
Pcordatum_s39	906242	906243	call-2	2.33425	-	A	20ex_vs_20st	exon
Pcordatum_s39	906248	906249	call-2	2.38067	-	C	20ex_vs_20st	exon
Pcordatum_s39	906249	906250	call-2	0.145977	-	C	20ex_vs_20st	exon
Pcordatum_s39	907188	907189	call-2	4.84526	-	T	20ex_vs_20st	exon
Pcordatum_s39	907190	907191	call-2	4.41853	-	G	20ex_vs_20st	exon
Pcordatum_s40	127576	127577	call-2	0.0131216	+	A	20ex_vs_20st	exon
Pcordatum_s40	349216	349217	call-2	0.0466074	+	G	20ex_vs_20st	exon
Pcordatum_s40	349217	349218	call-2	0.0552555	+	A	20ex_vs_20st	exon
Pcordatum_s40	973538	973539	call-2	0.324756	+	A	20ex_vs_20st	exon
Pcordatum_s40	973538	973539	call-2	0.324756	+	A	20ex_vs_20st	exon
Pcordatum_s40	973538	973539	call-2	0.324756	+	A	20ex_vs_20st	exon
Pcordatum_s40	973538	973539	call-2	0.324756	+	A	20ex_vs_20st	exon
Pcordatum_s40	973538	973539	call-2	0.324756	+	A	20ex_vs_20st	exon
Pcordatum_s40	973538	973539	call-2	0.324756	+	A	20ex_vs_20st	exon
Pcordatum_s40	973538	973539	call-2	0.324756	+	A	20ex_vs_20st	exon
Pcordatum_s40	973538	973539	call-2	0.324756	+	A	20ex_vs_20st	exon
Pcordatum_s40	973538	973539	call-2	0.324756	+	A	20ex_vs_20st	exon
Pcordatum_s40	973538	973539	call-2	0.324756	+	A	20ex_vs_20st	exon
Pcordatum_s40	973539	973540	call-2	0.0291932	+	T	20ex_vs_20st	exon
Pcordatum_s40	973539	973540	call-2	0.0291932	+	T	20ex_vs_20st	exon
Pcordatum_s40	973539	973540	call-2	0.0291932	+	T	20ex_vs_20st	exon
Pcordatum_s40	973539	973540	call-2	0.0291932	+	T	20ex_vs_20st	exon
Pcordatum_s40	973539	973540	call-2	0.0291932	+	T	20ex_vs_20st	exon
Pcordatum_s40	973539	973540	call-2	0.0291932	+	T	20ex_vs_20st	exon
Pcordatum_s40	973539	973540	call-2	0.0291932	+	T	20ex_vs_20st	exon
Pcordatum_s40	973539	973540	call-2	0.0291932	+	T	20ex_vs_20st	exon
Pcordatum_s40	973539	973540	call-2	0.0291932	+	T	20ex_vs_20st	exon
Pcordatum_s40	973539	973540	call-2	0.0291932	+	T	20ex_vs_20st	exon
Pcordatum_s40	1617071	1617072	call-2	0.0198121	+	A	20ex_vs_20st	exon
Pcordatum_s41	1174440	1174441	call-2	5.51455	-	T	20ex_vs_20st	exon
Pcordatum_s41	1174440	1174441	call-2	5.51455	-	T	20ex_vs_20st	exon
Pcordatum_s41	1174440	1174441	call-2	5.51455	-	T	20ex_vs_20st	exon
Pcordatum_s41	1174441	1174442	call-2	5.10834	-	G	20ex_vs_20st	exon
Pcordatum_s41	1174441	1174442	call-2	5.10834	-	G	20ex_vs_20st	exon
Pcordatum_s41	1174441	1174442	call-2	5.10834	-	G	20ex_vs_20st	exon
Pcordatum_s41	1174521	1174522	call-2	13.8612	-	G	20ex_vs_20st	exon
Pcordatum_s41	1174521	1174522	call-2	13.8612	-	G	20ex_vs_20st	exon
Pcordatum_s41	1174521	1174522	call-2	13.8612	-	G	20ex_vs_20st	exon
Pcordatum_s41	1174522	1174523	call-2	0.0566096	-	A	20ex_vs_20st	exon
Pcordatum_s41	1174522	1174523	call-2	0.0566096	-	A	20ex_vs_20st	exon
Pcordatum_s41	1174522	1174523	call-2	0.0566096	-	A	20ex_vs_20st	exon
Pcordatum_s41	1174716	1174717	call-2	8.82748	-	G	20ex_vs_20st	exon
Pcordatum_s41	1174716	1174717	call-2	8.82748	-	G	20ex_vs_20st	exon
Pcordatum_s41	1174716	1174717	call-2	8.82748	-	G	20ex_vs_20st	exon
Pcordatum_s41	1174717	1174718	call-2	0.0370088	-	T	20ex_vs_20st	exon
Pcordatum_s41	1174717	1174718	call-2	0.0370088	-	T	20ex_vs_20st	exon
Pcordatum_s41	1174717	1174718	call-2	0.0370088	-	T	20ex_vs_20st	exon
Pcordatum_s41	1174863	1174864	call-2	7.19949	-	A	20ex_vs_20st	exon
Pcordatum_s41	1174863	1174864	call-2	7.19949	-	A	20ex_vs_20st	exon
Pcordatum_s41	1174863	1174864	call-2	7.19949	-	A	20ex_vs_20st	exon
Pcordatum_s41	1174959	1174960	call-2	10.4168	-	C	20ex_vs_20st	exon
Pcordatum_s41	1174959	1174960	call-2	10.4168	-	C	20ex_vs_20st	exon
Pcordatum_s41	1174959	1174960	call-2	10.4168	-	C	20ex_vs_20st	exon
Pcordatum_s41	1175013	1175014	call-2	7.40547	-	C	20ex_vs_20st	exon
Pcordatum_s41	1175013	1175014	call-2	7.40547	-	C	20ex_vs_20st	exon
Pcordatum_s41	1175013	1175014	call-2	7.40547	-	C	20ex_vs_20st	exon
Pcordatum_s41	1175032	1175033	call-2	7.84667	-	C	20ex_vs_20st	exon
Pcordatum_s41	1175032	1175033	call-2	7.84667	-	C	20ex_vs_20st	exon
Pcordatum_s41	1175032	1175033	call-2	7.84667	-	C	20ex_vs_20st	exon
Pcordatum_s41	1175304	1175305	call-2	8.37021	-	A	20ex_vs_20st	exon
Pcordatum_s41	1175304	1175305	call-2	8.37021	-	A	20ex_vs_20st	exon
Pcordatum_s41	1175304	1175305	call-2	8.37021	-	A	20ex_vs_20st	exon
Pcordatum_s41	1175305	1175306	call-2	0.123831	-	C	20ex_vs_20st	exon
Pcordatum_s41	1175305	1175306	call-2	0.123831	-	C	20ex_vs_20st	exon
Pcordatum_s41	1175305	1175306	call-2	0.123831	-	C	20ex_vs_20st	exon
Pcordatum_s41	1175356	1175357	call-2	1.95317	-	G	20ex_vs_20st	exon
Pcordatum_s41	1175356	1175357	call-2	1.95317	-	G	20ex_vs_20st	exon
Pcordatum_s41	1175356	1175357	call-2	1.95317	-	G	20ex_vs_20st	exon
Pcordatum_s41	1175382	1175383	call-2	1.27009	-	G	20ex_vs_20st	exon
Pcordatum_s41	1175382	1175383	call-2	1.27009	-	G	20ex_vs_20st	exon
Pcordatum_s41	1175382	1175383	call-2	1.27009	-	G	20ex_vs_20st	exon
Pcordatum_s41	1175383	1175384	call-2	0.0327233	-	G	20ex_vs_20st	exon
Pcordatum_s41	1175383	1175384	call-2	0.0327233	-	G	20ex_vs_20st	exon
Pcordatum_s41	1175383	1175384	call-2	0.0327233	-	G	20ex_vs_20st	exon
Pcordatum_s41	1300903	1300904	call-2	0.468729	+	A	20ex_vs_20st	exon
Pcordatum_s42	27899	27900	call-2	0.139001	+	T	20ex_vs_20st	exon
Pcordatum_s42	27899	27900	call-2	0.139001	+	T	20ex_vs_20st	exon
Pcordatum_s42	27899	27900	call-2	0.139001	+	T	20ex_vs_20st	exon
Pcordatum_s42	27899	27900	call-2	0.139001	+	T	20ex_vs_20st	exon
Pcordatum_s42	27899	27900	call-2	0.139001	+	T	20ex_vs_20st	exon
Pcordatum_s42	27899	27900	call-2	0.139001	+	T	20ex_vs_20st	exon
Pcordatum_s42	27899	27900	call-2	0.139001	+	T	20ex_vs_20st	exon
Pcordatum_s42	27900	27901	call-2	0.0119853	+	C	20ex_vs_20st	exon
Pcordatum_s42	27900	27901	call-2	0.0119853	+	C	20ex_vs_20st	exon
Pcordatum_s42	27900	27901	call-2	0.0119853	+	C	20ex_vs_20st	exon
Pcordatum_s42	27900	27901	call-2	0.0119853	+	C	20ex_vs_20st	exon
Pcordatum_s42	27900	27901	call-2	0.0119853	+	C	20ex_vs_20st	exon
Pcordatum_s42	27900	27901	call-2	0.0119853	+	C	20ex_vs_20st	exon
Pcordatum_s42	27900	27901	call-2	0.0119853	+	C	20ex_vs_20st	exon
Pcordatum_s42	27936	27937	call-2	5.32874	+	A	20ex_vs_20st	exon
Pcordatum_s42	27936	27937	call-2	5.32874	+	A	20ex_vs_20st	exon
Pcordatum_s42	27936	27937	call-2	5.32874	+	A	20ex_vs_20st	exon
Pcordatum_s42	27936	27937	call-2	5.32874	+	A	20ex_vs_20st	exon
Pcordatum_s42	27936	27937	call-2	5.32874	+	A	20ex_vs_20st	exon
Pcordatum_s42	27936	27937	call-2	5.32874	+	A	20ex_vs_20st	exon
Pcordatum_s42	27936	27937	call-2	5.32874	+	A	20ex_vs_20st	exon
Pcordatum_s42	27937	27938	call-2	0.108082	+	G	20ex_vs_20st	exon
Pcordatum_s42	27937	27938	call-2	0.108082	+	G	20ex_vs_20st	exon
Pcordatum_s42	27937	27938	call-2	0.108082	+	G	20ex_vs_20st	exon
Pcordatum_s42	27937	27938	call-2	0.108082	+	G	20ex_vs_20st	exon
Pcordatum_s42	27937	27938	call-2	0.108082	+	G	20ex_vs_20st	exon
Pcordatum_s42	27937	27938	call-2	0.108082	+	G	20ex_vs_20st	exon
Pcordatum_s42	27937	27938	call-2	0.108082	+	G	20ex_vs_20st	exon
Pcordatum_s42	31431	31432	call-2	9.02887	+	T	20ex_vs_20st	exon
Pcordatum_s42	31431	31432	call-2	9.02887	+	T	20ex_vs_20st	exon
Pcordatum_s42	31431	31432	call-2	9.02887	+	T	20ex_vs_20st	exon
Pcordatum_s42	31431	31432	call-2	9.02887	+	T	20ex_vs_20st	exon
Pcordatum_s42	31431	31432	call-2	9.02887	+	T	20ex_vs_20st	exon
Pcordatum_s42	31431	31432	call-2	9.02887	+	T	20ex_vs_20st	exon
Pcordatum_s42	31431	31432	call-2	9.02887	+	T	20ex_vs_20st	exon
Pcordatum_s42	1141021	1141022	call-2	0.00906851	+	G	20ex_vs_20st	exon
Pcordatum_s42	1141021	1141022	call-2	0.00906851	+	G	20ex_vs_20st	exon
Pcordatum_s42	1141021	1141022	call-2	0.00906851	+	G	20ex_vs_20st	exon
Pcordatum_s43	66698	66699	call-2	0.202361	-	G	20ex_vs_20st	exon
Pcordatum_s43	66699	66700	call-2	0.0438281	-	T	20ex_vs_20st	exon
Pcordatum_s43	809414	809415	call-2	2.30648	+	C	20ex_vs_20st	exon
Pcordatum_s43	809439	809440	call-2	2.49451	+	G	20ex_vs_20st	exon
Pcordatum_s43	809440	809441	call-2	0.315731	+	T	20ex_vs_20st	exon
Pcordatum_s43	809483	809484	call-2	1.92499	+	C	20ex_vs_20st	exon
Pcordatum_s43	809484	809485	call-2	0.0443726	+	C	20ex_vs_20st	exon
Pcordatum_s43	809510	809511	call-2	1.47752	+	G	20ex_vs_20st	exon
Pcordatum_s43	1515991	1515992	call-2	0.455308	+	T	20ex_vs_20st	exon
Pcordatum_s43	1515991	1515992	call-2	0.455308	+	T	20ex_vs_20st	exon
Pcordatum_s43	1515991	1515992	call-2	0.455308	+	T	20ex_vs_20st	exon
Pcordatum_s43	1515991	1515992	call-2	0.455308	+	T	20ex_vs_20st	exon
Pcordatum_s43	1515991	1515992	call-2	0.455308	+	T	20ex_vs_20st	exon
Pcordatum_s43	1515991	1515992	call-2	0.455308	+	T	20ex_vs_20st	exon
Pcordatum_s43	1515991	1515992	call-2	0.455308	+	T	20ex_vs_20st	exon
Pcordatum_s43	1515991	1515992	call-2	0.455308	+	T	20ex_vs_20st	exon
Pcordatum_s43	1515991	1515992	call-2	0.455308	+	T	20ex_vs_20st	exon
Pcordatum_s43	1515991	1515992	call-2	0.455308	+	T	20ex_vs_20st	exon
Pcordatum_s43	1515991	1515992	call-2	0.455308	+	T	20ex_vs_20st	exon
Pcordatum_s43	1515991	1515992	call-2	0.455308	+	T	20ex_vs_20st	exon
Pcordatum_s43	1515991	1515992	call-2	0.455308	+	T	20ex_vs_20st	exon
Pcordatum_s43	1515991	1515992	call-2	0.455308	+	T	20ex_vs_20st	exon
Pcordatum_s43	1515991	1515992	call-2	0.455308	+	T	20ex_vs_20st	exon
Pcordatum_s43	1515992	1515993	call-2	0.17637	+	G	20ex_vs_20st	exon
Pcordatum_s43	1515992	1515993	call-2	0.17637	+	G	20ex_vs_20st	exon
Pcordatum_s43	1515992	1515993	call-2	0.17637	+	G	20ex_vs_20st	exon
Pcordatum_s43	1515992	1515993	call-2	0.17637	+	G	20ex_vs_20st	exon
Pcordatum_s43	1515992	1515993	call-2	0.17637	+	G	20ex_vs_20st	exon
Pcordatum_s43	1515992	1515993	call-2	0.17637	+	G	20ex_vs_20st	exon
Pcordatum_s43	1515992	1515993	call-2	0.17637	+	G	20ex_vs_20st	exon
Pcordatum_s43	1515992	1515993	call-2	0.17637	+	G	20ex_vs_20st	exon
Pcordatum_s43	1515992	1515993	call-2	0.17637	+	G	20ex_vs_20st	exon
Pcordatum_s43	1515992	1515993	call-2	0.17637	+	G	20ex_vs_20st	exon
Pcordatum_s43	1515992	1515993	call-2	0.17637	+	G	20ex_vs_20st	exon
Pcordatum_s43	1515992	1515993	call-2	0.17637	+	G	20ex_vs_20st	exon
Pcordatum_s43	1515992	1515993	call-2	0.17637	+	G	20ex_vs_20st	exon
Pcordatum_s43	1515992	1515993	call-2	0.17637	+	G	20ex_vs_20st	exon
Pcordatum_s43	1515992	1515993	call-2	0.17637	+	G	20ex_vs_20st	exon
Pcordatum_s45	181040	181041	call-2	1.09335	-	A	20ex_vs_20st	exon
Pcordatum_s45	181072	181073	call-2	0.543967	-	C	20ex_vs_20st	exon
Pcordatum_s45	181073	181074	call-2	0.117548	-	C	20ex_vs_20st	exon
Pcordatum_s45	181072	181073	call-2	0.543967	-	C	20ex_vs_20st	exon
Pcordatum_s45	181073	181074	call-2	0.117548	-	C	20ex_vs_20st	exon
Pcordatum_s45	181073	181074	call-2	0.117548	-	C	20ex_vs_20st	exon
Pcordatum_s45	181073	181074	call-2	0.117548	-	C	20ex_vs_20st	exon
Pcordatum_s45	181085	181086	call-2	0.709767	-	G	20ex_vs_20st	exon
Pcordatum_s45	181098	181099	call-2	1.02082	-	G	20ex_vs_20st	exon
Pcordatum_s47	13299	13300	call-2	5.17591	+	C	20ex_vs_20st	exon
Pcordatum_s47	13299	13300	call-2	5.17591	+	C	20ex_vs_20st	exon
Pcordatum_s47	13299	13300	call-2	5.17591	+	C	20ex_vs_20st	exon
Pcordatum_s47	13299	13300	call-2	5.17591	+	C	20ex_vs_20st	exon
Pcordatum_s47	13305	13306	call-2	5.13564	+	T	20ex_vs_20st	exon
Pcordatum_s47	13305	13306	call-2	5.13564	+	T	20ex_vs_20st	exon
Pcordatum_s47	13305	13306	call-2	5.13564	+	T	20ex_vs_20st	exon
Pcordatum_s47	13305	13306	call-2	5.13564	+	T	20ex_vs_20st	exon
Pcordatum_s47	1342809	1342810	call-2	4.49551	+	C	20ex_vs_20st	exon
Pcordatum_s47	1342935	1342936	call-2	0.560417	+	T	20ex_vs_20st	exon
Pcordatum_s47	1342936	1342937	call-2	0.0358298	+	G	20ex_vs_20st	exon
Pcordatum_s47	1342953	1342954	call-2	0.245175	+	G	20ex_vs_20st	exon
Pcordatum_s49	1211824	1211825	call-2	6.53527	-	C	20ex_vs_20st	exon
Pcordatum_s49	1211825	1211826	call-2	0.0110929	-	C	20ex_vs_20st	exon
Pcordatum_s52	1456677	1456678	call-2	0.236789	+	T	20ex_vs_20st	exon
Pcordatum_s52	1456678	1456679	call-2	0.239686	+	C	20ex_vs_20st	exon
Pcordatum_s52	1456678	1456679	call-2	0.239686	+	C	20ex_vs_20st	exon
Pcordatum_s52	1456679	1456680	call-2	0.0988778	+	T	20ex_vs_20st	exon
Pcordatum_s52	1456693	1456694	call-2	0.143447	+	T	20ex_vs_20st	exon
Pcordatum_s52	1456960	1456961	call-2	2.02018	+	A	20ex_vs_20st	exon
Pcordatum_s52	1781049	1781050	call-2	1.1581	+	G	20ex_vs_20st	exon
Pcordatum_s52	1781049	1781050	call-2	1.1581	+	G	20ex_vs_20st	exon
Pcordatum_s52	1781049	1781050	call-2	1.1581	+	G	20ex_vs_20st	exon
Pcordatum_s52	1781049	1781050	call-2	1.1581	+	G	20ex_vs_20st	exon
Pcordatum_s52	1781049	1781050	call-2	1.1581	+	G	20ex_vs_20st	exon
Pcordatum_s52	1781049	1781050	call-2	1.1581	+	G	20ex_vs_20st	exon
Pcordatum_s52	1781049	1781050	call-2	1.1581	+	G	20ex_vs_20st	exon
Pcordatum_s52	1781049	1781050	call-2	1.1581	+	G	20ex_vs_20st	exon
Pcordatum_s52	1781049	1781050	call-2	1.1581	+	G	20ex_vs_20st	exon
Pcordatum_s52	1781049	1781050	call-2	1.1581	+	G	20ex_vs_20st	exon
Pcordatum_s52	1781049	1781050	call-2	1.1581	+	G	20ex_vs_20st	exon
Pcordatum_s52	1781053	1781054	call-2	0.96867	+	G	20ex_vs_20st	exon
Pcordatum_s52	1781053	1781054	call-2	0.96867	+	G	20ex_vs_20st	exon
Pcordatum_s52	1781053	1781054	call-2	0.96867	+	G	20ex_vs_20st	exon
Pcordatum_s52	1781053	1781054	call-2	0.96867	+	G	20ex_vs_20st	exon
Pcordatum_s52	1781053	1781054	call-2	0.96867	+	G	20ex_vs_20st	exon
Pcordatum_s52	1781053	1781054	call-2	0.96867	+	G	20ex_vs_20st	exon
Pcordatum_s52	1781053	1781054	call-2	0.96867	+	G	20ex_vs_20st	exon
Pcordatum_s52	1781053	1781054	call-2	0.96867	+	G	20ex_vs_20st	exon
Pcordatum_s52	1781053	1781054	call-2	0.96867	+	G	20ex_vs_20st	exon
Pcordatum_s52	1781053	1781054	call-2	0.96867	+	G	20ex_vs_20st	exon
Pcordatum_s52	1781053	1781054	call-2	0.96867	+	G	20ex_vs_20st	exon
Pcordatum_s52	1781088	1781089	call-2	0.596764	+	G	20ex_vs_20st	exon
Pcordatum_s52	1781088	1781089	call-2	0.596764	+	G	20ex_vs_20st	exon
Pcordatum_s52	1781088	1781089	call-2	0.596764	+	G	20ex_vs_20st	exon
Pcordatum_s52	1781088	1781089	call-2	0.596764	+	G	20ex_vs_20st	exon
Pcordatum_s52	1781088	1781089	call-2	0.596764	+	G	20ex_vs_20st	exon
Pcordatum_s52	1781088	1781089	call-2	0.596764	+	G	20ex_vs_20st	exon
Pcordatum_s52	1781088	1781089	call-2	0.596764	+	G	20ex_vs_20st	exon
Pcordatum_s52	1781088	1781089	call-2	0.596764	+	G	20ex_vs_20st	exon
Pcordatum_s52	1781088	1781089	call-2	0.596764	+	G	20ex_vs_20st	exon
Pcordatum_s52	1781088	1781089	call-2	0.596764	+	G	20ex_vs_20st	exon
Pcordatum_s52	1781088	1781089	call-2	0.596764	+	G	20ex_vs_20st	exon
Pcordatum_s52	1781936	1781937	call-2	0.421882	+	T	20ex_vs_20st	exon
Pcordatum_s52	1781936	1781937	call-2	0.421882	+	T	20ex_vs_20st	exon
Pcordatum_s52	1781936	1781937	call-2	0.421882	+	T	20ex_vs_20st	exon
Pcordatum_s52	1781936	1781937	call-2	0.421882	+	T	20ex_vs_20st	exon
Pcordatum_s52	1781936	1781937	call-2	0.421882	+	T	20ex_vs_20st	exon
Pcordatum_s52	1781936	1781937	call-2	0.421882	+	T	20ex_vs_20st	exon
Pcordatum_s52	1781936	1781937	call-2	0.421882	+	T	20ex_vs_20st	exon
Pcordatum_s52	1781936	1781937	call-2	0.421882	+	T	20ex_vs_20st	exon
Pcordatum_s52	1781936	1781937	call-2	0.421882	+	T	20ex_vs_20st	exon
Pcordatum_s52	1781936	1781937	call-2	0.421882	+	T	20ex_vs_20st	exon
Pcordatum_s52	1782064	1782065	call-2	1.87859	+	G	20ex_vs_20st	exon
Pcordatum_s52	1782064	1782065	call-2	1.87859	+	G	20ex_vs_20st	exon
Pcordatum_s52	1782064	1782065	call-2	1.87859	+	G	20ex_vs_20st	exon
Pcordatum_s52	1782064	1782065	call-2	1.87859	+	G	20ex_vs_20st	exon
Pcordatum_s52	1782064	1782065	call-2	1.87859	+	G	20ex_vs_20st	exon
Pcordatum_s52	1782064	1782065	call-2	1.87859	+	G	20ex_vs_20st	exon
Pcordatum_s52	1782064	1782065	call-2	1.87859	+	G	20ex_vs_20st	exon
Pcordatum_s52	1782064	1782065	call-2	1.87859	+	G	20ex_vs_20st	exon
Pcordatum_s52	1782065	1782066	call-2	0.333963	+	G	20ex_vs_20st	exon
Pcordatum_s52	1782065	1782066	call-2	0.333963	+	G	20ex_vs_20st	exon
Pcordatum_s52	1782065	1782066	call-2	0.333963	+	G	20ex_vs_20st	exon
Pcordatum_s52	1782065	1782066	call-2	0.333963	+	G	20ex_vs_20st	exon
Pcordatum_s52	1782065	1782066	call-2	0.333963	+	G	20ex_vs_20st	exon
Pcordatum_s52	1782065	1782066	call-2	0.333963	+	G	20ex_vs_20st	exon
Pcordatum_s52	1782065	1782066	call-2	0.333963	+	G	20ex_vs_20st	exon
Pcordatum_s52	1782085	1782086	call-2	0.123174	+	G	20ex_vs_20st	exon
Pcordatum_s52	1782085	1782086	call-2	0.123174	+	G	20ex_vs_20st	exon
Pcordatum_s52	1782085	1782086	call-2	0.123174	+	G	20ex_vs_20st	exon
Pcordatum_s52	1782085	1782086	call-2	0.123174	+	G	20ex_vs_20st	exon
Pcordatum_s52	1782085	1782086	call-2	0.123174	+	G	20ex_vs_20st	exon
Pcordatum_s52	1782085	1782086	call-2	0.123174	+	G	20ex_vs_20st	exon
Pcordatum_s52	1782134	1782135	call-2	0.0151453	+	G	20ex_vs_20st	exon
Pcordatum_s52	1782134	1782135	call-2	0.0151453	+	G	20ex_vs_20st	exon
Pcordatum_s52	1782134	1782135	call-2	0.0151453	+	G	20ex_vs_20st	exon
Pcordatum_s52	1782134	1782135	call-2	0.0151453	+	G	20ex_vs_20st	exon
Pcordatum_s52	1782134	1782135	call-2	0.0151453	+	G	20ex_vs_20st	exon
Pcordatum_s52	1782541	1782542	call-2	0.894572	+	G	20ex_vs_20st	exon
Pcordatum_s52	1782541	1782542	call-2	0.894572	+	G	20ex_vs_20st	exon
Pcordatum_s52	1782541	1782542	call-2	0.894572	+	G	20ex_vs_20st	exon
Pcordatum_s52	1782541	1782542	call-2	0.894572	+	G	20ex_vs_20st	exon
Pcordatum_s52	1782541	1782542	call-2	0.894572	+	G	20ex_vs_20st	exon
Pcordatum_s52	1782564	1782565	call-2	1.25984	+	G	20ex_vs_20st	exon
Pcordatum_s52	1782564	1782565	call-2	1.25984	+	G	20ex_vs_20st	exon
Pcordatum_s52	1782564	1782565	call-2	1.25984	+	G	20ex_vs_20st	exon
Pcordatum_s52	1782564	1782565	call-2	1.25984	+	G	20ex_vs_20st	exon
Pcordatum_s52	1782564	1782565	call-2	1.25984	+	G	20ex_vs_20st	exon
Pcordatum_s52	1782564	1782565	call-2	1.25984	+	G	20ex_vs_20st	exon
Pcordatum_s52	1786377	1786378	call-2	0.0112664	+	C	20ex_vs_20st	exon
Pcordatum_s52	1786377	1786378	call-2	0.0112664	+	C	20ex_vs_20st	exon
Pcordatum_s52	1786377	1786378	call-2	0.0112664	+	C	20ex_vs_20st	exon
Pcordatum_s52	1786377	1786378	call-2	0.0112664	+	C	20ex_vs_20st	exon
Pcordatum_s52	1786377	1786378	call-2	0.0112664	+	C	20ex_vs_20st	exon
Pcordatum_s52	1786377	1786378	call-2	0.0112664	+	C	20ex_vs_20st	exon
Pcordatum_s52	1786377	1786378	call-2	0.0112664	+	C	20ex_vs_20st	exon
Pcordatum_s52	1786377	1786378	call-2	0.0112664	+	C	20ex_vs_20st	exon
Pcordatum_s52	1786418	1786419	call-2	0.577415	+	T	20ex_vs_20st	exon
Pcordatum_s52	1786418	1786419	call-2	0.577415	+	T	20ex_vs_20st	exon
Pcordatum_s52	1786418	1786419	call-2	0.577415	+	T	20ex_vs_20st	exon
Pcordatum_s52	1786418	1786419	call-2	0.577415	+	T	20ex_vs_20st	exon
Pcordatum_s52	1786418	1786419	call-2	0.577415	+	T	20ex_vs_20st	exon
Pcordatum_s52	1786418	1786419	call-2	0.577415	+	T	20ex_vs_20st	exon
Pcordatum_s52	1786418	1786419	call-2	0.577415	+	T	20ex_vs_20st	exon
Pcordatum_s52	1786418	1786419	call-2	0.577415	+	T	20ex_vs_20st	exon
Pcordatum_s52	1786445	1786446	call-2	1.33605	+	C	20ex_vs_20st	exon
Pcordatum_s52	1786445	1786446	call-2	1.33605	+	C	20ex_vs_20st	exon
Pcordatum_s52	1786445	1786446	call-2	1.33605	+	C	20ex_vs_20st	exon
Pcordatum_s52	1786445	1786446	call-2	1.33605	+	C	20ex_vs_20st	exon
Pcordatum_s52	1786445	1786446	call-2	1.33605	+	C	20ex_vs_20st	exon
Pcordatum_s52	1786445	1786446	call-2	1.33605	+	C	20ex_vs_20st	exon
Pcordatum_s52	1786445	1786446	call-2	1.33605	+	C	20ex_vs_20st	exon
Pcordatum_s52	1786445	1786446	call-2	1.33605	+	C	20ex_vs_20st	exon
Pcordatum_s52	1786446	1786447	call-2	0.579141	+	T	20ex_vs_20st	exon
Pcordatum_s52	1786446	1786447	call-2	0.579141	+	T	20ex_vs_20st	exon
Pcordatum_s52	1786446	1786447	call-2	0.579141	+	T	20ex_vs_20st	exon
Pcordatum_s52	1786446	1786447	call-2	0.579141	+	T	20ex_vs_20st	exon
Pcordatum_s52	1786446	1786447	call-2	0.579141	+	T	20ex_vs_20st	exon
Pcordatum_s52	1786446	1786447	call-2	0.579141	+	T	20ex_vs_20st	exon
Pcordatum_s52	1786446	1786447	call-2	0.579141	+	T	20ex_vs_20st	exon
Pcordatum_s52	1786446	1786447	call-2	0.579141	+	T	20ex_vs_20st	exon
Pcordatum_s52	1786458	1786459	call-2	0.515412	+	C	20ex_vs_20st	exon
Pcordatum_s52	1786458	1786459	call-2	0.515412	+	C	20ex_vs_20st	exon
Pcordatum_s52	1786458	1786459	call-2	0.515412	+	C	20ex_vs_20st	exon
Pcordatum_s52	1786458	1786459	call-2	0.515412	+	C	20ex_vs_20st	exon
Pcordatum_s52	1786458	1786459	call-2	0.515412	+	C	20ex_vs_20st	exon
Pcordatum_s52	1786458	1786459	call-2	0.515412	+	C	20ex_vs_20st	exon
Pcordatum_s52	1786458	1786459	call-2	0.515412	+	C	20ex_vs_20st	exon
Pcordatum_s52	1786458	1786459	call-2	0.515412	+	C	20ex_vs_20st	exon
Pcordatum_s52	1786459	1786460	call-2	0.0102388	+	G	20ex_vs_20st	exon
Pcordatum_s52	1786459	1786460	call-2	0.0102388	+	G	20ex_vs_20st	exon
Pcordatum_s52	1786459	1786460	call-2	0.0102388	+	G	20ex_vs_20st	exon
Pcordatum_s52	1786459	1786460	call-2	0.0102388	+	G	20ex_vs_20st	exon
Pcordatum_s52	1786459	1786460	call-2	0.0102388	+	G	20ex_vs_20st	exon
Pcordatum_s52	1786459	1786460	call-2	0.0102388	+	G	20ex_vs_20st	exon
Pcordatum_s52	1786459	1786460	call-2	0.0102388	+	G	20ex_vs_20st	exon
Pcordatum_s52	1786459	1786460	call-2	0.0102388	+	G	20ex_vs_20st	exon
Pcordatum_s52	1786489	1786490	call-2	2.32219	+	C	20ex_vs_20st	exon
Pcordatum_s52	1786489	1786490	call-2	2.32219	+	C	20ex_vs_20st	exon
Pcordatum_s52	1786489	1786490	call-2	2.32219	+	C	20ex_vs_20st	exon
Pcordatum_s52	1786489	1786490	call-2	2.32219	+	C	20ex_vs_20st	exon
Pcordatum_s52	1786489	1786490	call-2	2.32219	+	C	20ex_vs_20st	exon
Pcordatum_s52	1786489	1786490	call-2	2.32219	+	C	20ex_vs_20st	exon
Pcordatum_s52	1786489	1786490	call-2	2.32219	+	C	20ex_vs_20st	exon
Pcordatum_s52	1786489	1786490	call-2	2.32219	+	C	20ex_vs_20st	exon
Pcordatum_s52	1795863	1795864	call-2	0.372129	+	G	20ex_vs_20st	exon
Pcordatum_s53	1554421	1554422	call-2	4.0884	-	A	20ex_vs_20st	exon
Pcordatum_s53	1554422	1554423	call-2	0.220366	-	C	20ex_vs_20st	exon
Pcordatum_s54	204424	204425	call-2	1.33784	+	A	20ex_vs_20st	exon
Pcordatum_s54	204425	204426	call-2	0.0658414	+	G	20ex_vs_20st	exon
Pcordatum_s54	999253	999254	call-2	1.75812	-	G	20ex_vs_20st	exon
Pcordatum_s54	999253	999254	call-2	1.75812	-	G	20ex_vs_20st	exon
Pcordatum_s54	999256	999257	call-2	2.35281	-	T	20ex_vs_20st	exon
Pcordatum_s54	999256	999257	call-2	2.35281	-	T	20ex_vs_20st	exon
Pcordatum_s54	999261	999262	call-2	1.98972	-	G	20ex_vs_20st	exon
Pcordatum_s54	999261	999262	call-2	1.98972	-	G	20ex_vs_20st	exon
Pcordatum_s54	999379	999380	call-2	1.97926	-	G	20ex_vs_20st	exon
Pcordatum_s54	999379	999380	call-2	1.97926	-	G	20ex_vs_20st	exon
Pcordatum_s54	999407	999408	call-2	0.840032	-	C	20ex_vs_20st	exon
Pcordatum_s54	999407	999408	call-2	0.840032	-	C	20ex_vs_20st	exon
Pcordatum_s54	999445	999446	call-2	0.537372	-	T	20ex_vs_20st	exon
Pcordatum_s54	999445	999446	call-2	0.537372	-	T	20ex_vs_20st	exon
Pcordatum_s54	999451	999452	call-2	0.528359	-	T	20ex_vs_20st	exon
Pcordatum_s54	999451	999452	call-2	0.528359	-	T	20ex_vs_20st	exon
Pcordatum_s54	999452	999453	call-2	0.184646	-	G	20ex_vs_20st	exon
Pcordatum_s54	999452	999453	call-2	0.184646	-	G	20ex_vs_20st	exon
Pcordatum_s54	999452	999453	call-2	0.184646	-	G	20ex_vs_20st	exon
Pcordatum_s54	999452	999453	call-2	0.184646	-	G	20ex_vs_20st	exon
Pcordatum_s54	999536	999537	call-2	0.307432	-	G	20ex_vs_20st	exon
Pcordatum_s54	999536	999537	call-2	0.307432	-	G	20ex_vs_20st	exon
Pcordatum_s54	999537	999538	call-2	0.258449	-	G	20ex_vs_20st	exon
Pcordatum_s54	999537	999538	call-2	0.258449	-	G	20ex_vs_20st	exon
Pcordatum_s54	999556	999557	call-2	0.552873	-	C	20ex_vs_20st	exon
Pcordatum_s54	999556	999557	call-2	0.552873	-	C	20ex_vs_20st	exon
Pcordatum_s54	999557	999558	call-2	0.257914	-	T	20ex_vs_20st	exon
Pcordatum_s54	999557	999558	call-2	0.257914	-	T	20ex_vs_20st	exon
Pcordatum_s54	999843	999844	call-2	0.0404164	-	A	20ex_vs_20st	exon
Pcordatum_s54	999843	999844	call-2	0.0404164	-	A	20ex_vs_20st	exon
Pcordatum_s54	999938	999939	call-2	0.146852	-	A	20ex_vs_20st	exon
Pcordatum_s54	999938	999939	call-2	0.146852	-	A	20ex_vs_20st	exon
Pcordatum_s54	1217642	1217643	call-2	0.716706	-	G	20ex_vs_20st	exon
Pcordatum_s54	1217643	1217644	call-2	0.0625525	-	A	20ex_vs_20st	exon
Pcordatum_s55	1601015	1601016	call-2	0.75516	-	A	20ex_vs_20st	exon
Pcordatum_s55	1601015	1601016	call-2	0.75516	-	A	20ex_vs_20st	exon
Pcordatum_s55	1601015	1601016	call-2	0.75516	-	A	20ex_vs_20st	exon
Pcordatum_s55	1601015	1601016	call-2	0.75516	-	A	20ex_vs_20st	exon
Pcordatum_s55	1601015	1601016	call-2	0.75516	-	A	20ex_vs_20st	exon
Pcordatum_s55	1601015	1601016	call-2	0.75516	-	A	20ex_vs_20st	exon
Pcordatum_s55	1601015	1601016	call-2	0.75516	-	A	20ex_vs_20st	exon
Pcordatum_s55	1601015	1601016	call-2	0.75516	-	A	20ex_vs_20st	exon
Pcordatum_s55	1601015	1601016	call-2	0.75516	-	A	20ex_vs_20st	exon
Pcordatum_s55	1601015	1601016	call-2	0.75516	-	A	20ex_vs_20st	exon
Pcordatum_s55	1613416	1613417	call-2	0.341527	-	C	20ex_vs_20st	exon
Pcordatum_s55	1613416	1613417	call-2	0.341527	-	C	20ex_vs_20st	exon
Pcordatum_s55	1613416	1613417	call-2	0.341527	-	C	20ex_vs_20st	exon
Pcordatum_s55	1613416	1613417	call-2	0.341527	-	C	20ex_vs_20st	exon
Pcordatum_s55	1613416	1613417	call-2	0.341527	-	C	20ex_vs_20st	exon
Pcordatum_s55	1613416	1613417	call-2	0.341527	-	C	20ex_vs_20st	exon
Pcordatum_s55	1613416	1613417	call-2	0.341527	-	C	20ex_vs_20st	exon
Pcordatum_s55	1613416	1613417	call-2	0.341527	-	C	20ex_vs_20st	exon
Pcordatum_s55	1613416	1613417	call-2	0.341527	-	C	20ex_vs_20st	exon
Pcordatum_s55	1613416	1613417	call-2	0.341527	-	C	20ex_vs_20st	exon
Pcordatum_s55	1613416	1613417	call-2	0.341527	-	C	20ex_vs_20st	exon
Pcordatum_s55	1613416	1613417	call-2	0.341527	-	C	20ex_vs_20st	exon
Pcordatum_s55	1613416	1613417	call-2	0.341527	-	C	20ex_vs_20st	exon
Pcordatum_s55	1613416	1613417	call-2	0.341527	-	C	20ex_vs_20st	exon
Pcordatum_s55	1613416	1613417	call-2	0.341527	-	C	20ex_vs_20st	exon
Pcordatum_s55	1613416	1613417	call-2	0.341527	-	C	20ex_vs_20st	exon
Pcordatum_s55	1613416	1613417	call-2	0.341527	-	C	20ex_vs_20st	exon
Pcordatum_s55	1613480	1613481	call-2	0.350947	-	G	20ex_vs_20st	exon
Pcordatum_s55	1613480	1613481	call-2	0.350947	-	G	20ex_vs_20st	exon
Pcordatum_s55	1613480	1613481	call-2	0.350947	-	G	20ex_vs_20st	exon
Pcordatum_s55	1613480	1613481	call-2	0.350947	-	G	20ex_vs_20st	exon
Pcordatum_s55	1613480	1613481	call-2	0.350947	-	G	20ex_vs_20st	exon
Pcordatum_s55	1613480	1613481	call-2	0.350947	-	G	20ex_vs_20st	exon
Pcordatum_s55	1613480	1613481	call-2	0.350947	-	G	20ex_vs_20st	exon
Pcordatum_s55	1613480	1613481	call-2	0.350947	-	G	20ex_vs_20st	exon
Pcordatum_s55	1613480	1613481	call-2	0.350947	-	G	20ex_vs_20st	exon
Pcordatum_s55	1613480	1613481	call-2	0.350947	-	G	20ex_vs_20st	exon
Pcordatum_s55	1613480	1613481	call-2	0.350947	-	G	20ex_vs_20st	exon
Pcordatum_s55	1613480	1613481	call-2	0.350947	-	G	20ex_vs_20st	exon
Pcordatum_s55	1613480	1613481	call-2	0.350947	-	G	20ex_vs_20st	exon
Pcordatum_s55	1613480	1613481	call-2	0.350947	-	G	20ex_vs_20st	exon
Pcordatum_s55	1613480	1613481	call-2	0.350947	-	G	20ex_vs_20st	exon
Pcordatum_s55	1613480	1613481	call-2	0.350947	-	G	20ex_vs_20st	exon
Pcordatum_s55	1613480	1613481	call-2	0.350947	-	G	20ex_vs_20st	exon
Pcordatum_s55	1613544	1613545	call-2	0.480084	-	G	20ex_vs_20st	exon
Pcordatum_s55	1613544	1613545	call-2	0.480084	-	G	20ex_vs_20st	exon
Pcordatum_s55	1613544	1613545	call-2	0.480084	-	G	20ex_vs_20st	exon
Pcordatum_s55	1613544	1613545	call-2	0.480084	-	G	20ex_vs_20st	exon
Pcordatum_s55	1613544	1613545	call-2	0.480084	-	G	20ex_vs_20st	exon
Pcordatum_s55	1613544	1613545	call-2	0.480084	-	G	20ex_vs_20st	exon
Pcordatum_s55	1613544	1613545	call-2	0.480084	-	G	20ex_vs_20st	exon
Pcordatum_s55	1613544	1613545	call-2	0.480084	-	G	20ex_vs_20st	exon
Pcordatum_s55	1613544	1613545	call-2	0.480084	-	G	20ex_vs_20st	exon
Pcordatum_s55	1613544	1613545	call-2	0.480084	-	G	20ex_vs_20st	exon
Pcordatum_s55	1613544	1613545	call-2	0.480084	-	G	20ex_vs_20st	exon
Pcordatum_s55	1613544	1613545	call-2	0.480084	-	G	20ex_vs_20st	exon
Pcordatum_s55	1613544	1613545	call-2	0.480084	-	G	20ex_vs_20st	exon
Pcordatum_s55	1613544	1613545	call-2	0.480084	-	G	20ex_vs_20st	exon
Pcordatum_s55	1613544	1613545	call-2	0.480084	-	G	20ex_vs_20st	exon
Pcordatum_s55	1613544	1613545	call-2	0.480084	-	G	20ex_vs_20st	exon
Pcordatum_s55	1613544	1613545	call-2	0.480084	-	G	20ex_vs_20st	exon
Pcordatum_s55	1613546	1613547	call-2	0.414153	-	C	20ex_vs_20st	exon
Pcordatum_s55	1613546	1613547	call-2	0.414153	-	C	20ex_vs_20st	exon
Pcordatum_s55	1613546	1613547	call-2	0.414153	-	C	20ex_vs_20st	exon
Pcordatum_s55	1613546	1613547	call-2	0.414153	-	C	20ex_vs_20st	exon
Pcordatum_s55	1613546	1613547	call-2	0.414153	-	C	20ex_vs_20st	exon
Pcordatum_s55	1613546	1613547	call-2	0.414153	-	C	20ex_vs_20st	exon
Pcordatum_s55	1613546	1613547	call-2	0.414153	-	C	20ex_vs_20st	exon
Pcordatum_s55	1613546	1613547	call-2	0.414153	-	C	20ex_vs_20st	exon
Pcordatum_s55	1613546	1613547	call-2	0.414153	-	C	20ex_vs_20st	exon
Pcordatum_s55	1613546	1613547	call-2	0.414153	-	C	20ex_vs_20st	exon
Pcordatum_s55	1613546	1613547	call-2	0.414153	-	C	20ex_vs_20st	exon
Pcordatum_s55	1613546	1613547	call-2	0.414153	-	C	20ex_vs_20st	exon
Pcordatum_s55	1613546	1613547	call-2	0.414153	-	C	20ex_vs_20st	exon
Pcordatum_s55	1613546	1613547	call-2	0.414153	-	C	20ex_vs_20st	exon
Pcordatum_s55	1613546	1613547	call-2	0.414153	-	C	20ex_vs_20st	exon
Pcordatum_s55	1613546	1613547	call-2	0.414153	-	C	20ex_vs_20st	exon
Pcordatum_s55	1613546	1613547	call-2	0.414153	-	C	20ex_vs_20st	exon
Pcordatum_s55	1613600	1613601	call-2	-0.00194012	-	A	20ex_vs_20st	exon
Pcordatum_s55	1613600	1613601	call-2	-0.00194012	-	A	20ex_vs_20st	exon
Pcordatum_s55	1613600	1613601	call-2	-0.00194012	-	A	20ex_vs_20st	exon
Pcordatum_s55	1613600	1613601	call-2	-0.00194012	-	A	20ex_vs_20st	exon
Pcordatum_s55	1613600	1613601	call-2	-0.00194012	-	A	20ex_vs_20st	exon
Pcordatum_s55	1613600	1613601	call-2	-0.00194012	-	A	20ex_vs_20st	exon
Pcordatum_s55	1613600	1613601	call-2	-0.00194012	-	A	20ex_vs_20st	exon
Pcordatum_s55	1613600	1613601	call-2	-0.00194012	-	A	20ex_vs_20st	exon
Pcordatum_s55	1613600	1613601	call-2	-0.00194012	-	A	20ex_vs_20st	exon
Pcordatum_s55	1613600	1613601	call-2	-0.00194012	-	A	20ex_vs_20st	exon
Pcordatum_s55	1613600	1613601	call-2	-0.00194012	-	A	20ex_vs_20st	exon
Pcordatum_s55	1613600	1613601	call-2	-0.00194012	-	A	20ex_vs_20st	exon
Pcordatum_s55	1613600	1613601	call-2	-0.00194012	-	A	20ex_vs_20st	exon
Pcordatum_s55	1613600	1613601	call-2	-0.00194012	-	A	20ex_vs_20st	exon
Pcordatum_s55	1613600	1613601	call-2	-0.00194012	-	A	20ex_vs_20st	exon
Pcordatum_s55	1613600	1613601	call-2	-0.00194012	-	A	20ex_vs_20st	exon
Pcordatum_s55	1613600	1613601	call-2	-0.00194012	-	A	20ex_vs_20st	exon
Pcordatum_s55	1613604	1613605	call-2	1.02215	-	C	20ex_vs_20st	exon
Pcordatum_s55	1613604	1613605	call-2	1.02215	-	C	20ex_vs_20st	exon
Pcordatum_s55	1613604	1613605	call-2	1.02215	-	C	20ex_vs_20st	exon
Pcordatum_s55	1613604	1613605	call-2	1.02215	-	C	20ex_vs_20st	exon
Pcordatum_s55	1613604	1613605	call-2	1.02215	-	C	20ex_vs_20st	exon
Pcordatum_s55	1613604	1613605	call-2	1.02215	-	C	20ex_vs_20st	exon
Pcordatum_s55	1613604	1613605	call-2	1.02215	-	C	20ex_vs_20st	exon
Pcordatum_s55	1613604	1613605	call-2	1.02215	-	C	20ex_vs_20st	exon
Pcordatum_s55	1613604	1613605	call-2	1.02215	-	C	20ex_vs_20st	exon
Pcordatum_s55	1613604	1613605	call-2	1.02215	-	C	20ex_vs_20st	exon
Pcordatum_s55	1613604	1613605	call-2	1.02215	-	C	20ex_vs_20st	exon
Pcordatum_s55	1613604	1613605	call-2	1.02215	-	C	20ex_vs_20st	exon
Pcordatum_s55	1613604	1613605	call-2	1.02215	-	C	20ex_vs_20st	exon
Pcordatum_s55	1613604	1613605	call-2	1.02215	-	C	20ex_vs_20st	exon
Pcordatum_s55	1613604	1613605	call-2	1.02215	-	C	20ex_vs_20st	exon
Pcordatum_s55	1613604	1613605	call-2	1.02215	-	C	20ex_vs_20st	exon
Pcordatum_s55	1613604	1613605	call-2	1.02215	-	C	20ex_vs_20st	exon
Pcordatum_s55	1613607	1613608	call-2	0.0327908	-	C	20ex_vs_20st	exon
Pcordatum_s55	1613607	1613608	call-2	0.0327908	-	C	20ex_vs_20st	exon
Pcordatum_s55	1613607	1613608	call-2	0.0327908	-	C	20ex_vs_20st	exon
Pcordatum_s55	1613607	1613608	call-2	0.0327908	-	C	20ex_vs_20st	exon
Pcordatum_s55	1613607	1613608	call-2	0.0327908	-	C	20ex_vs_20st	exon
Pcordatum_s55	1613607	1613608	call-2	0.0327908	-	C	20ex_vs_20st	exon
Pcordatum_s55	1613607	1613608	call-2	0.0327908	-	C	20ex_vs_20st	exon
Pcordatum_s55	1613607	1613608	call-2	0.0327908	-	C	20ex_vs_20st	exon
Pcordatum_s55	1613607	1613608	call-2	0.0327908	-	C	20ex_vs_20st	exon
Pcordatum_s55	1613607	1613608	call-2	0.0327908	-	C	20ex_vs_20st	exon
Pcordatum_s55	1613607	1613608	call-2	0.0327908	-	C	20ex_vs_20st	exon
Pcordatum_s55	1613607	1613608	call-2	0.0327908	-	C	20ex_vs_20st	exon
Pcordatum_s55	1613607	1613608	call-2	0.0327908	-	C	20ex_vs_20st	exon
Pcordatum_s55	1613607	1613608	call-2	0.0327908	-	C	20ex_vs_20st	exon
Pcordatum_s55	1613607	1613608	call-2	0.0327908	-	C	20ex_vs_20st	exon
Pcordatum_s55	1613607	1613608	call-2	0.0327908	-	C	20ex_vs_20st	exon
Pcordatum_s55	1613607	1613608	call-2	0.0327908	-	C	20ex_vs_20st	exon
Pcordatum_s58	1496587	1496588	call-2	0.000212	-	T	20ex_vs_20st	exon
Pcordatum_s59	81077	81078	call-2	0.356019	+	C	20ex_vs_20st	exon
Pcordatum_s59	81078	81079	call-2	0.0803328	+	A	20ex_vs_20st	exon
Pcordatum_s59	81091	81092	call-2	0.244583	+	C	20ex_vs_20st	exon
Pcordatum_s59	81092	81093	call-2	0.261902	+	G	20ex_vs_20st	exon
Pcordatum_s59	81141	81142	call-2	0.335911	+	C	20ex_vs_20st	exon
Pcordatum_s59	81142	81143	call-2	0.0397307	+	T	20ex_vs_20st	exon
Pcordatum_s59	81403	81404	call-2	0.811554	+	T	20ex_vs_20st	exon
Pcordatum_s59	81409	81410	call-2	0.696152	+	A	20ex_vs_20st	exon
Pcordatum_s59	81428	81429	call-2	1.29828	+	T	20ex_vs_20st	exon
Pcordatum_s59	81429	81430	call-2	0.0612294	+	T	20ex_vs_20st	exon
Pcordatum_s59	81451	81452	call-2	3.33237	+	G	20ex_vs_20st	exon
Pcordatum_s61	1229977	1229978	call-2	2.65002	+	G	20ex_vs_20st	exon
Pcordatum_s61	1448794	1448795	call-2	3.0133	+	T	20ex_vs_20st	exon
Pcordatum_s62	968338	968339	call-2	0.86908	-	G	20ex_vs_20st	exon
Pcordatum_s62	968338	968339	call-2	0.86908	-	G	20ex_vs_20st	exon
Pcordatum_s62	968338	968339	call-2	0.86908	-	G	20ex_vs_20st	exon
Pcordatum_s62	968338	968339	call-2	0.86908	-	G	20ex_vs_20st	exon
Pcordatum_s62	968338	968339	call-2	0.86908	-	G	20ex_vs_20st	exon
Pcordatum_s62	968338	968339	call-2	0.86908	-	G	20ex_vs_20st	exon
Pcordatum_s62	968338	968339	call-2	0.86908	-	G	20ex_vs_20st	exon
Pcordatum_s62	968339	968340	call-2	0.0798988	-	G	20ex_vs_20st	exon
Pcordatum_s62	968339	968340	call-2	0.0798988	-	G	20ex_vs_20st	exon
Pcordatum_s62	968339	968340	call-2	0.0798988	-	G	20ex_vs_20st	exon
Pcordatum_s62	968339	968340	call-2	0.0798988	-	G	20ex_vs_20st	exon
Pcordatum_s62	968339	968340	call-2	0.0798988	-	G	20ex_vs_20st	exon
Pcordatum_s62	968339	968340	call-2	0.0798988	-	G	20ex_vs_20st	exon
Pcordatum_s62	968339	968340	call-2	0.0798988	-	G	20ex_vs_20st	exon
Pcordatum_s62	968419	968420	call-2	1.77038	-	G	20ex_vs_20st	exon
Pcordatum_s62	968419	968420	call-2	1.77038	-	G	20ex_vs_20st	exon
Pcordatum_s62	968419	968420	call-2	1.77038	-	G	20ex_vs_20st	exon
Pcordatum_s62	968419	968420	call-2	1.77038	-	G	20ex_vs_20st	exon
Pcordatum_s62	968419	968420	call-2	1.77038	-	G	20ex_vs_20st	exon
Pcordatum_s62	968419	968420	call-2	1.77038	-	G	20ex_vs_20st	exon
Pcordatum_s62	968419	968420	call-2	1.77038	-	G	20ex_vs_20st	exon
Pcordatum_s62	968420	968421	call-2	0.273717	-	T	20ex_vs_20st	exon
Pcordatum_s62	968420	968421	call-2	0.273717	-	T	20ex_vs_20st	exon
Pcordatum_s62	968420	968421	call-2	0.273717	-	T	20ex_vs_20st	exon
Pcordatum_s62	968420	968421	call-2	0.273717	-	T	20ex_vs_20st	exon
Pcordatum_s62	968420	968421	call-2	0.273717	-	T	20ex_vs_20st	exon
Pcordatum_s62	968420	968421	call-2	0.273717	-	T	20ex_vs_20st	exon
Pcordatum_s62	968420	968421	call-2	0.273717	-	T	20ex_vs_20st	exon
Pcordatum_s62	968446	968447	call-2	1.33038	-	C	20ex_vs_20st	exon
Pcordatum_s62	968446	968447	call-2	1.33038	-	C	20ex_vs_20st	exon
Pcordatum_s62	968446	968447	call-2	1.33038	-	C	20ex_vs_20st	exon
Pcordatum_s62	968446	968447	call-2	1.33038	-	C	20ex_vs_20st	exon
Pcordatum_s62	968446	968447	call-2	1.33038	-	C	20ex_vs_20st	exon
Pcordatum_s62	968446	968447	call-2	1.33038	-	C	20ex_vs_20st	exon
Pcordatum_s62	968446	968447	call-2	1.33038	-	C	20ex_vs_20st	exon
Pcordatum_s62	969534	969535	call-2	0.792372	-	C	20ex_vs_20st	exon
Pcordatum_s62	969534	969535	call-2	0.792372	-	C	20ex_vs_20st	exon
Pcordatum_s62	969534	969535	call-2	0.792372	-	C	20ex_vs_20st	exon
Pcordatum_s62	969534	969535	call-2	0.792372	-	C	20ex_vs_20st	exon
Pcordatum_s62	969534	969535	call-2	0.792372	-	C	20ex_vs_20st	exon
Pcordatum_s62	969534	969535	call-2	0.792372	-	C	20ex_vs_20st	exon
Pcordatum_s62	969534	969535	call-2	0.792372	-	C	20ex_vs_20st	exon
Pcordatum_s62	969535	969536	call-2	0.152957	-	C	20ex_vs_20st	exon
Pcordatum_s62	969535	969536	call-2	0.152957	-	C	20ex_vs_20st	exon
Pcordatum_s62	969535	969536	call-2	0.152957	-	C	20ex_vs_20st	exon
Pcordatum_s62	969535	969536	call-2	0.152957	-	C	20ex_vs_20st	exon
Pcordatum_s62	969535	969536	call-2	0.152957	-	C	20ex_vs_20st	exon
Pcordatum_s62	969535	969536	call-2	0.152957	-	C	20ex_vs_20st	exon
Pcordatum_s62	969535	969536	call-2	0.152957	-	C	20ex_vs_20st	exon
Pcordatum_s62	1603182	1603183	call-2	2.40865	+	C	20ex_vs_20st	exon
Pcordatum_s62	1603183	1603184	call-2	0.0294764	+	A	20ex_vs_20st	exon
Pcordatum_s62	1603197	1603198	call-2	3.20569	+	C	20ex_vs_20st	exon
Pcordatum_s62	1603198	1603199	call-2	0.155014	+	C	20ex_vs_20st	exon
Pcordatum_s62	1603268	1603269	call-2	0.0334352	+	C	20ex_vs_20st	exon
Pcordatum_s63	41973	41974	call-2	0.137704	-	G	20ex_vs_20st	exon
Pcordatum_s63	41974	41975	call-2	0.133305	-	C	20ex_vs_20st	exon
Pcordatum_s63	44141	44142	call-2	0.197305	-	G	20ex_vs_20st	exon
Pcordatum_s63	44142	44143	call-2	0.169882	-	C	20ex_vs_20st	exon
Pcordatum_s63	44355	44356	call-2	6.53369	-	A	20ex_vs_20st	exon
Pcordatum_s63	44356	44357	call-2	0.0912951	-	G	20ex_vs_20st	exon
Pcordatum_s64	969129	969130	call-2	0.0111607	+	T	20ex_vs_20st	exon
Pcordatum_s64	969130	969131	call-2	0.0361698	+	G	20ex_vs_20st	exon
Pcordatum_s64	1478576	1478577	call-2	0.0121327	+	C	20ex_vs_20st	exon
Pcordatum_s66	805909	805910	call-2	0.813821	-	C	20ex_vs_20st	exon
Pcordatum_s66	805910	805911	call-2	0.0570326	-	C	20ex_vs_20st	exon
Pcordatum_s66	819621	819622	call-2	3.47827	-	G	20ex_vs_20st	exon
Pcordatum_s66	819622	819623	call-2	0.0567725	-	C	20ex_vs_20st	exon
Pcordatum_s67	475063	475064	call-2	2.52833	-	G	20ex_vs_20st	exon
Pcordatum_s67	475063	475064	call-2	2.52833	-	G	20ex_vs_20st	exon
Pcordatum_s67	475063	475064	call-2	2.52833	-	G	20ex_vs_20st	exon
Pcordatum_s67	475063	475064	call-2	2.52833	-	G	20ex_vs_20st	exon
Pcordatum_s67	475063	475064	call-2	2.52833	-	G	20ex_vs_20st	exon
Pcordatum_s67	475063	475064	call-2	2.52833	-	G	20ex_vs_20st	exon
Pcordatum_s67	475063	475064	call-2	2.52833	-	G	20ex_vs_20st	exon
Pcordatum_s67	475063	475064	call-2	2.52833	-	G	20ex_vs_20st	exon
Pcordatum_s68	1318855	1318856	call-2	4.9139	+	A	20ex_vs_20st	exon
Pcordatum_s68	1318856	1318857	call-2	0.0478588	+	T	20ex_vs_20st	exon
Pcordatum_s68	1318894	1318895	call-2	7.17051	+	C	20ex_vs_20st	exon
Pcordatum_s68	1319233	1319234	call-2	3.1935	+	G	20ex_vs_20st	exon
Pcordatum_s68	1319234	1319235	call-2	0.0270931	+	A	20ex_vs_20st	exon
Pcordatum_s69	138979	138980	call-2	2.07565	+	A	20ex_vs_20st	exon
Pcordatum_s69	138979	138980	call-2	2.07565	+	A	20ex_vs_20st	exon
Pcordatum_s69	138979	138980	call-2	2.07565	+	A	20ex_vs_20st	exon
Pcordatum_s69	138979	138980	call-2	2.07565	+	A	20ex_vs_20st	exon
Pcordatum_s69	138979	138980	call-2	2.07565	+	A	20ex_vs_20st	exon
Pcordatum_s69	138979	138980	call-2	2.07565	+	A	20ex_vs_20st	exon
Pcordatum_s69	138979	138980	call-2	2.07565	+	A	20ex_vs_20st	exon
Pcordatum_s69	138980	138981	call-2	0.0792343	+	G	20ex_vs_20st	exon
Pcordatum_s69	138980	138981	call-2	0.0792343	+	G	20ex_vs_20st	exon
Pcordatum_s69	138980	138981	call-2	0.0792343	+	G	20ex_vs_20st	exon
Pcordatum_s69	138980	138981	call-2	0.0792343	+	G	20ex_vs_20st	exon
Pcordatum_s69	138980	138981	call-2	0.0792343	+	G	20ex_vs_20st	exon
Pcordatum_s69	138980	138981	call-2	0.0792343	+	G	20ex_vs_20st	exon
Pcordatum_s69	138980	138981	call-2	0.0792343	+	G	20ex_vs_20st	exon
Pcordatum_s69	373560	373561	call-2	3.46331	+	G	20ex_vs_20st	exon
Pcordatum_s69	373587	373588	call-2	3.33095	+	G	20ex_vs_20st	exon
Pcordatum_s69	961037	961038	call-2	0.135609	+	G	20ex_vs_20st	exon
Pcordatum_s70	1059479	1059480	call-2	0.48149	-	T	20ex_vs_20st	exon
Pcordatum_s72	543240	543241	call-2	0.14584	+	A	20ex_vs_20st	exon
Pcordatum_s72	543241	543242	call-2	0.145732	+	T	20ex_vs_20st	exon
Pcordatum_s72	889064	889065	call-2	5.56604	+	C	20ex_vs_20st	exon
Pcordatum_s72	889076	889077	call-2	5.0219	+	A	20ex_vs_20st	exon
Pcordatum_s72	892194	892195	call-2	2.42196	+	G	20ex_vs_20st	exon
Pcordatum_s72	892195	892196	call-2	2.49554	+	T	20ex_vs_20st	exon
Pcordatum_s74	1579429	1579430	call-2	0.373709	-	A	20ex_vs_20st	exon
Pcordatum_s74	1579761	1579762	call-2	2.31415	-	A	20ex_vs_20st	exon
Pcordatum_s74	1579762	1579763	call-2	0.221224	-	C	20ex_vs_20st	exon
Pcordatum_s77	1307164	1307165	call-2	3.92337	+	A	20ex_vs_20st	exon
Pcordatum_s77	1307274	1307275	call-2	2.57507	+	T	20ex_vs_20st	exon
Pcordatum_s77	1307296	1307297	call-2	1.37603	+	A	20ex_vs_20st	exon
Pcordatum_s78	1108181	1108182	call-2	0.00801971	-	C	20ex_vs_20st	exon
Pcordatum_s78	1135499	1135500	call-2	0.0185501	-	C	20ex_vs_20st	exon
Pcordatum_s78	1135500	1135501	call-2	0.00967602	-	T	20ex_vs_20st	exon
Pcordatum_s79	791923	791924	call-2	0.0268606	+	A	20ex_vs_20st	exon
Pcordatum_s79	791934	791935	call-2	1.94494	+	T	20ex_vs_20st	exon
Pcordatum_s79	791935	791936	call-2	0.107121	+	T	20ex_vs_20st	exon
Pcordatum_s82	44675	44676	call-2	6.4304	+	A	20ex_vs_20st	exon
Pcordatum_s82	44675	44676	call-2	6.4304	+	A	20ex_vs_20st	exon
Pcordatum_s82	44675	44676	call-2	6.4304	+	A	20ex_vs_20st	exon
Pcordatum_s82	44984	44985	call-2	2.81251	+	T	20ex_vs_20st	exon
Pcordatum_s82	44984	44985	call-2	2.81251	+	T	20ex_vs_20st	exon
Pcordatum_s82	44984	44985	call-2	2.81251	+	T	20ex_vs_20st	exon
Pcordatum_s82	44985	44986	call-2	0.0450153	+	C	20ex_vs_20st	exon
Pcordatum_s82	44985	44986	call-2	0.0450153	+	C	20ex_vs_20st	exon
Pcordatum_s82	44985	44986	call-2	0.0450153	+	C	20ex_vs_20st	exon
Pcordatum_s84	99864	99865	call-2	0.330526	-	G	20ex_vs_20st	exon
Pcordatum_s84	99864	99865	call-2	0.330526	-	G	20ex_vs_20st	exon
Pcordatum_s84	99864	99865	call-2	0.330526	-	G	20ex_vs_20st	exon
Pcordatum_s84	99882	99883	call-2	0.847716	-	T	20ex_vs_20st	exon
Pcordatum_s84	99882	99883	call-2	0.847716	-	T	20ex_vs_20st	exon
Pcordatum_s84	99882	99883	call-2	0.847716	-	T	20ex_vs_20st	exon
Pcordatum_s84	99883	99884	call-2	0.249777	-	C	20ex_vs_20st	exon
Pcordatum_s84	99883	99884	call-2	0.249777	-	C	20ex_vs_20st	exon
Pcordatum_s84	99883	99884	call-2	0.249777	-	C	20ex_vs_20st	exon
Pcordatum_s84	99912	99913	call-2	0.417683	-	T	20ex_vs_20st	exon
Pcordatum_s84	99912	99913	call-2	0.417683	-	T	20ex_vs_20st	exon
Pcordatum_s84	99912	99913	call-2	0.417683	-	T	20ex_vs_20st	exon
Pcordatum_s84	100124	100125	call-2	0.240004	-	G	20ex_vs_20st	exon
Pcordatum_s84	100124	100125	call-2	0.240004	-	G	20ex_vs_20st	exon
Pcordatum_s84	100124	100125	call-2	0.240004	-	G	20ex_vs_20st	exon
Pcordatum_s84	100125	100126	call-2	0.439317	-	G	20ex_vs_20st	exon
Pcordatum_s84	100125	100126	call-2	0.439317	-	G	20ex_vs_20st	exon
Pcordatum_s84	100125	100126	call-2	0.439317	-	G	20ex_vs_20st	exon
Pcordatum_s84	100125	100126	call-2	0.439317	-	G	20ex_vs_20st	exon
Pcordatum_s84	100125	100126	call-2	0.439317	-	G	20ex_vs_20st	exon
Pcordatum_s84	100125	100126	call-2	0.439317	-	G	20ex_vs_20st	exon
Pcordatum_s84	100150	100151	call-2	0.477713	-	C	20ex_vs_20st	exon
Pcordatum_s84	100150	100151	call-2	0.477713	-	C	20ex_vs_20st	exon
Pcordatum_s84	100150	100151	call-2	0.477713	-	C	20ex_vs_20st	exon
Pcordatum_s84	100192	100193	call-2	0.108899	-	G	20ex_vs_20st	exon
Pcordatum_s84	100192	100193	call-2	0.108899	-	G	20ex_vs_20st	exon
Pcordatum_s84	100192	100193	call-2	0.108899	-	G	20ex_vs_20st	exon
Pcordatum_s84	100193	100194	call-2	0.15525	-	T	20ex_vs_20st	exon
Pcordatum_s84	100193	100194	call-2	0.15525	-	T	20ex_vs_20st	exon
Pcordatum_s84	100193	100194	call-2	0.15525	-	T	20ex_vs_20st	exon
Pcordatum_s84	100218	100219	call-2	-0.000314	-	C	20ex_vs_20st	exon
Pcordatum_s84	100218	100219	call-2	-0.000314	-	C	20ex_vs_20st	exon
Pcordatum_s84	100218	100219	call-2	-0.000314	-	C	20ex_vs_20st	exon
Pcordatum_s84	100219	100220	call-2	0.51617	-	C	20ex_vs_20st	exon
Pcordatum_s84	100219	100220	call-2	0.51617	-	C	20ex_vs_20st	exon
Pcordatum_s84	100219	100220	call-2	0.51617	-	C	20ex_vs_20st	exon
Pcordatum_s84	100450	100451	call-2	0.250866	-	A	20ex_vs_20st	exon
Pcordatum_s84	100450	100451	call-2	0.250866	-	A	20ex_vs_20st	exon
Pcordatum_s84	100450	100451	call-2	0.250866	-	A	20ex_vs_20st	exon
Pcordatum_s84	100452	100453	call-2	1.56709	-	C	20ex_vs_20st	exon
Pcordatum_s84	100452	100453	call-2	1.56709	-	C	20ex_vs_20st	exon
Pcordatum_s84	100452	100453	call-2	1.56709	-	C	20ex_vs_20st	exon
Pcordatum_s84	100616	100617	call-2	2.05792	-	G	20ex_vs_20st	exon
Pcordatum_s84	100616	100617	call-2	2.05792	-	G	20ex_vs_20st	exon
Pcordatum_s84	100960	100961	call-2	0.0439612	-	G	20ex_vs_20st	exon
Pcordatum_s84	100960	100961	call-2	0.0439612	-	G	20ex_vs_20st	exon
Pcordatum_s84	100960	100961	call-2	0.0439612	-	G	20ex_vs_20st	exon
Pcordatum_s84	100961	100962	call-2	0.230371	-	A	20ex_vs_20st	exon
Pcordatum_s84	100961	100962	call-2	0.230371	-	A	20ex_vs_20st	exon
Pcordatum_s84	100961	100962	call-2	0.230371	-	A	20ex_vs_20st	exon
Pcordatum_s84	101785	101786	call-2	1.80469	-	T	20ex_vs_20st	exon
Pcordatum_s84	101785	101786	call-2	1.80469	-	T	20ex_vs_20st	exon
Pcordatum_s84	101785	101786	call-2	1.80469	-	T	20ex_vs_20st	exon
Pcordatum_s84	101859	101860	call-2	0.126082	-	G	20ex_vs_20st	exon
Pcordatum_s84	101859	101860	call-2	0.126082	-	G	20ex_vs_20st	exon
Pcordatum_s84	101859	101860	call-2	0.126082	-	G	20ex_vs_20st	exon
Pcordatum_s84	102113	102114	call-2	1.3224	-	A	20ex_vs_20st	exon
Pcordatum_s84	102113	102114	call-2	1.3224	-	A	20ex_vs_20st	exon
Pcordatum_s84	102113	102114	call-2	1.3224	-	A	20ex_vs_20st	exon
Pcordatum_s86	521785	521786	call-2	4.0728	-	A	20ex_vs_20st	exon
Pcordatum_s86	521785	521786	call-2	4.0728	-	A	20ex_vs_20st	exon
Pcordatum_s86	521785	521786	call-2	4.0728	-	A	20ex_vs_20st	exon
Pcordatum_s86	521785	521786	call-2	4.0728	-	A	20ex_vs_20st	exon
Pcordatum_s86	521785	521786	call-2	4.0728	-	A	20ex_vs_20st	exon
Pcordatum_s86	521785	521786	call-2	4.0728	-	A	20ex_vs_20st	exon
Pcordatum_s86	521785	521786	call-2	4.0728	-	A	20ex_vs_20st	exon
Pcordatum_s86	521785	521786	call-2	4.0728	-	A	20ex_vs_20st	exon
Pcordatum_s86	521785	521786	call-2	4.0728	-	A	20ex_vs_20st	exon
Pcordatum_s86	521785	521786	call-2	4.0728	-	A	20ex_vs_20st	exon
Pcordatum_s86	521785	521786	call-2	4.0728	-	A	20ex_vs_20st	exon
Pcordatum_s86	521785	521786	call-2	4.0728	-	A	20ex_vs_20st	exon
Pcordatum_s86	521795	521796	call-2	1.48432	-	A	20ex_vs_20st	exon
Pcordatum_s86	521795	521796	call-2	1.48432	-	A	20ex_vs_20st	exon
Pcordatum_s86	521795	521796	call-2	1.48432	-	A	20ex_vs_20st	exon
Pcordatum_s86	521795	521796	call-2	1.48432	-	A	20ex_vs_20st	exon
Pcordatum_s86	521795	521796	call-2	1.48432	-	A	20ex_vs_20st	exon
Pcordatum_s86	521795	521796	call-2	1.48432	-	A	20ex_vs_20st	exon
Pcordatum_s86	521795	521796	call-2	1.48432	-	A	20ex_vs_20st	exon
Pcordatum_s86	521795	521796	call-2	1.48432	-	A	20ex_vs_20st	exon
Pcordatum_s86	521795	521796	call-2	1.48432	-	A	20ex_vs_20st	exon
Pcordatum_s86	521795	521796	call-2	1.48432	-	A	20ex_vs_20st	exon
Pcordatum_s86	521795	521796	call-2	1.48432	-	A	20ex_vs_20st	exon
Pcordatum_s86	521795	521796	call-2	1.48432	-	A	20ex_vs_20st	exon
Pcordatum_s86	553320	553321	call-2	11.049	-	C	20ex_vs_20st	exon
Pcordatum_s86	553320	553321	call-2	11.049	-	C	20ex_vs_20st	exon
Pcordatum_s86	553320	553321	call-2	11.049	-	C	20ex_vs_20st	exon
Pcordatum_s86	553320	553321	call-2	11.049	-	C	20ex_vs_20st	exon
Pcordatum_s86	553320	553321	call-2	11.049	-	C	20ex_vs_20st	exon
Pcordatum_s86	553320	553321	call-2	11.049	-	C	20ex_vs_20st	exon
Pcordatum_s86	553339	553340	call-2	11.7578	-	C	20ex_vs_20st	exon
Pcordatum_s86	553339	553340	call-2	11.7578	-	C	20ex_vs_20st	exon
Pcordatum_s86	553339	553340	call-2	11.7578	-	C	20ex_vs_20st	exon
Pcordatum_s86	553339	553340	call-2	11.7578	-	C	20ex_vs_20st	exon
Pcordatum_s86	553339	553340	call-2	11.7578	-	C	20ex_vs_20st	exon
Pcordatum_s86	553339	553340	call-2	11.7578	-	C	20ex_vs_20st	exon
Pcordatum_s86	553349	553350	call-2	11.5292	-	G	20ex_vs_20st	exon
Pcordatum_s86	553349	553350	call-2	11.5292	-	G	20ex_vs_20st	exon
Pcordatum_s86	553349	553350	call-2	11.5292	-	G	20ex_vs_20st	exon
Pcordatum_s86	553349	553350	call-2	11.5292	-	G	20ex_vs_20st	exon
Pcordatum_s86	553349	553350	call-2	11.5292	-	G	20ex_vs_20st	exon
Pcordatum_s86	553349	553350	call-2	11.5292	-	G	20ex_vs_20st	exon
Pcordatum_s86	553398	553399	call-2	9.96216	-	T	20ex_vs_20st	exon
Pcordatum_s86	553398	553399	call-2	9.96216	-	T	20ex_vs_20st	exon
Pcordatum_s86	553398	553399	call-2	9.96216	-	T	20ex_vs_20st	exon
Pcordatum_s86	553398	553399	call-2	9.96216	-	T	20ex_vs_20st	exon
Pcordatum_s86	553398	553399	call-2	9.96216	-	T	20ex_vs_20st	exon
Pcordatum_s86	553398	553399	call-2	9.96216	-	T	20ex_vs_20st	exon
Pcordatum_s86	553422	553423	call-2	10.9893	-	C	20ex_vs_20st	exon
Pcordatum_s86	553422	553423	call-2	10.9893	-	C	20ex_vs_20st	exon
Pcordatum_s86	553422	553423	call-2	10.9893	-	C	20ex_vs_20st	exon
Pcordatum_s86	553422	553423	call-2	10.9893	-	C	20ex_vs_20st	exon
Pcordatum_s86	553422	553423	call-2	10.9893	-	C	20ex_vs_20st	exon
Pcordatum_s86	553422	553423	call-2	10.9893	-	C	20ex_vs_20st	exon
Pcordatum_s86	553431	553432	call-2	11.7877	-	A	20ex_vs_20st	exon
Pcordatum_s86	553431	553432	call-2	11.7877	-	A	20ex_vs_20st	exon
Pcordatum_s86	553431	553432	call-2	11.7877	-	A	20ex_vs_20st	exon
Pcordatum_s86	553431	553432	call-2	11.7877	-	A	20ex_vs_20st	exon
Pcordatum_s86	553431	553432	call-2	11.7877	-	A	20ex_vs_20st	exon
Pcordatum_s86	553431	553432	call-2	11.7877	-	A	20ex_vs_20st	exon
Pcordatum_s86	553433	553434	call-2	11.3067	-	T	20ex_vs_20st	exon
Pcordatum_s86	553433	553434	call-2	11.3067	-	T	20ex_vs_20st	exon
Pcordatum_s86	553433	553434	call-2	11.3067	-	T	20ex_vs_20st	exon
Pcordatum_s86	553433	553434	call-2	11.3067	-	T	20ex_vs_20st	exon
Pcordatum_s86	553433	553434	call-2	11.3067	-	T	20ex_vs_20st	exon
Pcordatum_s86	553433	553434	call-2	11.3067	-	T	20ex_vs_20st	exon
Pcordatum_s86	553450	553451	call-2	15.6526	-	G	20ex_vs_20st	exon
Pcordatum_s86	553450	553451	call-2	15.6526	-	G	20ex_vs_20st	exon
Pcordatum_s86	553450	553451	call-2	15.6526	-	G	20ex_vs_20st	exon
Pcordatum_s86	553450	553451	call-2	15.6526	-	G	20ex_vs_20st	exon
Pcordatum_s86	553450	553451	call-2	15.6526	-	G	20ex_vs_20st	exon
Pcordatum_s86	553450	553451	call-2	15.6526	-	G	20ex_vs_20st	exon
Pcordatum_s86	553505	553506	call-2	12.0254	-	A	20ex_vs_20st	exon
Pcordatum_s86	553505	553506	call-2	12.0254	-	A	20ex_vs_20st	exon
Pcordatum_s86	553505	553506	call-2	12.0254	-	A	20ex_vs_20st	exon
Pcordatum_s86	553505	553506	call-2	12.0254	-	A	20ex_vs_20st	exon
Pcordatum_s86	553505	553506	call-2	12.0254	-	A	20ex_vs_20st	exon
Pcordatum_s86	553505	553506	call-2	12.0254	-	A	20ex_vs_20st	exon
Pcordatum_s86	553506	553507	call-2	0.189693	-	A	20ex_vs_20st	exon
Pcordatum_s86	553506	553507	call-2	0.189693	-	A	20ex_vs_20st	exon
Pcordatum_s86	553506	553507	call-2	0.189693	-	A	20ex_vs_20st	exon
Pcordatum_s86	553506	553507	call-2	0.189693	-	A	20ex_vs_20st	exon
Pcordatum_s86	553506	553507	call-2	0.189693	-	A	20ex_vs_20st	exon
Pcordatum_s86	553506	553507	call-2	0.189693	-	A	20ex_vs_20st	exon
Pcordatum_s86	553549	553550	call-2	13.3511	-	G	20ex_vs_20st	exon
Pcordatum_s86	553549	553550	call-2	13.3511	-	G	20ex_vs_20st	exon
Pcordatum_s86	553549	553550	call-2	13.3511	-	G	20ex_vs_20st	exon
Pcordatum_s86	553549	553550	call-2	13.3511	-	G	20ex_vs_20st	exon
Pcordatum_s86	553549	553550	call-2	13.3511	-	G	20ex_vs_20st	exon
Pcordatum_s86	553549	553550	call-2	13.3511	-	G	20ex_vs_20st	exon
Pcordatum_s86	553586	553587	call-2	3.28393	-	C	20ex_vs_20st	exon
Pcordatum_s86	553586	553587	call-2	3.28393	-	C	20ex_vs_20st	exon
Pcordatum_s86	553586	553587	call-2	3.28393	-	C	20ex_vs_20st	exon
Pcordatum_s86	553586	553587	call-2	3.28393	-	C	20ex_vs_20st	exon
Pcordatum_s86	553586	553587	call-2	3.28393	-	C	20ex_vs_20st	exon
Pcordatum_s86	553586	553587	call-2	3.28393	-	C	20ex_vs_20st	exon
Pcordatum_s86	553587	553588	call-2	0.155806	-	T	20ex_vs_20st	exon
Pcordatum_s86	553587	553588	call-2	0.155806	-	T	20ex_vs_20st	exon
Pcordatum_s86	553587	553588	call-2	0.155806	-	T	20ex_vs_20st	exon
Pcordatum_s86	553587	553588	call-2	0.155806	-	T	20ex_vs_20st	exon
Pcordatum_s86	553587	553588	call-2	0.155806	-	T	20ex_vs_20st	exon
Pcordatum_s86	553587	553588	call-2	0.155806	-	T	20ex_vs_20st	exon
Pcordatum_s86	557950	557951	call-2	1.4042	-	A	20ex_vs_20st	exon
Pcordatum_s86	557950	557951	call-2	1.4042	-	A	20ex_vs_20st	exon
Pcordatum_s86	557950	557951	call-2	1.4042	-	A	20ex_vs_20st	exon
Pcordatum_s86	557950	557951	call-2	1.4042	-	A	20ex_vs_20st	exon
Pcordatum_s86	557950	557951	call-2	1.4042	-	A	20ex_vs_20st	exon
Pcordatum_s86	557950	557951	call-2	1.4042	-	A	20ex_vs_20st	exon
Pcordatum_s86	557950	557951	call-2	1.4042	-	A	20ex_vs_20st	exon
Pcordatum_s86	559848	559849	call-2	6.57917	-	C	20ex_vs_20st	exon
Pcordatum_s86	559848	559849	call-2	6.57917	-	C	20ex_vs_20st	exon
Pcordatum_s86	559848	559849	call-2	6.57917	-	C	20ex_vs_20st	exon
Pcordatum_s86	559848	559849	call-2	6.57917	-	C	20ex_vs_20st	exon
Pcordatum_s86	559848	559849	call-2	6.57917	-	C	20ex_vs_20st	exon
Pcordatum_s86	559848	559849	call-2	6.57917	-	C	20ex_vs_20st	exon
Pcordatum_s86	559848	559849	call-2	6.57917	-	C	20ex_vs_20st	exon
Pcordatum_s86	559848	559849	call-2	6.57917	-	C	20ex_vs_20st	exon
Pcordatum_s86	559848	559849	call-2	6.57917	-	C	20ex_vs_20st	exon
Pcordatum_s86	559848	559849	call-2	6.57917	-	C	20ex_vs_20st	exon
Pcordatum_s86	559848	559849	call-2	6.57917	-	C	20ex_vs_20st	exon
Pcordatum_s86	559848	559849	call-2	6.57917	-	C	20ex_vs_20st	exon
Pcordatum_s86	559848	559849	call-2	6.57917	-	C	20ex_vs_20st	exon
Pcordatum_s86	559848	559849	call-2	6.57917	-	C	20ex_vs_20st	exon
Pcordatum_s86	559848	559849	call-2	6.57917	-	C	20ex_vs_20st	exon
Pcordatum_s86	559848	559849	call-2	6.57917	-	C	20ex_vs_20st	exon
Pcordatum_s86	559848	559849	call-2	6.57917	-	C	20ex_vs_20st	exon
Pcordatum_s86	559848	559849	call-2	6.57917	-	C	20ex_vs_20st	exon
Pcordatum_s86	559848	559849	call-2	6.57917	-	C	20ex_vs_20st	exon
Pcordatum_s86	559857	559858	call-2	6.62234	-	A	20ex_vs_20st	exon
Pcordatum_s86	559857	559858	call-2	6.62234	-	A	20ex_vs_20st	exon
Pcordatum_s86	559857	559858	call-2	6.62234	-	A	20ex_vs_20st	exon
Pcordatum_s86	559857	559858	call-2	6.62234	-	A	20ex_vs_20st	exon
Pcordatum_s86	559857	559858	call-2	6.62234	-	A	20ex_vs_20st	exon
Pcordatum_s86	559857	559858	call-2	6.62234	-	A	20ex_vs_20st	exon
Pcordatum_s86	559857	559858	call-2	6.62234	-	A	20ex_vs_20st	exon
Pcordatum_s86	559857	559858	call-2	6.62234	-	A	20ex_vs_20st	exon
Pcordatum_s86	559857	559858	call-2	6.62234	-	A	20ex_vs_20st	exon
Pcordatum_s86	559857	559858	call-2	6.62234	-	A	20ex_vs_20st	exon
Pcordatum_s86	559857	559858	call-2	6.62234	-	A	20ex_vs_20st	exon
Pcordatum_s86	559857	559858	call-2	6.62234	-	A	20ex_vs_20st	exon
Pcordatum_s86	559857	559858	call-2	6.62234	-	A	20ex_vs_20st	exon
Pcordatum_s86	559857	559858	call-2	6.62234	-	A	20ex_vs_20st	exon
Pcordatum_s86	559857	559858	call-2	6.62234	-	A	20ex_vs_20st	exon
Pcordatum_s86	559857	559858	call-2	6.62234	-	A	20ex_vs_20st	exon
Pcordatum_s86	559857	559858	call-2	6.62234	-	A	20ex_vs_20st	exon
Pcordatum_s86	559857	559858	call-2	6.62234	-	A	20ex_vs_20st	exon
Pcordatum_s86	559857	559858	call-2	6.62234	-	A	20ex_vs_20st	exon
Pcordatum_s86	559859	559860	call-2	6.64885	-	T	20ex_vs_20st	exon
Pcordatum_s86	559859	559860	call-2	6.64885	-	T	20ex_vs_20st	exon
Pcordatum_s86	559859	559860	call-2	6.64885	-	T	20ex_vs_20st	exon
Pcordatum_s86	559859	559860	call-2	6.64885	-	T	20ex_vs_20st	exon
Pcordatum_s86	559859	559860	call-2	6.64885	-	T	20ex_vs_20st	exon
Pcordatum_s86	559859	559860	call-2	6.64885	-	T	20ex_vs_20st	exon
Pcordatum_s86	559859	559860	call-2	6.64885	-	T	20ex_vs_20st	exon
Pcordatum_s86	559859	559860	call-2	6.64885	-	T	20ex_vs_20st	exon
Pcordatum_s86	559859	559860	call-2	6.64885	-	T	20ex_vs_20st	exon
Pcordatum_s86	559859	559860	call-2	6.64885	-	T	20ex_vs_20st	exon
Pcordatum_s86	559859	559860	call-2	6.64885	-	T	20ex_vs_20st	exon
Pcordatum_s86	559859	559860	call-2	6.64885	-	T	20ex_vs_20st	exon
Pcordatum_s86	559859	559860	call-2	6.64885	-	T	20ex_vs_20st	exon
Pcordatum_s86	559859	559860	call-2	6.64885	-	T	20ex_vs_20st	exon
Pcordatum_s86	559859	559860	call-2	6.64885	-	T	20ex_vs_20st	exon
Pcordatum_s86	559859	559860	call-2	6.64885	-	T	20ex_vs_20st	exon
Pcordatum_s86	559859	559860	call-2	6.64885	-	T	20ex_vs_20st	exon
Pcordatum_s86	559859	559860	call-2	6.64885	-	T	20ex_vs_20st	exon
Pcordatum_s86	559859	559860	call-2	6.64885	-	T	20ex_vs_20st	exon
Pcordatum_s86	559876	559877	call-2	7.02495	-	G	20ex_vs_20st	exon
Pcordatum_s86	559876	559877	call-2	7.02495	-	G	20ex_vs_20st	exon
Pcordatum_s86	559876	559877	call-2	7.02495	-	G	20ex_vs_20st	exon
Pcordatum_s86	559876	559877	call-2	7.02495	-	G	20ex_vs_20st	exon
Pcordatum_s86	559876	559877	call-2	7.02495	-	G	20ex_vs_20st	exon
Pcordatum_s86	559876	559877	call-2	7.02495	-	G	20ex_vs_20st	exon
Pcordatum_s86	559876	559877	call-2	7.02495	-	G	20ex_vs_20st	exon
Pcordatum_s86	559876	559877	call-2	7.02495	-	G	20ex_vs_20st	exon
Pcordatum_s86	559876	559877	call-2	7.02495	-	G	20ex_vs_20st	exon
Pcordatum_s86	559876	559877	call-2	7.02495	-	G	20ex_vs_20st	exon
Pcordatum_s86	559876	559877	call-2	7.02495	-	G	20ex_vs_20st	exon
Pcordatum_s86	559876	559877	call-2	7.02495	-	G	20ex_vs_20st	exon
Pcordatum_s86	559876	559877	call-2	7.02495	-	G	20ex_vs_20st	exon
Pcordatum_s86	559876	559877	call-2	7.02495	-	G	20ex_vs_20st	exon
Pcordatum_s86	559876	559877	call-2	7.02495	-	G	20ex_vs_20st	exon
Pcordatum_s86	559876	559877	call-2	7.02495	-	G	20ex_vs_20st	exon
Pcordatum_s86	559876	559877	call-2	7.02495	-	G	20ex_vs_20st	exon
Pcordatum_s86	559876	559877	call-2	7.02495	-	G	20ex_vs_20st	exon
Pcordatum_s86	559876	559877	call-2	7.02495	-	G	20ex_vs_20st	exon
Pcordatum_s86	559931	559932	call-2	14.4384	-	A	20ex_vs_20st	exon
Pcordatum_s86	559931	559932	call-2	14.4384	-	A	20ex_vs_20st	exon
Pcordatum_s86	559931	559932	call-2	14.4384	-	A	20ex_vs_20st	exon
Pcordatum_s86	559931	559932	call-2	14.4384	-	A	20ex_vs_20st	exon
Pcordatum_s86	559931	559932	call-2	14.4384	-	A	20ex_vs_20st	exon
Pcordatum_s86	559931	559932	call-2	14.4384	-	A	20ex_vs_20st	exon
Pcordatum_s86	559931	559932	call-2	14.4384	-	A	20ex_vs_20st	exon
Pcordatum_s86	559931	559932	call-2	14.4384	-	A	20ex_vs_20st	exon
Pcordatum_s86	559931	559932	call-2	14.4384	-	A	20ex_vs_20st	exon
Pcordatum_s86	559931	559932	call-2	14.4384	-	A	20ex_vs_20st	exon
Pcordatum_s86	559931	559932	call-2	14.4384	-	A	20ex_vs_20st	exon
Pcordatum_s86	559931	559932	call-2	14.4384	-	A	20ex_vs_20st	exon
Pcordatum_s86	559931	559932	call-2	14.4384	-	A	20ex_vs_20st	exon
Pcordatum_s86	559931	559932	call-2	14.4384	-	A	20ex_vs_20st	exon
Pcordatum_s86	559931	559932	call-2	14.4384	-	A	20ex_vs_20st	exon
Pcordatum_s86	559931	559932	call-2	14.4384	-	A	20ex_vs_20st	exon
Pcordatum_s86	559931	559932	call-2	14.4384	-	A	20ex_vs_20st	exon
Pcordatum_s86	559931	559932	call-2	14.4384	-	A	20ex_vs_20st	exon
Pcordatum_s86	559931	559932	call-2	14.4384	-	A	20ex_vs_20st	exon
Pcordatum_s86	559932	559933	call-2	0.133301	-	A	20ex_vs_20st	exon
Pcordatum_s86	559932	559933	call-2	0.133301	-	A	20ex_vs_20st	exon
Pcordatum_s86	559932	559933	call-2	0.133301	-	A	20ex_vs_20st	exon
Pcordatum_s86	559932	559933	call-2	0.133301	-	A	20ex_vs_20st	exon
Pcordatum_s86	559932	559933	call-2	0.133301	-	A	20ex_vs_20st	exon
Pcordatum_s86	559932	559933	call-2	0.133301	-	A	20ex_vs_20st	exon
Pcordatum_s86	559932	559933	call-2	0.133301	-	A	20ex_vs_20st	exon
Pcordatum_s86	559932	559933	call-2	0.133301	-	A	20ex_vs_20st	exon
Pcordatum_s86	559932	559933	call-2	0.133301	-	A	20ex_vs_20st	exon
Pcordatum_s86	559932	559933	call-2	0.133301	-	A	20ex_vs_20st	exon
Pcordatum_s86	559932	559933	call-2	0.133301	-	A	20ex_vs_20st	exon
Pcordatum_s86	559932	559933	call-2	0.133301	-	A	20ex_vs_20st	exon
Pcordatum_s86	559932	559933	call-2	0.133301	-	A	20ex_vs_20st	exon
Pcordatum_s86	559932	559933	call-2	0.133301	-	A	20ex_vs_20st	exon
Pcordatum_s86	559932	559933	call-2	0.133301	-	A	20ex_vs_20st	exon
Pcordatum_s86	559932	559933	call-2	0.133301	-	A	20ex_vs_20st	exon
Pcordatum_s86	559932	559933	call-2	0.133301	-	A	20ex_vs_20st	exon
Pcordatum_s86	559932	559933	call-2	0.133301	-	A	20ex_vs_20st	exon
Pcordatum_s86	559932	559933	call-2	0.133301	-	A	20ex_vs_20st	exon
Pcordatum_s86	559975	559976	call-2	8.06318	-	G	20ex_vs_20st	exon
Pcordatum_s86	559975	559976	call-2	8.06318	-	G	20ex_vs_20st	exon
Pcordatum_s86	559975	559976	call-2	8.06318	-	G	20ex_vs_20st	exon
Pcordatum_s86	559975	559976	call-2	8.06318	-	G	20ex_vs_20st	exon
Pcordatum_s86	559975	559976	call-2	8.06318	-	G	20ex_vs_20st	exon
Pcordatum_s86	559975	559976	call-2	8.06318	-	G	20ex_vs_20st	exon
Pcordatum_s86	559975	559976	call-2	8.06318	-	G	20ex_vs_20st	exon
Pcordatum_s86	559975	559976	call-2	8.06318	-	G	20ex_vs_20st	exon
Pcordatum_s86	559975	559976	call-2	8.06318	-	G	20ex_vs_20st	exon
Pcordatum_s86	559975	559976	call-2	8.06318	-	G	20ex_vs_20st	exon
Pcordatum_s86	559975	559976	call-2	8.06318	-	G	20ex_vs_20st	exon
Pcordatum_s86	559975	559976	call-2	8.06318	-	G	20ex_vs_20st	exon
Pcordatum_s86	559975	559976	call-2	8.06318	-	G	20ex_vs_20st	exon
Pcordatum_s86	559975	559976	call-2	8.06318	-	G	20ex_vs_20st	exon
Pcordatum_s86	559975	559976	call-2	8.06318	-	G	20ex_vs_20st	exon
Pcordatum_s86	559975	559976	call-2	8.06318	-	G	20ex_vs_20st	exon
Pcordatum_s86	559975	559976	call-2	8.06318	-	G	20ex_vs_20st	exon
Pcordatum_s86	559975	559976	call-2	8.06318	-	G	20ex_vs_20st	exon
Pcordatum_s86	559975	559976	call-2	8.06318	-	G	20ex_vs_20st	exon
Pcordatum_s86	559976	559977	call-2	0.0767558	-	C	20ex_vs_20st	exon
Pcordatum_s86	559976	559977	call-2	0.0767558	-	C	20ex_vs_20st	exon
Pcordatum_s86	559976	559977	call-2	0.0767558	-	C	20ex_vs_20st	exon
Pcordatum_s86	559976	559977	call-2	0.0767558	-	C	20ex_vs_20st	exon
Pcordatum_s86	559976	559977	call-2	0.0767558	-	C	20ex_vs_20st	exon
Pcordatum_s86	559976	559977	call-2	0.0767558	-	C	20ex_vs_20st	exon
Pcordatum_s86	559976	559977	call-2	0.0767558	-	C	20ex_vs_20st	exon
Pcordatum_s86	559976	559977	call-2	0.0767558	-	C	20ex_vs_20st	exon
Pcordatum_s86	559976	559977	call-2	0.0767558	-	C	20ex_vs_20st	exon
Pcordatum_s86	559976	559977	call-2	0.0767558	-	C	20ex_vs_20st	exon
Pcordatum_s86	559976	559977	call-2	0.0767558	-	C	20ex_vs_20st	exon
Pcordatum_s86	559976	559977	call-2	0.0767558	-	C	20ex_vs_20st	exon
Pcordatum_s86	559976	559977	call-2	0.0767558	-	C	20ex_vs_20st	exon
Pcordatum_s86	559976	559977	call-2	0.0767558	-	C	20ex_vs_20st	exon
Pcordatum_s86	559976	559977	call-2	0.0767558	-	C	20ex_vs_20st	exon
Pcordatum_s86	559976	559977	call-2	0.0767558	-	C	20ex_vs_20st	exon
Pcordatum_s86	559976	559977	call-2	0.0767558	-	C	20ex_vs_20st	exon
Pcordatum_s86	559976	559977	call-2	0.0767558	-	C	20ex_vs_20st	exon
Pcordatum_s86	559976	559977	call-2	0.0767558	-	C	20ex_vs_20st	exon
Pcordatum_s88	7760	7761	call-2	-0.000137	-	T	20ex_vs_20st	exon
Pcordatum_s88	7760	7761	call-2	-0.000137	-	T	20ex_vs_20st	exon
Pcordatum_s88	7760	7761	call-2	-0.000137	-	T	20ex_vs_20st	exon
Pcordatum_s88	7760	7761	call-2	-0.000137	-	T	20ex_vs_20st	exon
Pcordatum_s88	7760	7761	call-2	-0.000137	-	T	20ex_vs_20st	exon
Pcordatum_s88	7760	7761	call-2	-0.000137	-	T	20ex_vs_20st	exon
Pcordatum_s88	7760	7761	call-2	-0.000137	-	T	20ex_vs_20st	exon
Pcordatum_s88	7761	7762	call-2	0.455592	-	T	20ex_vs_20st	exon
Pcordatum_s88	7761	7762	call-2	0.455592	-	T	20ex_vs_20st	exon
Pcordatum_s88	7761	7762	call-2	0.455592	-	T	20ex_vs_20st	exon
Pcordatum_s88	7761	7762	call-2	0.455592	-	T	20ex_vs_20st	exon
Pcordatum_s88	7761	7762	call-2	0.455592	-	T	20ex_vs_20st	exon
Pcordatum_s88	7761	7762	call-2	0.455592	-	T	20ex_vs_20st	exon
Pcordatum_s88	7761	7762	call-2	0.455592	-	T	20ex_vs_20st	exon
Pcordatum_s88	8636	8637	call-2	1.24691	-	T	20ex_vs_20st	exon
Pcordatum_s88	8636	8637	call-2	1.24691	-	T	20ex_vs_20st	exon
Pcordatum_s88	8636	8637	call-2	1.24691	-	T	20ex_vs_20st	exon
Pcordatum_s88	8636	8637	call-2	1.24691	-	T	20ex_vs_20st	exon
Pcordatum_s88	8636	8637	call-2	1.24691	-	T	20ex_vs_20st	exon
Pcordatum_s88	8636	8637	call-2	1.24691	-	T	20ex_vs_20st	exon
Pcordatum_s88	8636	8637	call-2	1.24691	-	T	20ex_vs_20st	exon
Pcordatum_s88	8749	8750	call-2	3.05793	-	G	20ex_vs_20st	exon
Pcordatum_s88	8749	8750	call-2	3.05793	-	G	20ex_vs_20st	exon
Pcordatum_s88	8749	8750	call-2	3.05793	-	G	20ex_vs_20st	exon
Pcordatum_s88	8749	8750	call-2	3.05793	-	G	20ex_vs_20st	exon
Pcordatum_s88	8749	8750	call-2	3.05793	-	G	20ex_vs_20st	exon
Pcordatum_s88	8749	8750	call-2	3.05793	-	G	20ex_vs_20st	exon
Pcordatum_s88	8749	8750	call-2	3.05793	-	G	20ex_vs_20st	exon
Pcordatum_s88	440827	440828	call-2	1.71802	-	T	20ex_vs_20st	exon
Pcordatum_s88	440828	440829	call-2	0.103968	-	C	20ex_vs_20st	exon
Pcordatum_s90	79579	79580	call-2	0.0838094	+	C	20ex_vs_20st	exon
Pcordatum_s90	79580	79581	call-2	0.0601895	+	G	20ex_vs_20st	exon
Pcordatum_s90	88469	88470	call-2	0.75226	+	A	20ex_vs_20st	exon
Pcordatum_s94	1128378	1128379	call-2	0.109309	-	A	20ex_vs_20st	exon
Pcordatum_s95	352628	352629	call-2	0.259377	-	T	20ex_vs_20st	exon
Pcordatum_s97	126121	126122	call-2	1.44484	-	A	20ex_vs_20st	exon
Pcordatum_s97	126142	126143	call-2	0.780975	-	T	20ex_vs_20st	exon
Pcordatum_s97	126160	126161	call-2	2.95797	-	C	20ex_vs_20st	exon
Pcordatum_s97	126161	126162	call-2	0.0122329	-	T	20ex_vs_20st	exon
Pcordatum_s97	126177	126178	call-2	3.52394	-	C	20ex_vs_20st	exon
Pcordatum_s97	126199	126200	call-2	1.81773	-	A	20ex_vs_20st	exon
Pcordatum_s97	126259	126260	call-2	0.303495	-	A	20ex_vs_20st	exon
Pcordatum_s97	126265	126266	call-2	0.250734	-	C	20ex_vs_20st	exon
Pcordatum_s97	126319	126320	call-2	-0.000208	-	C	20ex_vs_20st	exon
Pcordatum_s97	126612	126613	call-2	0.784224	-	A	20ex_vs_20st	exon
Pcordatum_s97	126687	126688	call-2	0.177518	-	T	20ex_vs_20st	exon
Pcordatum_s97	126688	126689	call-2	0.122842	-	T	20ex_vs_20st	exon
Pcordatum_s97	126688	126689	call-2	0.122842	-	T	20ex_vs_20st	exon
Pcordatum_s98	294720	294721	call-2	0.0425131	-	C	20ex_vs_20st	exon
Pcordatum_s98	294794	294795	call-2	3.46536	-	C	20ex_vs_20st	exon
Pcordatum_s98	294795	294796	call-2	0.0116831	-	C	20ex_vs_20st	exon
Pcordatum_s98	294824	294825	call-2	2.0881	-	C	20ex_vs_20st	exon
Pcordatum_s98	294825	294826	call-2	0.00626572	-	G	20ex_vs_20st	exon
Pcordatum_s98	646297	646298	call-2	0.0108775	+	C	20ex_vs_20st	exon
Pcordatum_s98	655025	655026	call-2	4.29394	+	C	20ex_vs_20st	exon
Pcordatum_s100	699734	699735	call-2	2.17331	-	T	20ex_vs_20st	exon
Pcordatum_s100	699773	699774	call-2	2.2775	-	G	20ex_vs_20st	exon
Pcordatum_s100	1024059	1024060	call-2	2.28244	-	A	20ex_vs_20st	exon
Pcordatum_s100	1024059	1024060	call-2	2.28244	-	A	20ex_vs_20st	exon
Pcordatum_s100	1024059	1024060	call-2	2.28244	-	A	20ex_vs_20st	exon
Pcordatum_s100	1025488	1025489	call-2	1.63074	-	A	20ex_vs_20st	exon
Pcordatum_s100	1025488	1025489	call-2	1.63074	-	A	20ex_vs_20st	exon
Pcordatum_s100	1025488	1025489	call-2	1.63074	-	A	20ex_vs_20st	exon
Pcordatum_s100	1025488	1025489	call-2	1.63074	-	A	20ex_vs_20st	exon
Pcordatum_s100	1025488	1025489	call-2	1.63074	-	A	20ex_vs_20st	exon
Pcordatum_s100	1025488	1025489	call-2	1.63074	-	A	20ex_vs_20st	exon
Pcordatum_s100	1025488	1025489	call-2	1.63074	-	A	20ex_vs_20st	exon
Pcordatum_s100	1025488	1025489	call-2	1.63074	-	A	20ex_vs_20st	exon
Pcordatum_s100	1025488	1025489	call-2	1.63074	-	A	20ex_vs_20st	exon
Pcordatum_s100	1138658	1138659	call-2	0.221371	-	A	20ex_vs_20st	exon
Pcordatum_s100	1138658	1138659	call-2	0.221371	-	A	20ex_vs_20st	exon
Pcordatum_s100	1138658	1138659	call-2	0.221371	-	A	20ex_vs_20st	exon
Pcordatum_s100	1138658	1138659	call-2	0.221371	-	A	20ex_vs_20st	exon
Pcordatum_s100	1138658	1138659	call-2	0.221371	-	A	20ex_vs_20st	exon
Pcordatum_s100	1138658	1138659	call-2	0.221371	-	A	20ex_vs_20st	exon
Pcordatum_s100	1138658	1138659	call-2	0.221371	-	A	20ex_vs_20st	exon
Pcordatum_s100	1138658	1138659	call-2	0.221371	-	A	20ex_vs_20st	exon
Pcordatum_s100	1138658	1138659	call-2	0.221371	-	A	20ex_vs_20st	exon
Pcordatum_s100	1138658	1138659	call-2	0.221371	-	A	20ex_vs_20st	exon
Pcordatum_s100	1138658	1138659	call-2	0.221371	-	A	20ex_vs_20st	exon
Pcordatum_s100	1138658	1138659	call-2	0.221371	-	A	20ex_vs_20st	exon
Pcordatum_s101	1077840	1077841	call-2	0.23466	+	A	20ex_vs_20st	exon
Pcordatum_s101	1077840	1077841	call-2	0.23466	+	A	20ex_vs_20st	exon
Pcordatum_s101	1077840	1077841	call-2	0.23466	+	A	20ex_vs_20st	exon
Pcordatum_s101	1077840	1077841	call-2	0.23466	+	A	20ex_vs_20st	exon
Pcordatum_s101	1077840	1077841	call-2	0.23466	+	A	20ex_vs_20st	exon
Pcordatum_s101	1077840	1077841	call-2	0.23466	+	A	20ex_vs_20st	exon
Pcordatum_s101	1077840	1077841	call-2	0.23466	+	A	20ex_vs_20st	exon
Pcordatum_s101	1077840	1077841	call-2	0.23466	+	A	20ex_vs_20st	exon
Pcordatum_s101	1077840	1077841	call-2	0.23466	+	A	20ex_vs_20st	exon
Pcordatum_s101	1077840	1077841	call-2	0.23466	+	A	20ex_vs_20st	exon
Pcordatum_s101	1077840	1077841	call-2	0.23466	+	A	20ex_vs_20st	exon
Pcordatum_s101	1077840	1077841	call-2	0.23466	+	A	20ex_vs_20st	exon
Pcordatum_s101	1077840	1077841	call-2	0.23466	+	A	20ex_vs_20st	exon
Pcordatum_s101	1077840	1077841	call-2	0.23466	+	A	20ex_vs_20st	exon
Pcordatum_s101	1077840	1077841	call-2	0.23466	+	A	20ex_vs_20st	exon
Pcordatum_s101	1077840	1077841	call-2	0.23466	+	A	20ex_vs_20st	exon
Pcordatum_s101	1077840	1077841	call-2	0.23466	+	A	20ex_vs_20st	exon
Pcordatum_s101	1077840	1077841	call-2	0.23466	+	A	20ex_vs_20st	exon
Pcordatum_s101	1077840	1077841	call-2	0.23466	+	A	20ex_vs_20st	exon
Pcordatum_s101	1077840	1077841	call-2	0.23466	+	A	20ex_vs_20st	exon
Pcordatum_s101	1077840	1077841	call-2	0.23466	+	A	20ex_vs_20st	exon
Pcordatum_s101	1077840	1077841	call-2	0.23466	+	A	20ex_vs_20st	exon
Pcordatum_s101	1077840	1077841	call-2	0.23466	+	A	20ex_vs_20st	exon
Pcordatum_s101	1077840	1077841	call-2	0.23466	+	A	20ex_vs_20st	exon
Pcordatum_s101	1077840	1077841	call-2	0.23466	+	A	20ex_vs_20st	exon
Pcordatum_s101	1077840	1077841	call-2	0.23466	+	A	20ex_vs_20st	exon
Pcordatum_s101	1077840	1077841	call-2	0.23466	+	A	20ex_vs_20st	exon
Pcordatum_s101	1077840	1077841	call-2	0.23466	+	A	20ex_vs_20st	exon
Pcordatum_s101	1077840	1077841	call-2	0.23466	+	A	20ex_vs_20st	exon
Pcordatum_s101	1077840	1077841	call-2	0.23466	+	A	20ex_vs_20st	exon
Pcordatum_s101	1077840	1077841	call-2	0.23466	+	A	20ex_vs_20st	exon
Pcordatum_s101	1077840	1077841	call-2	0.23466	+	A	20ex_vs_20st	exon
Pcordatum_s101	1077840	1077841	call-2	0.23466	+	A	20ex_vs_20st	exon
Pcordatum_s101	1077840	1077841	call-2	0.23466	+	A	20ex_vs_20st	exon
Pcordatum_s103	1049735	1049736	call-2	1.72358	-	C	20ex_vs_20st	exon
Pcordatum_s103	1050041	1050042	call-2	3.93246	-	C	20ex_vs_20st	exon
Pcordatum_s103	1050055	1050056	call-2	3.31092	-	A	20ex_vs_20st	exon
Pcordatum_s103	1050082	1050083	call-2	1.91276	-	C	20ex_vs_20st	exon
Pcordatum_s103	1050097	1050098	call-2	0.575567	-	A	20ex_vs_20st	exon
Pcordatum_s103	1050227	1050228	call-2	0.138505	-	G	20ex_vs_20st	exon
Pcordatum_s103	1050228	1050229	call-2	0.252465	-	C	20ex_vs_20st	exon
Pcordatum_s103	1050228	1050229	call-2	0.252465	-	C	20ex_vs_20st	exon
Pcordatum_s103	1050229	1050230	call-2	0.20649	-	G	20ex_vs_20st	exon
Pcordatum_s104	195929	195930	call-2	0.590273	+	T	20ex_vs_20st	exon
Pcordatum_s104	195930	195931	call-2	0.0200691	+	C	20ex_vs_20st	exon
Pcordatum_s104	195937	195938	call-2	0.093562	+	A	20ex_vs_20st	exon
Pcordatum_s104	442169	442170	call-2	1.22873	+	C	20ex_vs_20st	exon
Pcordatum_s105	1178581	1178582	call-2	0.246603	+	A	20ex_vs_20st	exon
Pcordatum_s105	1178581	1178582	call-2	0.246603	+	A	20ex_vs_20st	exon
Pcordatum_s105	1178581	1178582	call-2	0.246603	+	A	20ex_vs_20st	exon
Pcordatum_s105	1178581	1178582	call-2	0.246603	+	A	20ex_vs_20st	exon
Pcordatum_s105	1178582	1178583	call-2	0.0707278	+	G	20ex_vs_20st	exon
Pcordatum_s105	1178582	1178583	call-2	0.0707278	+	G	20ex_vs_20st	exon
Pcordatum_s105	1178582	1178583	call-2	0.0707278	+	G	20ex_vs_20st	exon
Pcordatum_s105	1178582	1178583	call-2	0.0707278	+	G	20ex_vs_20st	exon
Pcordatum_s105	1179296	1179297	call-2	0.0647692	+	A	20ex_vs_20st	exon
Pcordatum_s107	677864	677865	call-2	0.0119392	-	C	20ex_vs_20st	exon
Pcordatum_s107	677894	677895	call-2	0.250856	-	G	20ex_vs_20st	exon
Pcordatum_s107	677895	677896	call-2	0.405179	-	G	20ex_vs_20st	exon
Pcordatum_s107	677981	677982	call-2	0.493123	-	A	20ex_vs_20st	exon
Pcordatum_s107	678140	678141	call-2	1.74331	-	T	20ex_vs_20st	exon
Pcordatum_s107	678474	678475	call-2	0.347229	-	T	20ex_vs_20st	exon
Pcordatum_s107	678475	678476	call-2	0.189792	-	C	20ex_vs_20st	exon
Pcordatum_s108	286699	286700	call-2	0.40449	+	T	20ex_vs_20st	exon
Pcordatum_s108	286699	286700	call-2	0.40449	+	T	20ex_vs_20st	exon
Pcordatum_s108	286699	286700	call-2	0.40449	+	T	20ex_vs_20st	exon
Pcordatum_s108	286717	286718	call-2	0.602049	+	T	20ex_vs_20st	exon
Pcordatum_s108	286717	286718	call-2	0.602049	+	T	20ex_vs_20st	exon
Pcordatum_s108	286717	286718	call-2	0.602049	+	T	20ex_vs_20st	exon
Pcordatum_s108	286726	286727	call-2	0.544784	+	T	20ex_vs_20st	exon
Pcordatum_s108	286726	286727	call-2	0.544784	+	T	20ex_vs_20st	exon
Pcordatum_s108	286726	286727	call-2	0.544784	+	T	20ex_vs_20st	exon
Pcordatum_s108	286738	286739	call-2	0.475607	+	T	20ex_vs_20st	exon
Pcordatum_s108	286738	286739	call-2	0.475607	+	T	20ex_vs_20st	exon
Pcordatum_s108	286738	286739	call-2	0.475607	+	T	20ex_vs_20st	exon
Pcordatum_s108	286739	286740	call-2	0.0580377	+	G	20ex_vs_20st	exon
Pcordatum_s108	286739	286740	call-2	0.0580377	+	G	20ex_vs_20st	exon
Pcordatum_s108	286739	286740	call-2	0.0580377	+	G	20ex_vs_20st	exon
Pcordatum_s108	286766	286767	call-2	3.11022	+	G	20ex_vs_20st	exon
Pcordatum_s108	286766	286767	call-2	3.11022	+	G	20ex_vs_20st	exon
Pcordatum_s108	286766	286767	call-2	3.11022	+	G	20ex_vs_20st	exon
Pcordatum_s108	286819	286820	call-2	9.6234	+	C	20ex_vs_20st	exon
Pcordatum_s108	286819	286820	call-2	9.6234	+	C	20ex_vs_20st	exon
Pcordatum_s108	286819	286820	call-2	9.6234	+	C	20ex_vs_20st	exon
Pcordatum_s108	286820	286821	call-2	0.176497	+	C	20ex_vs_20st	exon
Pcordatum_s108	286820	286821	call-2	0.176497	+	C	20ex_vs_20st	exon
Pcordatum_s108	286820	286821	call-2	0.176497	+	C	20ex_vs_20st	exon
Pcordatum_s108	286856	286857	call-2	12.1492	+	A	20ex_vs_20st	exon
Pcordatum_s108	286856	286857	call-2	12.1492	+	A	20ex_vs_20st	exon
Pcordatum_s108	286856	286857	call-2	12.1492	+	A	20ex_vs_20st	exon
Pcordatum_s108	286857	286858	call-2	0.0559877	+	A	20ex_vs_20st	exon
Pcordatum_s108	286857	286858	call-2	0.0559877	+	A	20ex_vs_20st	exon
Pcordatum_s108	286857	286858	call-2	0.0559877	+	A	20ex_vs_20st	exon
Pcordatum_s108	286951	286952	call-2	1.27931	+	G	20ex_vs_20st	exon
Pcordatum_s108	286951	286952	call-2	1.27931	+	G	20ex_vs_20st	exon
Pcordatum_s108	286951	286952	call-2	1.27931	+	G	20ex_vs_20st	exon
Pcordatum_s108	286952	286953	call-2	0.0526392	+	G	20ex_vs_20st	exon
Pcordatum_s108	286952	286953	call-2	0.0526392	+	G	20ex_vs_20st	exon
Pcordatum_s108	286952	286953	call-2	0.0526392	+	G	20ex_vs_20st	exon
Pcordatum_s108	286963	286964	call-2	0.958316	+	T	20ex_vs_20st	exon
Pcordatum_s108	286963	286964	call-2	0.958316	+	T	20ex_vs_20st	exon
Pcordatum_s108	286963	286964	call-2	0.958316	+	T	20ex_vs_20st	exon
Pcordatum_s108	286964	286965	call-2	0.0578869	+	G	20ex_vs_20st	exon
Pcordatum_s108	286964	286965	call-2	0.0578869	+	G	20ex_vs_20st	exon
Pcordatum_s108	286964	286965	call-2	0.0578869	+	G	20ex_vs_20st	exon
Pcordatum_s108	769888	769889	call-2	1.67006	+	A	20ex_vs_20st	exon
Pcordatum_s108	769889	769890	call-2	0.544967	+	C	20ex_vs_20st	exon
Pcordatum_s109	19782	19783	call-2	0.619818	+	C	20ex_vs_20st	exon
Pcordatum_s109	19806	19807	call-2	0.739382	+	C	20ex_vs_20st	exon
Pcordatum_s109	19807	19808	call-2	0.147595	+	C	20ex_vs_20st	exon
Pcordatum_s109	1163928	1163929	call-2	0.40209	-	T	20ex_vs_20st	exon
Pcordatum_s109	1163935	1163936	call-2	0.157897	-	T	20ex_vs_20st	exon
Pcordatum_s109	1163936	1163937	call-2	0.176954	-	A	20ex_vs_20st	exon
Pcordatum_s111	259041	259042	call-2	1.9189	+	A	20ex_vs_20st	exon
Pcordatum_s111	259043	259044	call-2	0.117397	+	T	20ex_vs_20st	exon
Pcordatum_s111	259044	259045	call-2	0.0227392	+	G	20ex_vs_20st	exon
Pcordatum_s111	259044	259045	call-2	0.0227392	+	G	20ex_vs_20st	exon
Pcordatum_s111	259081	259082	call-2	1.15962	+	A	20ex_vs_20st	exon
Pcordatum_s111	259296	259297	call-2	0.945992	+	T	20ex_vs_20st	exon
Pcordatum_s111	259300	259301	call-2	1.66632	+	C	20ex_vs_20st	exon
Pcordatum_s111	682869	682870	call-2	15.1283	+	G	20ex_vs_20st	exon
Pcordatum_s111	682870	682871	call-2	0.0713714	+	G	20ex_vs_20st	exon
Pcordatum_s111	696007	696008	call-2	18.2289	+	T	20ex_vs_20st	exon
Pcordatum_s111	696008	696009	call-2	0.087224	+	C	20ex_vs_20st	exon
Pcordatum_s111	1439760	1439761	call-2	0.592972	+	A	20ex_vs_20st	exon
Pcordatum_s111	1439760	1439761	call-2	0.592972	+	A	20ex_vs_20st	exon
Pcordatum_s112	1219111	1219112	call-2	0.6318	-	C	20ex_vs_20st	exon
Pcordatum_s112	1221053	1221054	call-2	1.844	-	C	20ex_vs_20st	exon
Pcordatum_s112	1221125	1221126	call-2	2.90726	-	C	20ex_vs_20st	exon
Pcordatum_s112	1221134	1221135	call-2	2.35805	-	C	20ex_vs_20st	exon
Pcordatum_s112	1221227	1221228	call-2	1.00536	-	C	20ex_vs_20st	exon
Pcordatum_s112	1221228	1221229	call-2	0.196176	-	G	20ex_vs_20st	exon
Pcordatum_s112	1221263	1221264	call-2	0.00270863	-	G	20ex_vs_20st	exon
Pcordatum_s112	1221264	1221265	call-2	0.142393	-	T	20ex_vs_20st	exon
Pcordatum_s112	1221347	1221348	call-2	0.123445	-	C	20ex_vs_20st	exon
Pcordatum_s112	1221352	1221353	call-2	0.00188609	-	C	20ex_vs_20st	exon
Pcordatum_s112	1221353	1221354	call-2	0.210477	-	G	20ex_vs_20st	exon
Pcordatum_s112	1221355	1221356	call-2	0.019476	-	T	20ex_vs_20st	exon
Pcordatum_s113	1186918	1186919	call-2	0.194232	-	C	20ex_vs_20st	exon
Pcordatum_s114	1125227	1125228	call-2	1.54522	+	T	20ex_vs_20st	exon
Pcordatum_s114	1125228	1125229	call-2	0.105412	+	T	20ex_vs_20st	exon
Pcordatum_s115	616105	616106	call-2	2.29042	-	T	20ex_vs_20st	exon
Pcordatum_s115	616106	616107	call-2	0.173628	-	C	20ex_vs_20st	exon
Pcordatum_s115	616121	616122	call-2	2.39681	-	A	20ex_vs_20st	exon
Pcordatum_s115	616132	616133	call-2	4.1474	-	T	20ex_vs_20st	exon
Pcordatum_s115	674986	674987	call-2	1.93057	-	C	20ex_vs_20st	exon
Pcordatum_s115	674987	674988	call-2	0.00424738	-	C	20ex_vs_20st	exon
Pcordatum_s116	994131	994132	call-2	0.316988	-	T	20ex_vs_20st	exon
Pcordatum_s116	994726	994727	call-2	0.498345	-	A	20ex_vs_20st	exon
Pcordatum_s117	111713	111714	call-2	1.01224	+	T	20ex_vs_20st	exon
Pcordatum_s117	111714	111715	call-2	0.0889537	+	A	20ex_vs_20st	exon
Pcordatum_s117	707686	707687	call-2	1.38074	-	C	20ex_vs_20st	exon
Pcordatum_s119	567705	567706	call-2	1.61328	-	G	20ex_vs_20st	exon
Pcordatum_s119	567706	567707	call-2	0.00187308	-	T	20ex_vs_20st	exon
Pcordatum_s119	1030650	1030651	call-2	0.885387	+	C	20ex_vs_20st	exon
Pcordatum_s119	1030651	1030652	call-2	0.0360014	+	C	20ex_vs_20st	exon
Pcordatum_s119	1030865	1030866	call-2	1.71334	+	G	20ex_vs_20st	exon
Pcordatum_s119	1030922	1030923	call-2	2.72251	+	G	20ex_vs_20st	exon
Pcordatum_s119	1030923	1030924	call-2	0.0555865	+	G	20ex_vs_20st	exon
Pcordatum_s119	1031039	1031040	call-2	0.0313628	+	G	20ex_vs_20st	exon
Pcordatum_s119	1031055	1031056	call-2	0.108132	+	C	20ex_vs_20st	exon
Pcordatum_s119	1031056	1031057	call-2	0.0324269	+	A	20ex_vs_20st	exon
Pcordatum_s119	1031061	1031062	call-2	14.9946	+	G	20ex_vs_20st	exon
Pcordatum_s119	1031270	1031271	call-2	1.88505	+	T	20ex_vs_20st	exon
Pcordatum_s119	1031271	1031272	call-2	0.14921	+	G	20ex_vs_20st	exon
Pcordatum_s119	1052815	1052816	call-2	2.32461	-	A	20ex_vs_20st	exon
Pcordatum_s120	1129053	1129054	call-2	-0.00144658	-	A	20ex_vs_20st	exon
Pcordatum_s120	1129053	1129054	call-2	-0.00144658	-	A	20ex_vs_20st	exon
Pcordatum_s120	1129053	1129054	call-2	-0.00144658	-	A	20ex_vs_20st	exon
Pcordatum_s120	1129053	1129054	call-2	-0.00144658	-	A	20ex_vs_20st	exon
Pcordatum_s120	1129053	1129054	call-2	-0.00144658	-	A	20ex_vs_20st	exon
Pcordatum_s120	1129053	1129054	call-2	-0.00144658	-	A	20ex_vs_20st	exon
Pcordatum_s120	1129053	1129054	call-2	-0.00144658	-	A	20ex_vs_20st	exon
Pcordatum_s120	1129053	1129054	call-2	-0.00144658	-	A	20ex_vs_20st	exon
Pcordatum_s120	1130117	1130118	call-2	14.0641	-	C	20ex_vs_20st	exon
Pcordatum_s120	1130117	1130118	call-2	14.0641	-	C	20ex_vs_20st	exon
Pcordatum_s120	1130117	1130118	call-2	14.0641	-	C	20ex_vs_20st	exon
Pcordatum_s120	1130117	1130118	call-2	14.0641	-	C	20ex_vs_20st	exon
Pcordatum_s120	1130117	1130118	call-2	14.0641	-	C	20ex_vs_20st	exon
Pcordatum_s120	1130117	1130118	call-2	14.0641	-	C	20ex_vs_20st	exon
Pcordatum_s120	1130117	1130118	call-2	14.0641	-	C	20ex_vs_20st	exon
Pcordatum_s120	1130117	1130118	call-2	14.0641	-	C	20ex_vs_20st	exon
Pcordatum_s120	1130117	1130118	call-2	14.0641	-	C	20ex_vs_20st	exon
Pcordatum_s120	1130169	1130170	call-2	0.0249337	-	C	20ex_vs_20st	exon
Pcordatum_s120	1130169	1130170	call-2	0.0249337	-	C	20ex_vs_20st	exon
Pcordatum_s120	1130169	1130170	call-2	0.0249337	-	C	20ex_vs_20st	exon
Pcordatum_s120	1130169	1130170	call-2	0.0249337	-	C	20ex_vs_20st	exon
Pcordatum_s120	1130169	1130170	call-2	0.0249337	-	C	20ex_vs_20st	exon
Pcordatum_s120	1130169	1130170	call-2	0.0249337	-	C	20ex_vs_20st	exon
Pcordatum_s120	1130169	1130170	call-2	0.0249337	-	C	20ex_vs_20st	exon
Pcordatum_s120	1130169	1130170	call-2	0.0249337	-	C	20ex_vs_20st	exon
Pcordatum_s120	1130169	1130170	call-2	0.0249337	-	C	20ex_vs_20st	exon
Pcordatum_s120	1130198	1130199	call-2	21.3237	-	T	20ex_vs_20st	exon
Pcordatum_s120	1130198	1130199	call-2	21.3237	-	T	20ex_vs_20st	exon
Pcordatum_s120	1130198	1130199	call-2	21.3237	-	T	20ex_vs_20st	exon
Pcordatum_s120	1130198	1130199	call-2	21.3237	-	T	20ex_vs_20st	exon
Pcordatum_s120	1130198	1130199	call-2	21.3237	-	T	20ex_vs_20st	exon
Pcordatum_s120	1130198	1130199	call-2	21.3237	-	T	20ex_vs_20st	exon
Pcordatum_s120	1130198	1130199	call-2	21.3237	-	T	20ex_vs_20st	exon
Pcordatum_s120	1130198	1130199	call-2	21.3237	-	T	20ex_vs_20st	exon
Pcordatum_s120	1130198	1130199	call-2	21.3237	-	T	20ex_vs_20st	exon
Pcordatum_s120	1130213	1130214	call-2	22.0718	-	T	20ex_vs_20st	exon
Pcordatum_s120	1130213	1130214	call-2	22.0718	-	T	20ex_vs_20st	exon
Pcordatum_s120	1130213	1130214	call-2	22.0718	-	T	20ex_vs_20st	exon
Pcordatum_s120	1130213	1130214	call-2	22.0718	-	T	20ex_vs_20st	exon
Pcordatum_s120	1130213	1130214	call-2	22.0718	-	T	20ex_vs_20st	exon
Pcordatum_s120	1130213	1130214	call-2	22.0718	-	T	20ex_vs_20st	exon
Pcordatum_s120	1130213	1130214	call-2	22.0718	-	T	20ex_vs_20st	exon
Pcordatum_s120	1130213	1130214	call-2	22.0718	-	T	20ex_vs_20st	exon
Pcordatum_s120	1130213	1130214	call-2	22.0718	-	T	20ex_vs_20st	exon
Pcordatum_s121	1066130	1066131	call-2	0.0633774	-	T	20ex_vs_20st	exon
Pcordatum_s121	1066131	1066132	call-2	0.025468	-	A	20ex_vs_20st	exon
Pcordatum_s121	1069492	1069493	call-2	-0.00174705	-	G	20ex_vs_20st	exon
Pcordatum_s121	1071797	1071798	call-2	1.96257	-	A	20ex_vs_20st	exon
Pcordatum_s121	1071798	1071799	call-2	0.273301	-	A	20ex_vs_20st	exon
Pcordatum_s122	943587	943588	call-2	1.01646	+	G	20ex_vs_20st	exon
Pcordatum_s122	943588	943589	call-2	0.0207907	+	G	20ex_vs_20st	exon
Pcordatum_s122	943741	943742	call-2	8.67343	+	C	20ex_vs_20st	exon
Pcordatum_s122	943742	943743	call-2	0.340956	+	G	20ex_vs_20st	exon
Pcordatum_s122	944390	944391	call-2	3.6869	+	C	20ex_vs_20st	exon
Pcordatum_s122	944391	944392	call-2	0.634775	+	A	20ex_vs_20st	exon
Pcordatum_s122	944434	944435	call-2	0.951867	+	G	20ex_vs_20st	exon
Pcordatum_s122	944435	944436	call-2	1.21857	+	C	20ex_vs_20st	exon
Pcordatum_s122	944435	944436	call-2	1.21857	+	C	20ex_vs_20st	exon
Pcordatum_s122	944436	944437	call-2	0.250825	+	A	20ex_vs_20st	exon
Pcordatum_s122	944437	944438	call-2	1.03483	+	T	20ex_vs_20st	exon
Pcordatum_s122	944438	944439	call-2	0.203943	+	T	20ex_vs_20st	exon
Pcordatum_s122	944525	944526	call-2	2.68618	+	G	20ex_vs_20st	exon
Pcordatum_s122	944526	944527	call-2	0.0378107	+	T	20ex_vs_20st	exon
Pcordatum_s122	944648	944649	call-2	2.0114	+	C	20ex_vs_20st	exon
Pcordatum_s122	944649	944650	call-2	0.307249	+	G	20ex_vs_20st	exon
Pcordatum_s123	268840	268841	call-2	0.0675491	+	G	20ex_vs_20st	exon
Pcordatum_s123	268840	268841	call-2	0.0675491	+	G	20ex_vs_20st	exon
Pcordatum_s123	268841	268842	call-2	0.0428178	+	G	20ex_vs_20st	exon
Pcordatum_s123	268841	268842	call-2	0.0428178	+	G	20ex_vs_20st	exon
Pcordatum_s123	460772	460773	call-2	1.64537	-	C	20ex_vs_20st	exon
Pcordatum_s123	460808	460809	call-2	3.35852	-	T	20ex_vs_20st	exon
Pcordatum_s123	461182	461183	call-2	4.1723	-	G	20ex_vs_20st	exon
Pcordatum_s123	461188	461189	call-2	4.91808	-	G	20ex_vs_20st	exon
Pcordatum_s123	461299	461300	call-2	1.65168	-	T	20ex_vs_20st	exon
Pcordatum_s123	461482	461483	call-2	0.0991484	-	T	20ex_vs_20st	exon
Pcordatum_s123	461502	461503	call-2	0.0405292	-	A	20ex_vs_20st	exon
Pcordatum_s123	461560	461561	call-2	0.391947	-	G	20ex_vs_20st	exon
Pcordatum_s123	461563	461564	call-2	0.893741	-	C	20ex_vs_20st	exon
Pcordatum_s123	461648	461649	call-2	0.625617	-	A	20ex_vs_20st	exon
Pcordatum_s123	461658	461659	call-2	0.54529	-	G	20ex_vs_20st	exon
Pcordatum_s123	461766	461767	call-2	1.87828	-	T	20ex_vs_20st	exon
Pcordatum_s123	461767	461768	call-2	0.333344	-	T	20ex_vs_20st	exon
Pcordatum_s124	629117	629118	call-2	1.7036	+	C	20ex_vs_20st	exon
Pcordatum_s124	629150	629151	call-2	0.259655	+	C	20ex_vs_20st	exon
Pcordatum_s124	629193	629194	call-2	0.452768	+	T	20ex_vs_20st	exon
Pcordatum_s124	1019711	1019712	call-2	0.283849	+	G	20ex_vs_20st	exon
Pcordatum_s124	1019712	1019713	call-2	0.0709862	+	C	20ex_vs_20st	exon
Pcordatum_s126	86639	86640	call-2	0.326451	+	A	20ex_vs_20st	exon
Pcordatum_s126	86639	86640	call-2	0.326451	+	A	20ex_vs_20st	exon
Pcordatum_s126	86639	86640	call-2	0.326451	+	A	20ex_vs_20st	exon
Pcordatum_s126	86639	86640	call-2	0.326451	+	A	20ex_vs_20st	exon
Pcordatum_s126	86639	86640	call-2	0.326451	+	A	20ex_vs_20st	exon
Pcordatum_s126	86639	86640	call-2	0.326451	+	A	20ex_vs_20st	exon
Pcordatum_s126	86671	86672	call-2	1.57946	+	C	20ex_vs_20st	exon
Pcordatum_s126	86671	86672	call-2	1.57946	+	C	20ex_vs_20st	exon
Pcordatum_s126	86671	86672	call-2	1.57946	+	C	20ex_vs_20st	exon
Pcordatum_s126	86671	86672	call-2	1.57946	+	C	20ex_vs_20st	exon
Pcordatum_s126	86671	86672	call-2	1.57946	+	C	20ex_vs_20st	exon
Pcordatum_s126	86671	86672	call-2	1.57946	+	C	20ex_vs_20st	exon
Pcordatum_s126	86671	86672	call-2	1.57946	+	C	20ex_vs_20st	exon
Pcordatum_s126	86671	86672	call-2	1.57946	+	C	20ex_vs_20st	exon
Pcordatum_s126	86671	86672	call-2	1.57946	+	C	20ex_vs_20st	exon
Pcordatum_s126	86671	86672	call-2	1.57946	+	C	20ex_vs_20st	exon
Pcordatum_s126	86672	86673	call-2	0.0464195	+	C	20ex_vs_20st	exon
Pcordatum_s126	86672	86673	call-2	0.0464195	+	C	20ex_vs_20st	exon
Pcordatum_s126	86672	86673	call-2	0.0464195	+	C	20ex_vs_20st	exon
Pcordatum_s126	86672	86673	call-2	0.0464195	+	C	20ex_vs_20st	exon
Pcordatum_s126	86672	86673	call-2	0.0464195	+	C	20ex_vs_20st	exon
Pcordatum_s126	86672	86673	call-2	0.0464195	+	C	20ex_vs_20st	exon
Pcordatum_s126	86672	86673	call-2	0.0464195	+	C	20ex_vs_20st	exon
Pcordatum_s126	86672	86673	call-2	0.0464195	+	C	20ex_vs_20st	exon
Pcordatum_s126	86672	86673	call-2	0.0464195	+	C	20ex_vs_20st	exon
Pcordatum_s126	86672	86673	call-2	0.0464195	+	C	20ex_vs_20st	exon
Pcordatum_s126	561752	561753	call-2	1.24602	-	C	20ex_vs_20st	exon
Pcordatum_s126	561752	561753	call-2	1.24602	-	C	20ex_vs_20st	exon
Pcordatum_s126	561752	561753	call-2	1.24602	-	C	20ex_vs_20st	exon
Pcordatum_s126	561752	561753	call-2	1.24602	-	C	20ex_vs_20st	exon
Pcordatum_s126	561752	561753	call-2	1.24602	-	C	20ex_vs_20st	exon
Pcordatum_s126	561752	561753	call-2	1.24602	-	C	20ex_vs_20st	exon
Pcordatum_s126	561752	561753	call-2	1.24602	-	C	20ex_vs_20st	exon
Pcordatum_s126	561752	561753	call-2	1.24602	-	C	20ex_vs_20st	exon
Pcordatum_s126	561752	561753	call-2	1.24602	-	C	20ex_vs_20st	exon
Pcordatum_s126	561752	561753	call-2	1.24602	-	C	20ex_vs_20st	exon
Pcordatum_s127	109995	109996	call-2	0.270446	+	A	20ex_vs_20st	exon
Pcordatum_s127	109996	109997	call-2	0.123371	+	A	20ex_vs_20st	exon
Pcordatum_s127	110010	110011	call-2	0.0952103	+	T	20ex_vs_20st	exon
Pcordatum_s127	110011	110012	call-2	0.0269854	+	C	20ex_vs_20st	exon
Pcordatum_s127	110100	110101	call-2	0.460945	+	C	20ex_vs_20st	exon
Pcordatum_s127	110103	110104	call-2	0.517621	+	G	20ex_vs_20st	exon
Pcordatum_s127	110104	110105	call-2	0.16291	+	G	20ex_vs_20st	exon
Pcordatum_s127	110263	110264	call-2	3.10783	+	G	20ex_vs_20st	exon
Pcordatum_s127	110264	110265	call-2	0.0818089	+	A	20ex_vs_20st	exon
Pcordatum_s127	110265	110266	call-2	3.49843	+	C	20ex_vs_20st	exon
Pcordatum_s127	110368	110369	call-2	0.118577	+	A	20ex_vs_20st	exon
Pcordatum_s127	110369	110370	call-2	0.120714	+	T	20ex_vs_20st	exon
Pcordatum_s127	1116014	1116015	call-2	1.53238	-	C	20ex_vs_20st	exon
Pcordatum_s127	1116015	1116016	call-2	0.0152213	-	T	20ex_vs_20st	exon
Pcordatum_s128	1035066	1035067	call-2	1.8362	-	A	20ex_vs_20st	exon
Pcordatum_s128	1035066	1035067	call-2	1.8362	-	A	20ex_vs_20st	exon
Pcordatum_s128	1035066	1035067	call-2	1.8362	-	A	20ex_vs_20st	exon
Pcordatum_s128	1035066	1035067	call-2	1.8362	-	A	20ex_vs_20st	exon
Pcordatum_s128	1035066	1035067	call-2	1.8362	-	A	20ex_vs_20st	exon
Pcordatum_s128	1035066	1035067	call-2	1.8362	-	A	20ex_vs_20st	exon
Pcordatum_s128	1035066	1035067	call-2	1.8362	-	A	20ex_vs_20st	exon
Pcordatum_s128	1035066	1035067	call-2	1.8362	-	A	20ex_vs_20st	exon
Pcordatum_s128	1035066	1035067	call-2	1.8362	-	A	20ex_vs_20st	exon
Pcordatum_s128	1035066	1035067	call-2	1.8362	-	A	20ex_vs_20st	exon
Pcordatum_s128	1035066	1035067	call-2	1.8362	-	A	20ex_vs_20st	exon
Pcordatum_s128	1035066	1035067	call-2	1.8362	-	A	20ex_vs_20st	exon
Pcordatum_s128	1035066	1035067	call-2	1.8362	-	A	20ex_vs_20st	exon
Pcordatum_s128	1035066	1035067	call-2	1.8362	-	A	20ex_vs_20st	exon
Pcordatum_s128	1035066	1035067	call-2	1.8362	-	A	20ex_vs_20st	exon
Pcordatum_s128	1035066	1035067	call-2	1.8362	-	A	20ex_vs_20st	exon
Pcordatum_s128	1035066	1035067	call-2	1.8362	-	A	20ex_vs_20st	exon
Pcordatum_s128	1035066	1035067	call-2	1.8362	-	A	20ex_vs_20st	exon
Pcordatum_s128	1035066	1035067	call-2	1.8362	-	A	20ex_vs_20st	exon
Pcordatum_s128	1035066	1035067	call-2	1.8362	-	A	20ex_vs_20st	exon
Pcordatum_s128	1035066	1035067	call-2	1.8362	-	A	20ex_vs_20st	exon
Pcordatum_s128	1035066	1035067	call-2	1.8362	-	A	20ex_vs_20st	exon
Pcordatum_s128	1035066	1035067	call-2	1.8362	-	A	20ex_vs_20st	exon
Pcordatum_s128	1035067	1035068	call-2	0.0832038	-	T	20ex_vs_20st	exon
Pcordatum_s128	1035067	1035068	call-2	0.0832038	-	T	20ex_vs_20st	exon
Pcordatum_s128	1035067	1035068	call-2	0.0832038	-	T	20ex_vs_20st	exon
Pcordatum_s128	1035067	1035068	call-2	0.0832038	-	T	20ex_vs_20st	exon
Pcordatum_s128	1035067	1035068	call-2	0.0832038	-	T	20ex_vs_20st	exon
Pcordatum_s128	1035067	1035068	call-2	0.0832038	-	T	20ex_vs_20st	exon
Pcordatum_s128	1035067	1035068	call-2	0.0832038	-	T	20ex_vs_20st	exon
Pcordatum_s128	1035067	1035068	call-2	0.0832038	-	T	20ex_vs_20st	exon
Pcordatum_s128	1035067	1035068	call-2	0.0832038	-	T	20ex_vs_20st	exon
Pcordatum_s128	1035067	1035068	call-2	0.0832038	-	T	20ex_vs_20st	exon
Pcordatum_s128	1035067	1035068	call-2	0.0832038	-	T	20ex_vs_20st	exon
Pcordatum_s128	1035067	1035068	call-2	0.0832038	-	T	20ex_vs_20st	exon
Pcordatum_s128	1035067	1035068	call-2	0.0832038	-	T	20ex_vs_20st	exon
Pcordatum_s128	1035067	1035068	call-2	0.0832038	-	T	20ex_vs_20st	exon
Pcordatum_s128	1035067	1035068	call-2	0.0832038	-	T	20ex_vs_20st	exon
Pcordatum_s128	1035067	1035068	call-2	0.0832038	-	T	20ex_vs_20st	exon
Pcordatum_s128	1035067	1035068	call-2	0.0832038	-	T	20ex_vs_20st	exon
Pcordatum_s128	1035067	1035068	call-2	0.0832038	-	T	20ex_vs_20st	exon
Pcordatum_s128	1035067	1035068	call-2	0.0832038	-	T	20ex_vs_20st	exon
Pcordatum_s128	1035067	1035068	call-2	0.0832038	-	T	20ex_vs_20st	exon
Pcordatum_s128	1035067	1035068	call-2	0.0832038	-	T	20ex_vs_20st	exon
Pcordatum_s128	1035067	1035068	call-2	0.0832038	-	T	20ex_vs_20st	exon
Pcordatum_s128	1035067	1035068	call-2	0.0832038	-	T	20ex_vs_20st	exon
Pcordatum_s128	1036305	1036306	call-2	-0.00178381	-	T	20ex_vs_20st	exon
Pcordatum_s128	1036305	1036306	call-2	-0.00178381	-	T	20ex_vs_20st	exon
Pcordatum_s128	1036305	1036306	call-2	-0.00178381	-	T	20ex_vs_20st	exon
Pcordatum_s128	1036305	1036306	call-2	-0.00178381	-	T	20ex_vs_20st	exon
Pcordatum_s128	1036305	1036306	call-2	-0.00178381	-	T	20ex_vs_20st	exon
Pcordatum_s128	1036305	1036306	call-2	-0.00178381	-	T	20ex_vs_20st	exon
Pcordatum_s128	1036305	1036306	call-2	-0.00178381	-	T	20ex_vs_20st	exon
Pcordatum_s128	1036305	1036306	call-2	-0.00178381	-	T	20ex_vs_20st	exon
Pcordatum_s128	1036305	1036306	call-2	-0.00178381	-	T	20ex_vs_20st	exon
Pcordatum_s128	1036305	1036306	call-2	-0.00178381	-	T	20ex_vs_20st	exon
Pcordatum_s128	1036305	1036306	call-2	-0.00178381	-	T	20ex_vs_20st	exon
Pcordatum_s128	1036305	1036306	call-2	-0.00178381	-	T	20ex_vs_20st	exon
Pcordatum_s128	1036305	1036306	call-2	-0.00178381	-	T	20ex_vs_20st	exon
Pcordatum_s128	1036305	1036306	call-2	-0.00178381	-	T	20ex_vs_20st	exon
Pcordatum_s128	1036305	1036306	call-2	-0.00178381	-	T	20ex_vs_20st	exon
Pcordatum_s128	1036305	1036306	call-2	-0.00178381	-	T	20ex_vs_20st	exon
Pcordatum_s128	1036305	1036306	call-2	-0.00178381	-	T	20ex_vs_20st	exon
Pcordatum_s128	1036305	1036306	call-2	-0.00178381	-	T	20ex_vs_20st	exon
Pcordatum_s128	1036305	1036306	call-2	-0.00178381	-	T	20ex_vs_20st	exon
Pcordatum_s128	1036305	1036306	call-2	-0.00178381	-	T	20ex_vs_20st	exon
Pcordatum_s132	1307939	1307940	call-2	6.52124	-	C	20ex_vs_20st	exon
Pcordatum_s133	1327723	1327724	call-2	0.00477566	-	A	20ex_vs_20st	exon
Pcordatum_s134	167787	167788	call-2	4.3001	+	A	20ex_vs_20st	exon
Pcordatum_s134	167788	167789	call-2	0.117868	+	T	20ex_vs_20st	exon
Pcordatum_s134	167831	167832	call-2	4.17785	+	A	20ex_vs_20st	exon
Pcordatum_s134	167898	167899	call-2	7.54109	+	A	20ex_vs_20st	exon
Pcordatum_s134	167907	167908	call-2	7.83612	+	G	20ex_vs_20st	exon
Pcordatum_s134	167908	167909	call-2	7.00619	+	A	20ex_vs_20st	exon
Pcordatum_s134	167908	167909	call-2	7.00619	+	A	20ex_vs_20st	exon
Pcordatum_s134	167909	167910	call-2	0.0945747	+	T	20ex_vs_20st	exon
Pcordatum_s134	167913	167914	call-2	7.58335	+	C	20ex_vs_20st	exon
Pcordatum_s134	167914	167915	call-2	0.0889908	+	T	20ex_vs_20st	exon
[truncated: 790,726+ more rows]
